# Supplementary material for: The phosphorylation of carboxyl-terminal eIF2α by SPA kinases contributes to enhanced translation efficiency during photomorphogenesis
Source: Nat Commun. 2024 Apr 24;15:3467. doi: 10.1038/s41467-024-47848-7 (PMC11043401; doi:10.1038/s41467-024-47848-7)
Supplement: Supplementary file 4 — Supplementary Data 1 [file 41467_2024_47848_MOESM4_ESM.xlsx]

## Sheet: kmeans_result
ID	Total-D	Total-L	PL-D	PL-L	Total-D	Total-L	PL-D	PL-L	km.clusters
AT1G01070	0.0740512	0.188712	0.176308	0.0819279	-1.25178	-0.801914	-0.83461	-1.20317	1
AT1G01120	0.140777	0.259622	0.306939	0.0908064	-0.942838	-0.648505	-0.567992	-1.15369	1
AT1G01180	0.295892	0.386754	0.593083	0.0890561	-0.585619	-0.456837	-0.251231	-1.16305	1
AT1G01190	0.014601	0.000258181	0.00120389	0.000187696	-2.0326	-3.97311	-3.23269	-4.12644	1
AT1G01200	0.109846	0.145447	0.157592	0.0647432	-1.06215	-0.927145	-0.888577	-1.31638	1
AT1G01225	0.108634	0.129617	0.243401	0.108606	-1.06748	-0.982559	-0.679532	-1.06761	1
AT1G01240	0.251637	0.305627	0.468577	0.101656	-0.663528	-0.570052	-0.364548	-1.09941	1
AT1G01360	0.53111	0.527855	1.20573	0.111646	-0.304306	-0.307262	0.0899672	-1.05433	1
AT1G01370	0.491515	1.19968	1.07578	0.113688	-0.341564	0.0875511	0.0351255	-1.04561	1
AT1G01380	0.0840124	0.433811	0.0733984	0.143057	-1.19108	-0.401621	-1.25604	-0.935113	1
AT1G01420	2.62873	0.114913	7.40668	0.123086	0.464788	-1.04046	0.962942	-1.00742	1
AT1G01430	1.08239	0.10088	2.14962	0.053389	0.038074	-1.1031	0.368027	-1.4091	1
AT1G01453	3.61063	0.0399031	2.7134	0.0600356	0.617417	-1.54912	0.480033	-1.35268	1
AT1G01520	26.6894	0.951329	45.1748	0.251785	1.5794	-0.0239947	1.83248	-0.663245	1
AT1G01540	1.52381	0.325608	4.90408	0.107986	0.202562	-0.539598	0.764661	-1.07036	1
AT1G01560	1.66279	32.7309	1.68511	4331.61	0.244536	1.67753	0.250948	4.0269	1
AT1G01570	1.01208	0.227406	3.56572	0.0235241	0.0057737	-0.712219	0.611398	-1.80324	1
AT1G01600	0.100565	0.269784	0.114443	0.18189	-1.1046	-0.63004	-1.04243	-0.819622	1
AT1G01610	0.524424	0.131404	1.26205	0.0797635	-0.310398	-0.975973	0.111923	-1.21604	1
AT1G01620	0.180444	0.127403	0.534095	0.0329872	-0.82346	-0.990842	-0.30161	-1.64065	1
AT1G01630	0.395392	0.155497	0.853849	0.0910018	-0.446214	-0.895013	-0.0759822	-1.15265	1
AT1G01640	0.0976614	0.108155	0.22601	0.0166718	-1.11869	-1.06961	-0.715181	-1.96881	1
AT1G01660	2.60683	0.000120829	3.77818	0.202863	0.460766	-4.33825	0.639231	-0.767142	1
AT1G01670	0.724428	0.000283519	1.68987	93.7644	-0.155029	-3.92809	0.252303	2.18366	1
AT1G01780	0.573618	0.167074	1.59948	0.0709193	-0.26728	-0.860479	0.225869	-1.27256	1
AT1G01790	1.28126	0.210783	3.10495	0.0861345	0.119187	-0.748722	0.544857	-1.17909	1
AT1G01830	0.359556	0.199105	1.17368	0.103617	-0.491904	-0.776134	0.0770148	-1.09022	1
AT1G01900	0.196066	0.0534869	0.356083	0.0331565	-0.783531	-1.40822	-0.496572	-1.63819	1
AT1G02030	0.0194329	0.0364947	0.0920069	5.85606e-05	-1.89512	-1.59206	-1.14737	-4.68657	1
AT1G02120	0.590001	0.38254	1.47871	0.118123	-0.253737	-0.462105	0.188115	-1.02721	1
AT1G02190	0.0013924	0.361404	0.00481042	0.000165651	-3.16274	-0.489439	-2.56654	-4.18652	1
AT1G02205	0.106852	0.0141223	0.175744	0.00997743	-1.07544	-2.04863	-0.836151	-2.21571	1
AT1G02230	0.173784	30.2089	0.179794	14.4618	-0.841545	1.63897	-0.825194	1.28473	1
AT1G02305	0.387652	0.267853	1.19497	0.114811	-0.455722	-0.633496	0.0856572	-1.04089	1
AT1G02310	0.0412906	1.07848	0.000492717	0.416623	-1.53268	0.0363348	-3.66232	-0.421062	1
AT1G02335	0.21383	0.408671	0.348958	0.0900686	-0.741822	-0.430329	-0.506292	-1.15761	1
AT1G02340	0.90448	0.253097	0.843409	0.0601141	-0.0482801	-0.660745	-0.0818987	-1.35205	1
AT1G02405	0.102026	11.3115	0.305935	2.44641	-1.09766	1.16657	-0.569568	0.430222	1
AT1G02430	0.714453	0.703464	0.89684	4.8496e-05	-0.161696	-0.169151	-0.0523592	-4.77726	1
AT1G02450	0.791311	1.54041	0.00125208	0.547926	-0.112561	0.207771	-3.21382	-0.289316	1
AT1G02460	0.0693424	0.452146	0.232202	0.164602	-1.28337	-0.381714	-0.702183	-0.867648	1
AT1G02475	4.53999	1.44482	12.5245	0.481007	0.727563	0.176962	1.21556	-0.351957	1
AT1G02530	95.57	0.0026059	0.00842943	0.00109505	2.19283	-2.86133	-2.29678	-3.27826	1
AT1G02560	3.14948	1.61607	8.55498	0.347802	0.551704	0.23083	1.03225	-0.507887	1
AT1G02630	0.180173	0.000407759	0.00174257	0.000261542	-0.824181	-3.75333	-3.05486	-3.96689	1
AT1G02700	0.108329	4.82488	0.164368	1.23681	-1.06884	0.756831	-0.868334	0.102208	1
AT1G02705	0.702243	0.112529	1.74416	0.0661892	-0.169986	-1.05054	0.267509	-1.30575	1
AT1G02730	0.41881	0.0977132	1.35593	0.0279344	-0.418544	-1.11843	0.146429	-1.7206	1
AT1G02800	0.0128887	0.000116909	0.0695011	2.29326e-05	-2.09258	-4.35411	-1.28227	-5.13741	1
AT1G02813	1	0.000360037	2.80362	5.4415e-05	0	-3.81319	0.495764	-4.72188	1
AT1G02820	12.0285	9.01711	20.1003	0.293049	1.19613	1.05755	1.44305	-0.590262	1
AT1G02900	0.332021	0.15749	0.778676	0.0658857	-0.530218	-0.888891	-0.120302	-1.30796	1
AT1G02910	2.56358	1.02834	8.90604	0.286934	0.452719	0.0134374	1.05159	-0.600402	1
AT1G02920	0.130305	14.8491	0.391876	7.29664	-0.980013	1.29743	-0.450511	0.955744	1
AT1G02930	3.53302	54.2469	3.29313	22.0594	0.606968	1.92049	0.573154	1.48777	1
AT1G02940	5850.83	93.1514	25.557	3476.26	4.17147	2.1805	1.55855	3.92111	1
AT1G02950	0.252625	0.331134	0.38872	0.0900419	-0.661644	-0.531504	-0.454399	-1.15775	1
AT1G02980	0.00437618	168.784	0.0309686	407.801	-2.61204	2.46634	-1.67102	2.89057	1
AT1G03010	0.505056	0.0968327	0.461285	8.43126e-05	-0.328494	-1.12279	-0.37209	-4.5113	1
AT1G03050	1	1112.11	2.80362	0.181168	0	3.37303	0.495764	-0.821532	1
AT1G03055	69.97	2.39909	141.72	0.40943	2.04289	0.420829	2.3823	-0.429438	1
AT1G03060	0.42104	0.157418	1.32567	0.104558	-0.415991	-0.88911	0.135574	-1.08587	1
AT1G03070	0.754143	36.6138	0.887862	4.75287	-0.135697	1.73144	-0.0571978	0.7496	1
AT1G03080	0.260479	0.110692	0.866575	0.10397	-0.64692	-1.05846	-0.0688676	-1.08859	1
AT1G03106	5.11746	46.1478	10.9808	6.6236	0.785142	1.84273	1.1523	0.909205	1
AT1G03170	0.0909109	0.240104	0.190604	0.000183249	-1.15313	-0.686089	-0.797117	-4.13797	1
AT1G03300	7.51165	0.0515814	1.07182	0.0458317	0.96971	-1.42567	0.0333564	-1.4825	1
AT1G03380	0.400925	0.12225	1.31055	0.0840126	-0.439532	-1.0107	0.130058	-1.19108	1
AT1G03410	1.01921	0.286876	2.03662	0.0894392	0.00915218	-0.600501	0.342059	-1.16098	1
AT1G03445	0.276278	0.0551797	2.36056	0.0526912	-0.618603	-1.39324	0.413043	-1.41543	1
AT1G03457	1.0293	0.18462	3.6602	0.10284	0.0138875	-0.812455	0.623974	-1.09384	1
AT1G03520	0.665353	0.187371	1.39962	0.0754818	-0.195936	-0.805345	0.161679	-1.24258	1
AT1G03540	0.691142	0.0872649	0.984766	0.000340408	-0.177649	-1.17282	-0.0073822	-3.84015	1
AT1G03600	4.59965	1.51726	8.93729	0.21483	0.733842	0.200489	1.05328	-0.739577	1
AT1G03680	3.2076	0.978075	8.73803	0.316791	0.560497	-0.0106608	1.04244	-0.5528	1
AT1G03700	0.031606	3.0087e-05	0.075206	1.42267e-05	-1.66122	-5.00683	-1.24434	-5.36701	1
AT1G03780	0.421606	0.181196	1.15983	0.0514792	-0.415344	-0.821459	0.0713062	-1.42662	1
AT1G03790	0.113029	0.9486	0.31814	0.325586	-1.04841	-0.0253759	-0.550755	-0.539629	1
AT1G03820	0.0604239	0.0420543	0.372049	0.0110738	-1.34958	-1.52387	-0.475478	-2.16557	1
AT1G03870	0.308064	0.214178	0.981991	0.112573	-0.566232	-0.741039	-0.00873925	-1.05036	1
AT1G03880	5.59246	18.8302	22.7445	0.652242	0.827827	1.41166	1.50248	-0.205507	1
AT1G03890	767.327	976.345	2546.03	287.135	3.19457	3.31042	3.77134	2.72186	1
AT1G03920	0.213922	0.0383195	0.345478	0.0222137	-0.741615	-1.56859	-0.511111	-1.8308	1
AT1G03930	0.93364	0.251378	2.44363	0.123125	-0.0330207	-0.664022	0.429675	-1.00727	1
AT1G03940	8279.06	0.840444	33.1794	0.756708	4.33842	-0.0835923	1.68407	-0.134064	1
AT1G03990	0.35603	14.3925	0.00232239	1.35656	-0.496642	1.28242	-2.91672	0.146652	1
AT1G04013	7.0471e-05	1	2.80362	0.2113	-4.59754	0	0.495764	-0.747545	1
AT1G04030	0.204252	0.20717	0.704075	0.104734	-0.76386	-0.757037	-0.168733	-1.08506	1
AT1G04040	0.230942	0.205433	0.471864	0.0926672	-0.704798	-0.761086	-0.361186	-1.14393	1
AT1G04073	9169.98	4593.9	2.80362	0.2113	4.38757	4.05517	0.495764	-0.747545	1
AT1G04103	0.000333506	0.182693	0.0166916	0.0120802	-3.85	-0.817502	-1.96825	-2.12374	1
AT1G04180	0.327431	0.000440468	0.193075	58.8999	-0.536912	-3.71623	-0.790921	1.96006	1
AT1G04220	0.0531958	0.0486369	0.102623	0.0309421	-1.41085	-1.45393	-1.09486	-1.67143	1
AT1G04237	0.208954	8.89829e-05	0.0630079	9.62515e-05	-0.752915	-4.48537	-1.32944	-4.44761	1
AT1G04240	0.0526616	0.0240097	0.04732	0.00402955	-1.4157	-1.79341	-1.46714	-2.65172	1
AT1G04247	0.0382549	0.105155	0.110123	0.0654696	-1.5694	-1.08314	-1.06094	-1.31101	1
AT1G04250	0.116995	0.158312	0.249704	0.0503099	-1.03183	-0.886386	-0.667235	-1.43767	1
AT1G04263	1.19562	16764.6	2.80362	0.0120126	0.0859192	4.67771	0.495764	-2.12644	1
AT1G04280	0.388524	0.202038	1.02944	0.10401	-0.454642	-0.7691	0.0139544	-1.0884	1
AT1G04303	2.78621e-05	6.04034e-05	0.000719226	0.2113	-5.04378	-4.67167	-3.48042	-0.747545	1
AT1G04350	13.5301	1.58256	23.0153	0.453566	1.2527	0.220754	1.50817	-0.380206	1
AT1G04357	9376.09	0.768754	2.80362	0.2113	4.39826	-0.126469	0.495764	-0.747545	1
AT1G04363	1.35559	2.02435	8.29573	0.586971	0.146307	0.339154	1.01746	-0.256213	1
AT1G04420	3.05163	1.62609	9.11322	0.311645	0.536527	0.233801	1.06265	-0.560675	1
AT1G04430	0.599819	0.201578	1.29831	0.0979142	-0.245801	-0.770196	0.125545	-1.11745	1
AT1G04453	3779.09	0.531835	552.475	0.2113	3.96127	-0.303649	3.03659	-0.747545	1
AT1G04463	8.08235	0.376463	10.5092	0.765892	1.00492	-0.469807	1.1312	-0.128263	1
AT1G04490	0.0771215	0.204064	0.124073	0.0895707	-1.23224	-0.764301	-1.00358	-1.16028	1
AT1G04533	0.4367	11.277	3.5176	0.696361	-0.398429	1.16511	0.604864	-0.174031	1
AT1G04540	0.164725	0.0012128	0.477036	0.652042	-0.867291	-3.22915	-0.355944	-0.205654	1
AT1G04550	0.806736	0.39828	2.3549	0.109746	-0.103277	-0.442715	0.411888	-1.06259	1
AT1G04560	0.204103	12.6214	0.0728011	3.37074	-0.764211	1.21926	-1.25997	0.584355	1
AT1G04570	0.77145	13.7602	0.4351	1.52209	-0.124785	1.26081	-0.400193	0.202019	1
AT1G04610	0.0857412	0.478688	0.222066	0.21804	-1.18129	-0.354281	-0.723646	-0.732446	1
AT1G04640	2.88212	1.61155	10.5655	0.294186	0.509044	0.229483	1.13376	-0.588399	1
AT1G04660	0.0229424	0.537479	0.0252788	0.282748	-1.81528	-0.298573	-1.76864	-0.60747	1
AT1G04680	0.0902643	0.111694	0.241716	0.0695291	-1.15657	-1.05412	-0.682871	-1.28208	1
AT1G04733	1.86947	19.3074	155.629	0.0080022	0.300875	1.42369	2.42732	-2.3218	1
AT1G04760	0.409702	0.156013	0.93995	0.0601092	-0.429118	-0.893419	-0.0297814	-1.35209	1
AT1G04778	0.0973026	0.321595	0.105363	0.100334	-1.12046	-0.545562	-1.08219	-1.1057	1
AT1G04820	0.18027	0.233551	0.389009	0.0917907	-0.823924	-0.699397	-0.454042	-1.1485	1
AT1G04880	5.09658	0.941923	34.2962	0.110601	0.783176	-0.0287732	1.69999	-1.05885	1
AT1G04907	1.2855	3.67695	1.73863	0.0018095	0.120777	0.62617	0.265985	-3.03673	1
AT1G04973	3490.36	3.92593	2.80362	0.2113	3.92305	0.657678	0.495764	-0.747545	1
AT1G04997	1.8366	14568.6	10.0269	666.971	0.292347	4.61019	1.1086	3.12716	1
AT1G05027	0.985956	0.000169336	0.00398907	0.000458307	-0.00680162	-4.17594	-2.65658	-3.69713	1
AT1G05057	1.05874	1.40526	3807.33	4.11505e-06	0.0274473	0.163614	3.96485	-5.96355	1
AT1G05143	5757.64	3706.57	5054	0.2113	4.16375	3.95196	4.10107	-0.747545	1
AT1G05150	0.263316	0.157254	1.15048	0.116018	-0.641711	-0.889612	0.0674138	-1.03586	1
AT1G05190	3.59476	1.94422	9.45419	0.335402	0.615298	0.31973	1.08032	-0.525346	1
AT1G05207	1.29187	1.00694e-05	1.82721	0.0493568	0.123155	-5.53322	0.289881	-1.44687	1
AT1G05230	0.423952	0.19556	1.24489	0.0590737	-0.412675	-0.784771	0.10534	-1.36045	1
AT1G05240	5.19018	0.604657	17.1513	0.894575	0.791928	-0.241937	1.36675	-0.0535755	1
AT1G05250	5.25917	0.777992	17.1468	0.960233	0.798278	-0.120724	1.36662	-0.0195144	1
AT1G05260	0.117666	0.0859006	0.288962	0.0585249	-1.02908	-1.1804	-0.597016	-1.36493	1
AT1G05273	1.9922	2.00474	0.00450065	3.67401e-06	0.331453	0.334472	-2.59855	-6.01807	1
AT1G05310	0.196906	0.156303	0.221059	0.0646856	-0.781475	-0.892527	-0.725832	-1.3168	1
AT1G05320	0.311504	0.116788	1.06342	0.0847259	-0.560893	-1.03268	0.0295707	-1.18702	1
AT1G05347	2.21081	12.5523	1.39903	0.311955	0.381526	1.21663	0.161476	-0.560197	1
AT1G05385	3.13341	1.70711	8.69755	0.214952	0.549244	0.257185	1.0402	-0.739305	1
AT1G05397	0.906339	0.458081	0.97045	853.328	-0.0472927	-0.375442	-0.0144247	3.24565	1
AT1G05420	0.0346426	1.93617e-05	0.0996786	0.0246352	-1.6171	-5.21881	-1.10886	-1.78105	1
AT1G05440	1.24755	0.232916	1.98282	9.22657e-05	0.106366	-0.700706	0.329184	-4.46795	1
AT1G05450	0.0307215	0.0383108	0.0381056	0.0269528	-1.67487	-1.5687	-1.57128	-1.73781	1
AT1G05470	0.984623	0.174615	2.06903	0.0435549	-0.00745234	-0.839251	0.349652	-1.50701	1
AT1G05490	0.0326157	0.0550369	0.0802714	0.0408066	-1.6461	-1.39449	-1.21299	-1.53835	1
AT1G05530	0.131207	0.498615	0.376118	0.0116101	-0.976693	-0.334667	-0.470247	-2.14283	1
AT1G05550	0.475543	0.00423855	0.00185418	0.00104627	-0.357451	-2.62741	-3.025	-3.30018	1
AT1G05560	0.922371	17.2299	1.25891	1.84628	-0.0388606	1.36895	0.110723	0.294873	1
AT1G05562	3.74983	0.633246	8.50996	0.150559	0.635609	-0.219721	1.02972	-0.910534	1
AT1G05570	0.380142	0.0555515	2.08873	0.0654899	-0.46513	-1.39001	0.35421	-1.31086	1
AT1G05577	10.3234	1456.88	0.622034	63.8897	1.12262	3.50289	-0.228312	1.99917	1
AT1G05580	1	1	2.80362	0.000325525	0	0	0.495764	-3.86165	1
AT1G05590	0.595221	0.273117	1.4263	0.111685	-0.249501	-0.624136	0.17076	-1.05416	1
AT1G05610	0.360271	0.590733	0.855598	8.06147e-05	-0.490949	-0.25314	-0.0749982	-4.53287	1
AT1G05630	0.506593	0.18431	1.49812	0.0617352	-0.327034	-0.813265	0.194385	-1.33925	1
AT1G05640	0.204975	0.326466	0.518512	0.0947052	-0.762159	-0.538332	-0.31585	-1.13347	1
AT1G05650	0.0891867	0.0530951	0.0370101	0.13623	-1.16234	-1.41176	-1.58531	-0.958627	1
AT1G05660	0.505205	0.5048	0.109824	0.159087	-0.328353	-0.328739	-1.06225	-0.884039	1
AT1G05675	10.5417	384.757	3.55883	43.3086	1.13268	2.8626	0.610468	1.81219	1
AT1G05680	0.901114	26.64	2.12331	7.01638	-0.0500729	1.57851	0.362105	0.936909	1
AT1G05760	0.0681184	0.306817	0.251118	0.0462797	-1.29194	-0.568183	-0.664521	-1.47783	1
AT1G05835	0.244563	0.651083	0.452414	0.108055	-0.67724	-0.206362	-0.381429	-1.07005	1
AT1G05850	0.409036	0.13638	1.04663	0.0786449	-0.4299	-0.958098	0.021915	-1.22283	1
AT1G05853	6957.89	2124.97	2.80362	2.43872e-06	4.25481	3.68441	0.495764	-6.21515	1
AT1G05870	0.88916	0.350062	1.74543	0.100963	-0.0564948	-0.504772	0.267861	-1.1027	1
AT1G05913	3.25794	3.80393	3.97671	2219.7	0.567987	0.642496	0.663859	3.70538	1
AT1G05927	0.0451155	1.45605	1.33343	2.9994	-1.49008	0.180685	0.138381	0.528224	1
AT1G05950	0.314605	0.367882	0.794468	0.0920062	-0.556128	-0.480895	-0.110646	-1.14737	1
AT1G06020	0.35699	0.275848	0.840204	0.0511913	-0.495348	-0.619351	-0.0837293	-1.42932	1
AT1G06080	0.0292614	0.109963	0.0955162	0.0835875	-1.69829	-1.06164	-1.12937	-1.19352	1
AT1G06083	33089.5	20500.4	1.91385	0.27712	5.0047	4.77446	0.312159	-0.617139	1
AT1G06090	1.44821	0.967293	1.52543	0.11694	0.178091	-0.0159916	0.203072	-1.03205	1
AT1G06120	0.168782	4.92233e-05	0.0800377	4.31401e-05	-0.85559	-4.7701	-1.21439	-4.83354	1
AT1G06137	0.00278322	2697.78	2.80362	765.467	-2.82968	3.79919	0.495764	3.1934	1
AT1G06148	1.46072	4215.64	2.00799	344.207	0.182228	4.01385	0.33525	2.80904	1
AT1G06150	0.504201	0.224527	1.11967	0.122842	-0.32931	-0.718346	0.0543588	-1.00838	1
AT1G06170	0.21306	0.0609342	0.00447091	0.000440227	-0.743556	-1.34553	-2.60174	-3.71649	1
AT1G06180	6.37826	0.721372	10.8453	0.250258	0.891054	-0.157062	1.14633	-0.66617	1
AT1G06190	2.93291	1.78278	9.64269	0.494689	0.517445	0.278042	1.08981	-0.338469	1
AT1G06225	6.47894e-05	0.00020546	0.0848099	0.0400267	-4.63796	-4.08295	-1.18654	-1.54763	1
AT1G06310	1.83056	1.49022	2.31394	207.797	0.290762	0.191842	0.403451	2.56634	1
AT1G06330	0.416483	0.263776	1.5568	1029.3	-0.421224	-0.640872	0.21286	3.33582	1
AT1G06340	0.0512934	0.183984	0.043283	0.000153708	-1.42836	-0.814116	-1.51002	-4.22251	1
AT1G06350	0.0799352	0.814981	0.324074	0.641021	-1.21501	-0.098387	-0.541869	-0.213852	1
AT1G06360	0.0253581	0.103728	0.0505487	0.0389099	-1.76714	-1.08971	-1.43539	-1.56124	1
AT1G06410	0.7746	0.255393	2.31014	0.121852	-0.122825	-0.656403	0.402659	-1.01227	1
AT1G06420	0.200859	0.0594128	0.142146	0.012136	-0.771914	-1.35769	-0.938183	-2.12152	1
AT1G06423	13.3507	0.524385	25.4223	0.41742	1.24628	-0.310434	1.55601	-0.420142	1
AT1G06430	4.4077	1.9042	10.3134	0.427527	0.713342	0.309729	1.12215	-0.408638	1
AT1G06460	3.55585	1.23676	16.9395	0.32505	0.610064	0.10219	1.36077	-0.540422	1
AT1G06520	0.102049	0.428162	0.487042	0.120369	-1.09755	-0.407923	-0.345961	-1.01815	1
AT1G06587	0.722977	0.534733	0.112827	0.2113	-0.155993	-0.301036	-1.04927	-0.747545	1
AT1G06627	1	2118.39	2.80362	0.2113	0	3.68292	0.495764	-0.747545	1
AT1G06640	0.426854	0.0707575	0.982416	0.0278116	-0.409395	-1.27366	-0.0085311	-1.72272	1
AT1G06650	3.25217	1.19829	8.77011	0.438201	0.567134	0.0869915	1.0442	-0.396778	1
AT1G06690	5.32853	1.03204	13.3794	0.270018	0.804579	0.0151661	1.24731	-0.629624	1
AT1G06717	0.997879	0.367187	11.0082	5.39614e-05	-0.00102116	-0.481804	1.1535	-4.7259	1
AT1G06750	2.63138	0.329669	6.86529	0.000155734	0.465273	-0.533637	0.92644	-4.21621	1
AT1G06760	0.534425	0.359994	1.1639	0.11755	-0.301314	-0.491319	0.0729904	-1.02955	1
AT1G06830	0.275081	0.454976	0.220962	0.0268835	-0.62069	-0.378712	-0.726044	-1.73905	1
AT1G06867	1	4682.73	2.80362	0.2113	0	4.06438	0.495764	-0.747545	1
AT1G06883	0.0922414	0.0300867	0.000753666	8.02741e-05	-1.14615	-1.68491	-3.45793	-4.5349	1
AT1G06923	170.076	1.83473	4.17771	0.391197	2.47001	0.291856	0.687571	-0.451344	1
AT1G06953	6536.04	1177.69	2.80362	0.2113	4.22473	3.40058	0.495764	-0.747545	1
AT1G06963	0.106652	0.271385	0.139867	0.235002	-1.07634	-0.627195	-0.945959	-0.696419	1
AT1G06980	0.34217	0.120444	0.632773	0.068689	-0.515738	-1.01786	-0.22008	-1.28793	1
AT1G06983	2.85288	13.5123	2.80362	8296.31	0.50414	1.25207	0.495764	4.33942	1
AT1G07010	6.83378	0.742773	15.1402	0.236882	0.924228	-0.143002	1.30677	-0.692587	1
AT1G07050	1.78759	0.603405	23.8527	0.273191	0.279338	-0.242933	1.52536	-0.624005	1
AT1G07090	0.198972	0.165177	0.529595	0.102866	-0.776454	-0.865972	-0.30568	-1.09372	1
AT1G07120	0.139466	0.0317373	0.109982	0.000591057	-0.947337	-1.65923	-1.06155	-3.5748	1
AT1G07135	9.29681	5.1462	2.37872	0.825891	1.07225	0.787836	0.416729	-0.0919923	1
AT1G07150	6.28041	1.6801	14.6598	0.549684	0.883619	0.249515	1.29127	-0.287775	1
AT1G07160	11.4244	56.4158	24.6198	9.02201	1.17135	1.93934	1.54058	1.05782	1
AT1G07180	1894.62	2.54957	321.031	0.638207	3.62923	0.450084	2.77552	-0.215968	1
AT1G07187	1.38976	2047.72	4.1111	0.2113	0.158278	3.6666	0.679842	-0.747545	1
AT1G07200	1.08197	0.230437	3.36894	0.0758942	0.0378856	-0.705851	0.584098	-1.23996	1
AT1G07260	0.260592	0.406598	0.720322	0.0989522	-0.646711	-0.432775	-0.157762	-1.11237	1
AT1G07280	3.40034	1.3201	10.2471	0.289443	0.58856	0.13355	1.11905	-0.596217	1
AT1G07320	2.23668	1.93842	8.12399	0.365414	0.38712	0.318294	1.0074	-0.484132	1
AT1G07330	3.41177	43.1102	339.328	0.000839391	0.590174	1.80999	2.80218	-3.40612	1
AT1G07380	0.38445	0.238635	0.869132	0.10625	-0.45971	-0.689041	-0.0674508	-1.07816	1
AT1G07400	31.8251	245.168	7.01632	15.3102	1.66403	2.64588	0.936905	1.31214	1
AT1G07407	0.189885	0.0942134	0.396523	0.0800214	-0.798933	-1.13597	-0.444841	-1.21449	1
AT1G07420	0.810019	0.304816	1.53106	0.123972	-0.101324	-0.571329	0.204843	-1.00397	1
AT1G07440	2.76294	1.75749	18.8965	0.517477	0.488735	0.271171	1.41335	-0.316811	1
AT1G07450	435.205	5.87229	1077.55	1.05041	2.92185	0.851308	3.35785	0.0236516	1
AT1G07473	1	5208.84	0.00427778	431.916	0	4.11558	-2.62297	2.9182	1
AT1G07477	10.1624	0.679516	24.31	0.501322	1.11506	-0.185807	1.53449	-0.332063	1
AT1G07483	8.84042	0.799659	9.58141	0.454323	1.04804	-0.107514	1.08675	-0.379403	1
AT1G07485	0.16639	0.000280338	0.0026778	0.000139604	-0.862454	-3.93351	-2.84825	-4.26879	1
AT1G07490	0.633694	0.134608	0.682598	0.0422233	-0.219381	-0.964387	-0.183631	-1.52194	1
AT1G07500	1.79754	168.484	0.223101	5.99713	0.282007	2.46549	-0.72141	0.861424	1
AT1G07540	0.00554088	0.000574345	0.00297002	0.000363521	-2.49856	-3.5886	-2.79844	-3.80856	1
AT1G07550	0.00047944	0.000341215	0.00332938	0.000632408	-3.67545	-3.83901	-2.74351	-3.54229	1
AT1G07560	0.0313673	0.0319732	0.0172192	0.0329607	-1.66486	-1.65566	-1.95328	-1.64104	1
AT1G07607	1	7.22263e-05	7876.47	0.2113	0	-4.58571	4.31444	-0.747545	1
AT1G07610	0.466962	0.462231	0.967613	0.0737862	-0.366207	-0.371105	-0.0158324	-1.2535	1
AT1G07640	0.425125	0.301814	0.976791	0.107418	-0.411347	-0.576089	-0.0112928	-1.0729	1
AT1G07645	0.262239	4.05077	0.0806618	0.972562	-0.643681	0.672731	-1.21066	-0.0133793	1
AT1G07650	0.387207	0.174247	1.14714	0.0861041	-0.456274	-0.840266	0.0660129	-1.17926	1
AT1G07690	0.238379	0.111671	0.431949	0.104284	-0.689557	-1.05423	-0.403689	-1.08714	1
AT1G07700	3.78201	1.15903	8.83242	0.21951	0.639717	0.0709709	1.0476	-0.729213	1
AT1G07707	360.773	5.53149e-05	2.80362	4.91096e-05	2.83165	-4.71399	0.495764	-4.77121	1
AT1G07720	0.206615	0.0342711	0.467083	0.0228544	-0.758327	-1.62229	-0.366083	-1.81713	1
AT1G07725	0.0146028	0.0025372	0.00838686	0.0515712	-2.03254	-2.87418	-2.29922	-1.42576	1
AT1G07730	0.0441041	0.0650841	1.7969	0.02597	-1.50098	-1.31385	0.281836	-1.75567	1
AT1G07740	0.357724	0.122137	0.465394	0.0565954	-0.49436	-1.01114	-0.367825	-1.38106	1
AT1G07750	0.277388	0.234211	0.527293	0.101257	-0.616674	-0.698041	-0.307774	-1.1013	1
AT1G07820	0.560197	0.657126	1.16649	0.118043	-0.278664	-0.201919	0.0740587	-1.02754	1
AT1G07900	0.24846	1.44876	0.0587183	0.316087	-0.669639	0.178271	-1.36335	-0.553869	1
AT1G07937	0.819809	14.4284	2.24155	1.80054	-0.095547	1.28361	0.388165	0.282809	1
AT1G07993	273.306	0.000598049	110.841	0.0218951	2.69812	-3.56915	2.26412	-1.83775	1
AT1G08090	0.00236737	0.000170799	0.0159109	0.000348671	-2.9075	-4.17181	-1.99128	-3.82862	1
AT1G08103	389.233	5511.81	2.80362	0.2113	2.86816	4.14277	0.495764	-0.747545	1
AT1G08115	0.876389	4.01803	2.08901	0.0195202	-0.0634521	0.668829	0.354274	-1.89296	1
AT1G08160	0.18171	0.108588	0.327652	0.0471484	-0.820096	-1.06769	-0.536588	-1.46888	1
AT1G08170	1.55607	20.6614	0.841034	971.576	0.212635	1.45629	-0.0832544	3.30806	1
AT1G08173	0.146304	0.116506	0.000781155	0.0887458	-0.924321	-1.03384	-3.4407	-1.16473	1
AT1G08190	0.567826	0.124308	1.49456	0.0990029	-0.272159	-1.00267	0.193239	-1.11213	1
AT1G08250	0.148708	0.172651	0.66707	0.0511109	-0.916482	-0.84469	-0.194696	-1.43008	1
AT1G08283	0.127636	0.0769955	0.083031	0.0150117	-0.989963	-1.23303	-1.19674	-2.01926	1
AT1G08290	0.416862	0.246731	1.04666	0.000175287	-0.420787	-0.672997	0.0219327	-4.15933	1
AT1G08293	4.06182	2.13209	2.67401	1427.22	0.674042	0.364089	0.473002	3.493	1
AT1G08310	0.146799	0.177358	0.490218	0.0136995	-0.922694	-0.831755	-0.342835	-2.06325	1
AT1G08320	0.347044	0.216657	0.886485	0.0965676	-0.508937	-0.735505	-0.0579438	-1.12411	1
AT1G08340	0.83223	0.340916	1.19613	0.0846834	-0.0883155	-0.517504	0.0861251	-1.18726	1
AT1G08380	1.8494	0.524712	3.84074	0.116093	0.295686	-0.310134	0.647129	-1.03555	1
AT1G08430	0.0543184	0.000413347	0.0525639	0.000642953	-1.40081	-3.74679	-1.41659	-3.53433	1
AT1G08477	1.94924	13.321	2.39737	0.800619	0.32097	1.24521	0.420484	-0.106937	1
AT1G08500	0.0204967	0.240999	0.0366513	0.12873	-1.86949	-0.684301	-1.59	-0.985861	1
AT1G08510	0.355043	0.312547	1.09125	0.108054	-0.497978	-0.559285	0.0419921	-1.07006	1
AT1G08550	4.16174	1.10283	16.776	0.265503	0.685729	0.0470697	1.35611	-0.637734	1
AT1G08560	0.499267	0.348805	1.42739	0.0742992	-0.334039	-0.506502	0.171126	-1.25017	1
AT1G08590	0.198773	0.044993	0.42952	0.0547056	-0.776936	-1.49138	-0.4064	-1.39739	1
AT1G08630	1.68839	3.42381	9.08155	0.825073	0.251883	0.591868	1.06098	-0.0924687	1
AT1G08640	3.43186	2.02163	8.91155	0.449075	0.592996	0.338505	1.05189	-0.384991	1
AT1G08670	0.117195	0.0289724	0.361887	0.00898659	-1.03101	-1.70306	-0.488796	-2.266	1
AT1G08747	7976.22	3219.92	7.33944	0.2113	4.3205	3.88427	0.958557	-0.747545	1
AT1G08757	19.5774	1	73.8707	1.85187	1.43037	0	2.06898	0.296329	1
AT1G08760	0.426544	0.240907	0.832121	0.093756	-0.409744	-0.684485	-0.0883782	-1.13832	1
AT1G08770	0.626704	0.773557	1.25504	0.117507	-0.224714	-0.123473	0.109245	-1.02973	1
AT1G08800	0.37398	0.0882924	1.45447	0.125686	-0.472988	-1.16719	0.180163	-0.997367	1
AT1G08890	0.10607	0.124238	0.245355	0.0557132	-1.07897	-1.00294	-0.675686	-1.38861	1
AT1G08990	0.179467	0.0576406	0.386777	0.0125193	-0.826069	-1.37226	-0.456808	-2.10657	1
AT1G09000	0.372941	0.0964075	0.602625	0.0835072	-0.474326	-1.1249	-0.243556	-1.19399	1
AT1G09155	0.75594	0.116557	1.54388	0.0401577	-0.134552	-1.03363	0.208852	-1.54606	1
AT1G09157	1.33584	23.6616	0.0115941	101.81	0.13925	1.52149	-2.14349	2.22324	1
AT1G09176	2.67818	0.0712585	1.51221	5.78365e-05	0.47375	-1.27026	0.198885	-4.69255	1
AT1G09207	1	26990.5	2.80362	229.601	0	4.90672	0.495764	2.61433	1
AT1G09240	26.0715	0.93614	34.9881	0.575191	1.56813	-0.0317347	1.7096	-0.265963	1
AT1G09257	19.5629	2.46932	28.8718	0.401695	1.43002	0.434705	1.6172	-0.438609	1
AT1G09310	0.285639	0.167749	0.527104	0.0696044	-0.602579	-0.85854	-0.307947	-1.28156	1
AT1G09340	8.41107	0.728751	22.1764	0.196605	1.0241	-0.152168	1.49032	-0.78221	1
AT1G09350	0.486805	0.00737517	2.38297	6.47362e-05	-0.346195	-2.36104	0.417587	-4.63836	1
AT1G09421	0.612359	0.512417	1.21739	5.76902e-05	-0.23585	-0.321537	0.0945979	-4.69377	1
AT1G09440	1.26601	0.333753	1.70064	0.0752314	0.113429	-0.527716	0.255359	-1.24417	1
AT1G09460	0.213448	0.126921	0.793579	0.0952294	-0.74268	-0.992665	-0.111185	-1.13082	1
AT1G09500	137.402	92.9651	219.588	19.8272	2.36742	2.17954	2.59289	1.43647	1
AT1G09540	0.139364	0.030764	0.299376	0.023747	-0.947691	-1.67421	-0.579989	-1.7987	1
AT1G09570	0.194136	0.18345	0.513067	0.12341	-0.788286	-0.815513	-0.320927	-1.00616	1
AT1G09575	0.347755	0.64291	0.841819	0.086511	-0.507952	-0.212437	-0.0828062	-1.17699	1
AT1G09577	0.401901	1	39.2401	0.2113	-0.438363	0	1.76475	-0.747545	1
AT1G09610	0.291905	0.136427	0.169555	0.0331965	-0.592144	-0.957932	-0.853391	-1.63761	1
AT1G09687	0.791322	1.4313	1.997	0.076713	-0.112554	0.172441	0.332611	-1.23479	1
AT1G09750	0.410289	0.0841117	1.4586	0.0713284	-0.428429	-1.19052	0.181528	-1.26979	1
AT1G09787	2.32601	14.7468	1.81016	2.00569	0.405953	1.29411	0.285372	0.334699	1
AT1G09812	0.197586	0.157716	0.663266	0.040774	-0.779816	-0.8882	-0.197447	-1.53874	1
AT1G09823	1	1	50.2312	94.1268	0	0	1.8835	2.18551	1
AT1G09860	0.235158	0.105141	0.000880066	0.000771999	-0.6961	-1.0832	-3.38337	-3.44637	1
AT1G09867	3.28097	9.56157	1.94097	3.15552	0.571374	1.08575	0.318925	0.552625	1
AT1G09880	0.0827936	0.10944	0.930667	0.0709141	-1.19811	-1.06393	-0.0345543	-1.27259	1
AT1G09890	0.277313	0.113277	0.606796	0.0618684	-0.616805	-1.04736	-0.240239	-1.33822	1
AT1G09907	0.000194571	1	2.80362	0.2113	-4.10914	0	0.495764	-0.747545	1
AT1G09927	2.26856	1.59492	8.70903	0.343479	0.393925	0.224494	1.04084	-0.513902	1
AT1G09935	1	4892.45	2.80362	0.000515687	0	4.08545	0.495764	-3.64041	1
AT1G10020	0.602222	0.449313	1.81008	0.0829372	-0.243878	-0.384736	0.285352	-1.19728	1
AT1G10210	0.30087	0.227807	0.89688	0.100252	-0.577597	-0.711372	-0.0523378	-1.1061	1
AT1G10225	14472.5	12.771	391.748	1.1542	4.60701	1.22493	2.87126	0.0689646	1
AT1G10360	2.42821	0.824771	4.62198	0.117544	0.426632	-0.0926449	0.73617	-1.02958	1
AT1G10370	7.13973	0.981001	9.76145	0.438342	0.94529	-0.0092243	1.0957	-0.396624	1
AT1G10380	0.508507	0.199281	0.973353	0.121668	-0.32522	-0.775708	-0.0129882	-1.01299	1
AT1G10460	0.102344	0.202345	0.386142	0.12662	-1.09617	-0.768371	-0.457598	-0.993807	1
AT1G10480	0.127808	0.00676401	0.151852	0.00766726	-0.989318	-2.40264	-0.90642	-2.34236	1
AT1G10522	4.85779	2.5085	14.205	0.613279	0.7601	0.442276	1.27611	-0.235128	1
AT1G10585	4.40189	109721	10.8089	6.52091	0.712707	5.58116	1.14472	0.901691	1
AT1G10640	0.177815	0.0133273	0.714873	0.0073524	-0.830517	-2.07649	-0.161413	-2.36252	1
AT1G10682	0.34995	0.332536	0.635887	0.0429958	-0.504926	-0.529473	-0.217719	-1.51322	1
AT1G10720	0.313684	0.302518	0.724649	0.113804	-0.557539	-0.574969	-0.154882	-1.04513	1
AT1G10750	0.502606	0.0720086	1.4076	0.0642368	-0.330833	-1.26523	0.164413	-1.32015	1
AT1G10760	2.05355	0.393313	8.94647	0.38559	0.346039	-0.448751	1.05377	-0.458287	1
AT1G10770	364.992	12.7489	36362.6	1.8312	2.83724	1.2241	5.05006	0.290931	1
AT1G10790	0.247357	0.000157227	0.426026	0.082049	-0.671778	-4.21162	-0.410329	-1.20246	1
AT1G10800	0.0979878	0.27768	0.389626	0.0359805	-1.11708	-0.616169	-0.453279	-1.59888	1
AT1G10850	0.633299	0.0980897	1.43553	0.0659275	-0.21968	-1.11659	0.173862	-1.30766	1
AT1G10960	3.3777	1.90031	12.2176	0.50776	0.585346	0.308746	1.20363	-0.325927	1
AT1G11070	0.105022	0.108476	0.631456	51.3047	-1.08375	-1.06818	-0.221082	1.89367	1
AT1G11110	1	2243.3	2.80362	0.2113	0	3.71047	0.495764	-0.747545	1
AT1G11120	0.0702656	1.17911	0.201425	0.331088	-1.27701	0.0792314	-0.770562	-0.531572	1
AT1G11185	0.111277	1.13423	0.970132	0.134607	-1.05592	0.0605729	-0.0145825	-0.964392	1
AT1G11190	0.362447	0.236586	0.425024	0.068564	-0.488052	-0.693189	-0.411461	-1.2888	1
AT1G11220	0.599684	0.326377	1.23371	0.0582552	-0.245909	-0.538463	0.101003	-1.36716	1
AT1G11230	79.1267	1052.98	2.80362	0.2113	2.10203	3.34675	0.495764	-0.747545	1
AT1G11290	2.84088	0.730897	12.8164	0.275137	0.502113	-0.150753	1.22664	-0.620592	1
AT1G11350	0.587828	0.20748	1.17399	0.0841498	-0.255511	-0.756319	0.0771384	-1.1903	1
AT1G11360	0.52979	0.41527	1.5233	0.114625	-0.305502	-0.422626	0.202401	-1.04167	1
AT1G11362	3.58612	15.1653	53.0075	1.5487	0.614142	1.30757	1.90937	0.210352	1
AT1G11370	7921.33	3654.59	18.0744	0.2113	4.31718	3.94516	1.39196	-0.747545	1
AT1G11380	0.934981	0.330683	2.89363	0.0828787	-0.0323305	-0.53216	0.510961	-1.19762	1
AT1G11410	0.568725	0.14837	1.18486	0.0945573	-0.271399	-0.917578	0.081574	-1.13422	1
AT1G11440	0.269659	0.186464	0.813848	0.0907547	-0.630264	-0.807676	-0.0990561	-1.15396	1
AT1G11490	0.539433	0.000535622	0.581893	0.273918	-0.296828	-3.62217	-0.260391	-0.622727	1
AT1G11500	0.339443	0.417192	0.591999	0.00679902	-0.519586	-0.420406	-0.252111	-2.40015	1
AT1G11572	7.04238	1906.38	66.0357	0.87012	0.938688	3.63221	2.01506	-0.0669043	1
AT1G11600	0.0746444	0.0604267	0.235039	0.0458632	-1.24794	-1.34956	-0.696343	-1.48217	1
AT1G11670	0.705385	0.156439	1.17013	0.0946856	-0.167839	-0.892109	0.0755552	-1.13357	1
AT1G11700	0.823031	0.116797	1.24802	0.0413849	-0.0936605	-1.03264	0.106547	-1.53158	1
AT1G11735	0.0628354	0.195536	0.16917	0.0435131	-1.33076	-0.784831	-0.854484	-1.50747	1
AT1G11740	0.105068	0.0907433	0.330338	0.0293164	-1.08354	-1.15402	-0.532661	-1.69738	1
AT1G11750	3.37204	2.82134	8.1951	0.458246	0.58454	0.498794	1.01159	-0.375268	1
AT1G11860	2.14334	0.723357	8.81428	0.140241	0.366621	-0.15574	1.04661	-0.944673	1
AT1G11920	3.20634	0.000111329	47.251	0.000836418	0.56031	-4.37763	1.85409	-3.40783	1
AT1G12030	1	162.325	2.80362	12706	0	2.44758	0.495764	4.54441	1
AT1G12040	2.8557	0.0478169	4.20859	0.250944	0.504615	-1.46211	0.691112	-0.664854	1
AT1G12060	1.29539	10.114	2.82739	1.3214	0.124461	1.11276	0.499824	0.134024	1
AT1G12080	0.0122865	0.0244961	0.030016	0.00507698	-2.11559	-1.78377	-1.68604	-2.5406	1
AT1G12090	0.572454	0.174769	2.32857	0.124547	-0.268256	-0.838828	0.406481	-1.00175	1
AT1G12100	2.162	1.75615	10.6696	0.141763	0.370789	0.270806	1.13848	-0.939483	1
AT1G12110	0.146054	0.143548	0.660754	0.111952	-0.925141	-0.933465	-0.199272	-1.05301	1
AT1G12150	2.33933	0.11642	2.91523	0.131975	0.408699	-1.03419	0.514537	-0.973889	1
AT1G12240	2.44056	0.54334	8.11139	0.319414	0.42907	-0.293358	1.00665	-0.548834	1
AT1G12250	6.82757	1.2096	14.2558	0.262845	0.92379	0.0915102	1.27783	-0.642571	1
AT1G12260	0.312552	0.129562	0.503076	0.0741496	-0.559277	-0.982761	-0.330384	-1.25114	1
AT1G12330	0.334093	0.20662	0.966819	0.0809547	-0.527227	-0.758317	-0.0162275	-1.20891	1
AT1G12370	4.1795	0.502525	10.43	0.221277	0.687776	-0.330911	1.12756	-0.725358	1
AT1G12380	0.368693	0.0714289	0.732439	0.0271043	-0.479836	-1.26912	-0.14974	-1.73511	1
AT1G12420	0.851946	0.320865	0.877583	0.0701262	-0.0770555	-0.546653	-0.0627976	-1.27797	1
AT1G12430	0.942512	0.220841	1.88803	0.0746514	-0.0284724	-0.726307	0.305627	-1.2479	1
AT1G12440	0.459822	0.504822	1.23245	0.11522	-0.373617	-0.328717	0.100508	-1.03918	1
AT1G12460	0.879932	0.105563	2.11532	0.0757095	-0.061512	-1.08127	0.360292	-1.24113	1
AT1G12500	0.539652	0.208681	1.58002	0.0827124	-0.296633	-0.753544	0.219982	-1.19858	1
AT1G12520	3.88312	0.830444	13.8904	0.242617	0.652406	-0.0893484	1.26534	-0.681083	1
AT1G12570	23341.9	1.01313	35369.8	0.194148	4.83688	0.00627143	5.03674	-0.788257	1
AT1G12580	0.59847	0.331166	1.94517	0.102399	-0.246883	-0.531458	0.319966	-1.09591	1
AT1G12665	0.542324	0.00177636	0.00114461	0.000149702	-0.294258	-3.04562	-3.25698	-4.23521	1
AT1G12672	0.000224442	2.71053	0.185907	0.158387	-4.04046	0.479524	-0.809116	-0.886158	1
AT1G12680	0.573701	0.633825	1.47197	0.124507	-0.267209	-0.219281	0.185916	-1.0019	1
AT1G12805	0.38458	8.54559	2.72643	3.83668	-0.459548	1.03173	0.482337	0.646619	1
AT1G12850	0.500838	0.250738	1.23551	0.120213	-0.332528	-0.66525	0.101701	-1.01878	1
AT1G12860	1.61772	0.272305	2.89999	0.0846396	0.231321	-0.625568	0.512015	-1.18751	1
AT1G12880	0.92368	0.43763	1.65116	0.0880954	-0.0381785	-0.397405	0.24116	-1.16826	1
AT1G12900	5.85159	0.733707	12.2014	0.15655	0.849609	-0.148908	1.20299	-0.891768	1
AT1G12990	0.456735	0.415596	1.2818	0.0868414	-0.376857	-0.422249	0.11939	-1.17516	1
AT1G13080	0.861283	0.292065	2.21906	0.0920045	-0.0718138	-0.59188	0.383317	-1.14738	1
AT1G13100	0.569473	0.12271	2.13192	0.120724	-0.270767	-1.00889	0.36405	-1.01674	1
AT1G13110	0.374674	0.11321	1.07853	0.0718314	-0.472098	-1.04764	0.0363544	-1.26641	1
AT1G13130	0.168927	0.247426	0.397095	0.0414285	-0.855177	-0.671643	-0.444148	-1.53108	1
AT1G13250	0.451506	0.22326	0.924807	0.0940118	-0.382394	-0.721067	-0.0375921	-1.137	1
AT1G13260	0.389371	0.460453	1.0812	0.111907	-0.453594	-0.372958	0.0375432	-1.05321	1
AT1G13270	5.72947	2.85623	18.2112	0.947818	0.839467	0.504704	1.39558	-0.0257728	1
AT1G13280	0.0972368	0.828507	0.319078	0.283294	-1.12078	-0.0904711	-0.549339	-0.606543	1
AT1G13300	0.250281	0.012849	1.00972	0.0160748	-0.666127	-2.09407	0.00465218	-1.98635	1
AT1G13340	0.392469	10.8229	0.0511949	1.05432	-0.449784	1.14534	-1.42929	0.0254383	1
AT1G13420	0.312257	0.0101666	0.0838279	1.30013e-05	-0.559731	-2.20667	-1.19214	-5.41033	1
AT1G13430	0.0121042	0.0181721	0.0582251	0.0102665	-2.12278	-1.92738	-1.36741	-2.20197	1
AT1G13448	0.158675	0.0995475	0.361022	0.0338883	-0.885284	-1.10949	-0.489947	-1.62769	1
AT1G13460	0.59799	0.33274	1.64575	0.108919	-0.247269	-0.529178	0.239582	-1.06622	1
AT1G13470	979.997	2735.36	2.80362	0.2113	3.31221	3.80584	0.495764	-0.747545	1
AT1G13480	0.973694	14.1056	0.00159873	3.3413	-0.0128198	1.27273	-3.09629	0.580137	1
AT1G13490	0.000545465	168.51	2.80362	0.2113	-3.61341	2.46556	0.495764	-0.747545	1
AT1G13520	0.63035	23.3317	0.576041	13.5028	-0.221925	1.51474	-0.265252	1.25173	1
AT1G13610	559.171	7.0836	1237.89	3.04911	3.04238	0.941495	3.42456	0.536129	1
AT1G13620	2417.02	5267.7	0.0152057	264.605	3.74634	4.12099	-2.01308	2.68256	1
AT1G13635	0.07924	0.00837587	0.0627235	2.39768e-05	-1.21921	-2.29985	-1.33162	-5.116	1
AT1G13650	3.78839	0.186528	10.1561	0.0198326	0.640528	-0.807511	1.11476	-1.88533	1
AT1G13670	4.92077	0.329279	8.38082	0.125997	0.766295	-0.534206	1.02236	-0.99618	1
AT1G13680	0.000953498	0.00449711	0.0130684	0.2113	-3.34483	-2.59893	-2.08592	-0.747545	1
AT1G13700	3.93963	0.342828	7.68989	0.123561	0.659353	-0.514814	0.980987	-1.00557	1
AT1G13820	3.64661	0.994034	15.0317	0.267573	0.622185	-0.00287761	1.30331	-0.633998	1
AT1G13830	0.773226	0.141635	0.8652	0.100677	-0.12368	-0.939917	-0.0696313	-1.10407	1
AT1G13860	0.644781	0.124433	1.36643	0.077317	-0.21104	-1.00218	0.150138	-1.23102	1
AT1G13910	1.37129	0.176699	2.20339	0.0921752	0.151843	-0.833545	0.379909	-1.14649	1
AT1G13930	12.1571	0.433842	16.0494	0.126566	1.20124	-0.401586	1.33482	-0.994011	1
AT1G13970	1.84981	0.134579	2.47521	0.0970743	0.295791	-0.964491	0.43585	-1.12159	1
AT1G14120	0.122602	0.190571	0.299234	0.104563	-1.00931	-0.797199	-0.580219	-1.08585	1
AT1G14150	3.70011	1.40979	14.3094	0.21812	0.629189	0.165159	1.27963	-0.732268	1
AT1G14160	0.19664	0.0174313	0.581777	0.0129714	-0.782123	-1.94739	-0.260487	-2.08951	1
AT1G14180	0.67306	0.263489	1.72779	0.0761005	-0.190398	-0.641395	0.262977	-1.23865	1
AT1G14185	0.188593	0.00537135	0.382858	0.00471203	-0.802218	-2.5135	-0.461707	-2.57648	1
AT1G14190	0.398158	0.0411784	0.802521	0.0318008	-0.442862	-1.53399	-0.105796	-1.65826	1
AT1G14200	3.41167	9.05915	3.90093	1.03393	0.59016	1.05979	0.654607	0.0160469	1
AT1G14240	0.139177	0.0552264	0.214633	0.0116565	-0.948335	-1.39283	-0.740019	-2.14091	1
AT1G14250	0.521242	0.000855758	0.0254917	0.177339	-0.313325	-3.39684	-1.76461	-0.831806	1
AT1G14280	0.456751	0.175951	0.862392	0.0518931	-0.37684	-0.835585	-0.0711949	-1.42277	1
AT1G14290	0.647222	0.360264	1.49843	0.122382	-0.209222	-0.490958	0.194483	-1.01018	1
AT1G14315	1	708.35	0.0193131	0.000103823	0	3.15611	-1.89809	-4.41119	1
AT1G14340	0.661205	0.377351	2.01682	0.0839691	-0.198944	-0.468673	0.33736	-1.19133	1
AT1G14345	5.07194	0.434977	14.9429	0.141571	0.780846	-0.40033	1.30046	-0.940135	1
AT1G14350	0.154954	0.0464116	0.436241	0.0259997	-0.896695	-1.47646	-0.398934	-1.75512	1
AT1G14380	0.208072	0.0941285	0.577009	0.0605637	-0.75495	-1.13641	-0.264445	-1.34847	1
AT1G14430	2.41312	0.206905	5.31565	0.0706323	0.423633	-0.757653	0.803415	-1.27451	1
AT1G14455	0.0607146	0.282251	0.327602	0.0930782	-1.34727	-0.608316	-0.536662	-1.1418	1
AT1G14460	0.370785	0.138715	1.20846	0.0798157	-0.477115	-0.949936	0.0910561	-1.21573	1
AT1G14540	0.112682	3.43233	0.0555314	1.74474	-1.04989	0.593063	-1.39018	0.267672	1
AT1G14550	0.000423009	61.1956	0.00246345	27229.7	-3.73567	1.97845	-2.88837	4.91096	1
AT1G14560	0.797262	0.395816	1.96784	0.119354	-0.108958	-0.4457	0.325537	-1.02223	1
AT1G14642	2.18166	1.70157	0.486751	2973.43	0.375142	0.255621	-0.346248	3.84597	1
AT1G14690	0.396703	0.192374	1.38377	0.0838301	-0.444622	-0.792671	0.156202	-1.19213	1
AT1G14700	0.176525	0.0747166	0.405054	0.0378565	-0.834017	-1.24748	-0.434604	-1.57444	1
AT1G14730	0.275768	0.05841	0.444115	0.0236864	-0.619492	-1.36588	-0.390332	-1.79993	1
AT1G14790	0.056181	0.0419674	0.150873	0.0139212	-1.38459	-1.52486	-0.909531	-2.05552	1
AT1G14840	0.560335	0.259359	1.48052	0.0700479	-0.278546	-0.648992	0.188702	-1.2785	1
AT1G14870	0.8621	13.7329	2.01086	2.71773	-0.0713578	1.25985	0.335937	0.480801	1
AT1G14890	0.4646	0.266556	1.18138	0.0891955	-0.368647	-0.63583	0.0801597	-1.1623	1
AT1G14900	0.689614	0.32219	1.33523	0.103374	-0.178713	-0.544672	0.139029	-1.09135	1
AT1G14920	0.194791	0.213573	0.368985	0.0980321	-0.786668	-0.7424	-0.479455	-1.11687	1
AT1G14930	1.63958	17.736	5.63158	5.52332	0.237774	1.38287	0.83118	0.821845	1
AT1G14940	7.86454	14.5207	8.08341	2534.41	0.991787	1.28668	1.00499	3.76915	1
AT1G14950	9.18001	4.00492	2.4962	0.905614	1.06617	0.667258	0.439911	-0.047677	1
AT1G14960	0.689575	0.0869928	0.257156	0.0584979	-0.17874	-1.17432	-0.653094	-1.36516	1
AT1G15000	0.390841	0.247736	0.616784	0.107381	-0.451782	-0.671041	-0.232388	-1.07306	1
AT1G15002	1.14975	1.4095	8.24589	0.270249	0.0671088	0.165062	1.01456	-0.629213	1
AT1G15050	0.215087	0.388279	0.846387	0.0589868	-0.739002	-0.454944	-0.0802034	-1.36115	1
AT1G15080	1.26975	0.31531	3.5995	0.0760639	0.114849	-0.555053	0.615933	-1.23888	1
AT1G15140	3.4811	1.13633	9.43069	0.386841	0.599847	0.0614605	1.07912	-0.456729	1
AT1G15160	1	2869.26	2.80362	0.2113	0	3.82882	0.495764	-0.747545	1
AT1G15175	0.265368	0.195025	0.581846	0.0281081	-0.637977	-0.78609	-0.260431	-1.71762	1
AT1G15260	1.32912	0.168864	1.79434	0.0603069	0.136823	-0.855354	0.28115	-1.35051	1
AT1G15330	0.299075	9.60161	1.48036	2.37115	-0.580473	1.08776	0.18865	0.415196	1
AT1G15350	0.435818	0.703438	0.806214	0.124629	-0.3994	-0.169168	-0.103589	-1.00143	1
AT1G15380	0.1551	0.576503	0.55014	0.121712	-0.896242	-0.264867	-0.287377	-1.01282	1
AT1G15385	1.57661	15.8411	0.871695	0.943328	0.218943	1.32853	-0.0660348	-0.0280564	1
AT1G15390	4.00377	2.74799	8.42261	0.427562	0.667119	0.486125	1.02476	-0.408598	1
AT1G15410	0.609544	0.214237	1.96205	0.100174	-0.238066	-0.740906	0.324122	-1.10647	1
AT1G15415	0.292414	21.0641	0.000992006	1.02404	-0.591305	1.46557	-3.32579	0.011424	1
AT1G15460	4.21597	0.000102669	0.0022681	0.00016117	0.691955	-4.41657	-2.9281	-4.19971	1
AT1G15490	0.523934	0.21075	1.29903	0.0890877	-0.310848	-0.748798	0.125812	-1.16288	1
AT1G15510	4.23971	0.715676	12.5831	0.379935	0.694655	-0.160874	1.21781	-0.465392	1
AT1G15520	2.89708	129.164	0.468749	8.21516	0.511534	2.33769	-0.364371	1.01276	1
AT1G15540	0.00049421	4.46962	0.0438374	0.2113	-3.66086	0.720051	-1.5039	-0.747545	1
AT1G15580	0.00404059	0.0516267	0.011411	0.0115009	-2.65041	-1.42525	-2.15115	-2.14737	1
AT1G15600	0.000881091	1	0.0265126	0.2113	-3.38281	0	-1.74573	-0.747545	1
AT1G15625	0.774008	7.64532	2.02302	544.215	-0.123193	0.978192	0.338837	3.02934	1
AT1G15640	0.481327	0.000430696	1.50514	0.000177625	-0.351637	-3.72701	0.196632	-4.15296	1
AT1G15740	0.311589	0.189895	0.829554	0.0911861	-0.560762	-0.798909	-0.089864	-1.15168	1
AT1G15790	0.0875748	0.251608	0.294739	0.127471	-1.17111	-0.663583	-0.587497	-0.990586	1
AT1G15820	0.901904	0.362059	1.90808	0.0901093	-0.0496512	-0.488567	0.310707	-1.15739	1
AT1G15830	0.65436	0.139195	2.89252	0.0861676	-0.203948	-0.948273	0.510776	-1.1789	1
AT1G15980	5.84301	0.944081	13.3855	0.224526	0.848904	-0.0276723	1.24753	-0.718348	1
AT1G16022	0.241926	0.462431	0.237138	0.0415571	-0.682455	-0.370896	-0.692068	-1.52959	1
AT1G16030	1.07739	75.7275	1.38206	7.77543	0.0358469	2.08091	0.155605	0.986307	1
AT1G16060	0.455801	0.132311	0.420555	0.0741235	-0.377841	-0.972666	-0.416544	-1.25131	1
AT1G16080	3.71932	1.18327	11.9839	0.237496	0.631679	0.0809269	1.19434	-0.691342	1
AT1G16120	0.0637488	0.078974	0.0731942	0.0213261	-1.32382	-1.22083	-1.25738	-1.85041	1
AT1G16130	0.236882	0.24743	0.561936	0.0949779	-0.692586	-0.671636	-0.277174	-1.13209	1
AT1G16170	0.73733	0.667906	2.12743	0.109197	-0.146539	-0.194094	0.363038	-1.065	1
AT1G16230	2.93373	2451.85	8361.67	0.2113	0.517579	3.75322	4.34319	-0.747545	1
AT1G16320	3.65144	0.945891	10.7909	0.243601	0.622822	-0.0267513	1.14392	-0.679136	1
AT1G16370	0.218489	0.246274	0.69302	0.119548	-0.731455	-0.673887	-0.176344	-1.02145	1
AT1G16390	2.56542	0.465884	9.0437	0.207034	0.453065	-0.367319	1.05897	-0.757354	1
AT1G16420	20.9135	30.7764	11.6887	1941.38	1.46212	1.64792	1.18235	3.64096	1
AT1G16440	1.75775	0.0144511	2.90988	8.23331e-05	0.271244	-2.03756	0.513653	-4.52272	1
AT1G16460	0.652828	0.358418	1.94377	0.113689	-0.205075	-0.493429	0.319618	-1.04561	1
AT1G16490	0.0681934	0.280936	0.159294	6.98374e-05	-1.29141	-0.610562	-0.883413	-4.60188	1
AT1G16515	1.1749	0.229224	1.46237	0.086842	0.0775123	-0.70839	0.18277	-1.17515	1
AT1G16530	3.97484	0.032184	8.87811	0.0313657	0.663632	-1.6525	1.05008	-1.66489	1
AT1G16630	0.423835	0.176819	0.830934	0.0752549	-0.412808	-0.833217	-0.0890648	-1.24402	1
AT1G16635	0.316344	13.7255	1.08172	7.5844	-0.553479	1.2596	0.0377746	0.974345	1
AT1G16705	0.000279177	0.163196	0.39177	0.000235618	-3.93551	-0.871774	-0.450641	-4.01709	1
AT1G16710	0.490988	0.140092	1.31687	0.116501	-0.34208	-0.945186	0.132372	-1.03386	1
AT1G16720	10.6953	0.502852	27.5167	0.188623	1.13963	-0.330598	1.59408	-0.80214	1
AT1G16730	42.7023	6.83689	25.923	1.8419	1.80541	0.924447	1.56539	0.293732	1
AT1G16750	0.884966	0.113509	1.67529	0.11342	-0.0587687	-1.04637	0.248138	-1.04675	1
AT1G16770	1.61025	56.9754	1.40397	2.19761	0.229094	1.94409	0.16317	0.378644	1
AT1G16850	0.109946	3.29061	0.183244	0.910663	-1.06171	0.572786	-0.816055	-0.0450038	1
AT1G16860	0.270108	0.145296	0.781939	0.116181	-0.629464	-0.927643	-0.118291	-1.03518	1
AT1G16910	40.6958	4.59893	69.2146	0.0853483	1.78227	0.733766	2.03767	-1.1835	1
AT1G17010	411.747	62.3979	2.30247	18.5354	2.8952	1.98781	0.40106	1.40407	1
AT1G17030	0.596186	0.262299	0.443001	9.64686e-05	-0.248722	-0.643572	-0.391539	-4.44653	1
AT1G17050	6.17346	1.23716	15.6192	0.27445	0.87536	0.102344	1.32175	-0.621794	1
AT1G17100	7.22422	1.38698	21.4168	0.28855	0.950947	0.157317	1.47356	-0.597703	1
AT1G17140	0.368528	0.0918905	0.650864	0.0448287	-0.480051	-1.14798	-0.206524	-1.49314	1
AT1G17170	0.278808	36.0104	0.657529	7.76353	-0.614219	1.72345	-0.201624	0.985571	1
AT1G17180	0.498715	40.6656	0.552053	11.7344	-0.334571	1.78191	-0.285707	1.18422	1
AT1G17220	1.87637	0.198199	7.42325	0.115593	0.302649	-0.778326	0.964017	-1.03762	1
AT1G17230	0.627002	0.21316	2.02185	0.110365	-0.224486	-0.74333	0.338559	-1.05988	1
AT1G17232	0.552471	0.124243	0.891261	0.380692	-0.285343	-1.00292	-0.05536	-0.464434	1
AT1G17255	0.374124	0.220574	1.50047	0.069949	-0.472804	-0.726888	0.195137	-1.27918	1
AT1G17285	3.17323	19.8546	3.83707	1.88435	0.555317	1.43713	0.646668	0.304689	1
AT1G17340	0.496759	0.201695	1.45899	0.118455	-0.33646	-0.769916	0.181656	-1.02586	1
AT1G17345	0.544258	0.0931477	3.98849	0.0740259	-0.292546	-1.14145	0.665281	-1.25194	1
AT1G17360	0.989638	0.259856	2.76125	0.123362	-0.00500894	-0.648071	0.48844	-1.00634	1
AT1G17400	0.230624	0.0776514	0.0690719	0.0249499	-0.705462	-1.22895	-1.28525	-1.77494	1
AT1G17480	0.653754	0.221289	1.64896	0.017696	-0.204393	-0.725333	0.24052	-1.94014	1
AT1G17550	0.251856	0.250284	0.619912	0.107411	-0.66311	-0.666121	-0.229955	-1.07293	1
AT1G17600	2.31328	0.564317	302.313	0.124543	0.403313	-0.27514	2.74663	-1.00176	1
AT1G17700	0.0707489	0.0869621	0.199614	0.103268	-1.27372	-1.17449	-0.774905	-1.09184	1
AT1G17790	0.497887	0.439098	1.40949	0.116023	-0.33537	-0.395795	0.165057	-1.03584	1
AT1G17810	0.122489	5.79904	0.729486	1.71936	-1.00976	0.845272	-0.151683	0.260623	1
AT1G17820	0.958461	0.760107	1.65664	0.116255	-0.0204028	-0.131908	0.242754	-1.03488	1
AT1G17840	0.489393	0.0917154	1.14886	0.0710397	-0.343645	-1.1489	0.0667335	-1.27174	1
AT1G17920	0.361845	0.107026	0.880978	0.113873	-0.488851	-1.07465	-0.0609408	-1.04483	1
AT1G17940	0.700172	0.118278	1.98729	0.0752853	-0.171406	-1.02658	0.330267	-1.24383	1
AT1G17950	0.125563	0.0250574	0.000178413	2.97643e-05	-0.997839	-1.77287	-4.15083	-5.01202	1
AT1G17970	0.89058	0.142077	2.04283	0.066778	-0.0557276	-0.938419	0.343523	-1.30149	1
AT1G18060	10.5592	0.618448	14.4592	0.154761	1.13348	-0.231092	1.28464	-0.897295	1
AT1G18100	0.0437801	1.1376	0.508455	0.493044	-1.50453	0.0619994	-0.325269	-0.340071	1
AT1G18140	0.0623273	0.0317171	0.0633071	0.00892175	-1.33466	-1.65953	-1.32716	-2.26949	1
AT1G18200	0.233076	0.389008	1.17127	0.112887	-0.700375	-0.454042	0.0760242	-1.04902	1
AT1G18280	0.421442	0.209173	1.17925	0.0708868	-0.415531	-0.75241	0.0792899	-1.27278	1
AT1G18300	9.46574	0.787033	5.9158	0.114831	1.08091	-0.115168	0.854858	-1.0408	1
AT1G18330	4.49149	1.18931	12.5265	0.262153	0.722398	0.0833767	1.21564	-0.64384	1
AT1G18370	0.542853	0.138514	1.6498	0.0728551	-0.293789	-0.950632	0.240763	-1.25961	1
AT1G18410	1.83412	0.710819	18.0415	0.00106852	0.291695	-0.164149	1.39108	-3.29006	1
AT1G18415	0.64575	0.321868	1.43412	0.0803991	-0.210318	-0.545154	0.173389	-1.21223	1
AT1G18470	0.423068	0.250313	1.04247	0.095754	-0.41368	-0.666064	0.0200027	-1.12817	1
AT1G18550	0.320859	0.117767	0.835327	0.0500832	-0.546663	-1.02866	-0.086529	-1.43984	1
AT1G18620	0.540607	0.223034	1.22296	0.0890026	-0.295783	-0.721555	0.0967909	-1.16334	1
AT1G18650	1.16759	0.336814	2.20976	0.0952152	0.0745112	-0.523326	0.381296	-1.13089	1
AT1G18670	0.520286	0.166716	1.19019	0.0817977	-0.314208	-0.861511	0.0837323	-1.20393	1
AT1G18710	1.1478	0.0216014	0.69661	0.0155739	0.0662908	-1.84424	-0.173859	-2.00158	1
AT1G18730	4.43196	1.88088	11.3652	0.180661	0.715982	0.303802	1.16885	-0.822882	1
AT1G18810	7.94129	0.352472	5.51228	0.105116	0.996458	-0.501473	0.820883	-1.08332	1
AT1G18830	1.32644	3.75391	0.221214	3069.44	0.135854	0.636131	-0.725495	3.86125	1
AT1G18835	0.0474399	0.0200794	0.151665	0.147928	-1.46592	-1.87938	-0.907014	-0.919011	1
AT1G18840	0.293383	0.336042	0.582759	0.122137	-0.589714	-0.524429	-0.259676	-1.01114	1
AT1G18870	0.22368	0.0319134	0.276422	0.0171233	-0.720165	-1.65656	-0.618351	-1.95596	1
AT1G18880	0.104383	0.021991	0.167763	0.0102681	-1.08668	-1.83565	-0.858502	-2.20189	1
AT1G18970	0.0015391	0.0516993	0.0375715	0.113589	-3.11457	-1.42457	-1.57807	-1.04603	1
AT1G18990	0.0311472	0.0664023	0.000312273	0.0206523	-1.66825	-1.30421	-3.88163	-1.86585	1
AT1G19000	0.466923	0.267821	1.3623	0.0792448	-0.366247	-0.633553	0.148681	-1.21918	1
AT1G19020	1.23889	24.9261	0.972325	5.19537	0.103014	1.54653	-0.0134963	0.792409	1
AT1G19050	9.72152	0.694246	3.2222	0.0747044	1.09373	-0.175493	0.562682	-1.24755	1
AT1G19110	0.285157	0.217692	1.07669	0.0905773	-0.603391	-0.733214	0.0355321	-1.1549	1
AT1G19140	5.64788	1.19862	9.54335	0.604896	0.83257	0.0871267	1.08483	-0.241747	1
AT1G19150	1.40128	0.60425	5.45045	0.104622	0.162247	-0.242261	0.815459	-1.08558	1
AT1G19170	0.535402	0.516892	1.01667	0.114039	-0.300435	-0.317355	0.00794814	-1.04413	1
AT1G19210	119.956	1.56914	0.0119937	0.591818	2.30212	0.216659	-2.12719	-0.252258	1
AT1G19250	0.000370396	0.24693	0.0040725	0.232263	-3.79955	-0.672609	-2.64662	-0.702056	1
AT1G19300	0.0778446	0.204913	0.165899	0.0958406	-1.22775	-0.762306	-0.863873	-1.12774	1
AT1G19330	0.18342	0.0932888	0.334655	0.0160858	-0.815593	-1.14072	-0.526418	-1.98602	1
AT1G19350	0.409533	0.132908	1.23971	0.0601532	-0.429317	-0.970501	0.103336	-1.35174	1
AT1G19390	0.00033939	1	1.46735	0.2113	-3.84159	0	0.184406	-0.747545	1
AT1G19396	0.472191	0.506374	1.33297	0.115028	-0.360853	-0.327242	0.138214	-1.03998	1
AT1G19450	3.36676	0.489874	9.50916	0.275293	0.583788	-0.343172	1.08311	-0.620319	1
AT1G19550	0.226315	0.0135755	0.654103	0.0136636	-0.714533	-2.06762	-0.204137	-2.06451	1
AT1G19570	0.428122	0.149574	0.895773	0.0811481	-0.407968	-0.913689	-0.0529317	-1.20777	1
AT1G19610	6.8395	29.7013	3.29108	2.03275	0.92463	1.63082	0.572853	0.341145	1
AT1G19650	1.46875	0.212723	3.82565	0.124806	0.184863	-0.744317	0.645235	-1.00075	1
AT1G19660	0.599074	0.325223	2.40505	0.109303	-0.246398	-0.540167	0.422022	-1.06453	1
AT1G19670	0.838271	0.375884	4.117	0.0954329	-0.0848372	-0.470547	0.680531	-1.12979	1
AT1G19700	1.50868	0.234138	4.0573	0.092786	0.197761	-0.69819	0.673506	-1.14332	1
AT1G19710	0.537	0.233928	1.22407	0.0753431	-0.299002	-0.698621	0.0972303	-1.24346	1
AT1G19715	1.08534	0.288818	2.71809	0.120609	0.0393839	-0.597255	0.480864	-1.0172	1
AT1G19720	0.658758	0.211884	3.35163	0.108316	-0.200726	-0.746218	0.581621	-1.06889	1
AT1G19740	4.59408	0.986649	9.74123	0.350332	0.733258	-0.00646356	1.0947	-0.504402	1
AT1G19790	0.257731	0.111604	1.00821	0.154234	-0.652021	-1.05451	0.00393386	-0.898936	1
AT1G19830	0.0322943	2.24187	0.11524	0.50127	-1.65086	0.388234	-1.03909	-0.332114	1
AT1G19835	0.239034	0.0617316	0.571077	0.0514597	-0.688237	-1.33928	-0.269415	-1.4268	1
AT1G19900	0.314862	2.27289e-05	0.199994	8.25702e-05	-0.555736	-5.1417	-0.773991	-4.52134	1
AT1G19940	0.0380176	0.0394929	0.0510438	0.0105973	-1.5724	-1.55409	-1.43071	-2.18672	1
AT1G19970	0.444495	0.513881	0.591195	0.06982	-0.38992	-0.320165	-0.252764	-1.28007	1
AT1G20010	0.308634	0.222913	0.728114	0.0919208	-0.565343	-0.721816	-0.152588	-1.14782	1
AT1G20020	5.16215	1.48255	10.9523	0.293133	0.789324	0.189361	1.15106	-0.590124	1
AT1G20065	6.37765	7575.85	3.18719	1291.44	0.891009	4.29573	0.557428	3.44492	1
AT1G20090	1.07742	0.299545	2.04627	0.0655426	0.0358594	-0.579718	0.344332	-1.31047	1
AT1G20120	21.2449	3.41538	59.2519	0.176259	1.46968	0.590682	1.96293	-0.834744	1
AT1G20160	0.0219166	0.0158273	0.111316	0.015692	-1.83728	-1.99381	-1.05575	-1.99794	1
AT1G20180	0.277064	0.000660541	0.352023	0.177019	-0.617236	-3.52135	-0.502087	-0.832674	1
AT1G20190	0.0312292	0.1387	0.166781	0.0910835	-1.66699	-0.949986	-0.861323	-1.15222	1
AT1G20310	68.4446	13.689	19.8617	1.53894	2.03229	1.25831	1.43731	0.207312	1
AT1G20330	0.687318	0.316617	1.85663	0.104929	-0.180317	-0.553063	0.297563	-1.08417	1
AT1G20350	8.03935	44.9506	17.9864	3.98013	1.00236	1.83009	1.38961	0.664271	1
AT1G20440	0.165673	0.312581	0.347092	0.106955	-0.86453	-0.559233	-0.50887	-1.07498	1
AT1G20470	2.76306	0.639766	11.7662	0.0862375	0.488756	-0.214795	1.18553	-1.17851	1
AT1G20610	0.344982	0.214239	0.877086	0.0690387	-0.511802	-0.740901	-0.0630701	-1.28548	1
AT1G20620	0.0523691	0.0312895	0.160218	0.0342524	-1.41838	-1.66606	-0.880631	-1.62255	1
AT1G20650	0.587131	0.222874	1.52675	0.0735954	-0.256082	-0.7219	0.203487	-1.25475	1
AT1G20680	607.74	0.00371409	0.00351737	0.2113	3.08244	-2.69093	-2.7171	-0.747545	1
AT1G20700	0.0612155	0.274568	0.189601	0.0709923	-1.34332	-0.621587	-0.799654	-1.27206	1
AT1G20790	0.00579948	1.30323	0.0568475	0.2113	-2.47662	0.127363	-1.37892	-0.747545	1
AT1G20850	0.285863	0.184021	0.367267	0.0621495	-0.602202	-0.814019	-0.481699	-1.33604	1
AT1G20880	0.385135	0.232179	0.927226	0.0813814	-0.458855	-0.70223	-0.0363356	-1.20639	1
AT1G21060	1.02343	0.218695	1.31062	0.118419	0.0111371	-0.731004	0.130081	-1.02601	1
AT1G21100	0.094406	0.354982	0.305489	0.196439	-1.13499	-0.498061	-0.570268	-0.782615	1
AT1G21140	0.152245	0.385133	0.401557	0.07914	-0.905179	-0.458857	-0.438775	-1.21982	1
AT1G21200	0.222517	0.212374	0.567168	0.0948316	-0.72267	-0.745108	-0.272717	-1.13283	1
AT1G21210	0.533384	0.000234985	0.00193806	0.2113	-0.302251	-4.01838	-3.00372	-0.747545	1
AT1G21320	4.61341	2113.97	13.3121	3.68249	0.735277	3.68191	1.24489	0.626894	1
AT1G21350	5.38531	2.05195	11.9436	0.351349	0.809677	0.345664	1.19272	-0.503007	1
AT1G21360	0.383383	0.273281	1.37793	0.0529189	-0.461047	-0.623848	0.154167	-1.41336	1
AT1G21470	2672.13	608.64	466.46	0.2113	3.79459	3.08315	2.9552	-0.747545	1
AT1G21480	0.47478	0.180036	1.31814	0.073789	-0.358223	-0.824548	0.132834	-1.25348	1
AT1G21510	0.130428	0.143256	0.361086	0.0221339	-0.979558	-0.934444	-0.489862	-1.83253	1
AT1G21528	0.152403	0.0565483	0.627979	1.65854e-05	-0.904678	-1.38146	-0.223738	-5.29324	1
AT1G21550	3.38212	189.654	4.70203	28.8077	0.585976	2.52241	0.744428	1.61613	1
AT1G21620	705.077	7317.91	2.80362	0.2113	3.15388	4.27907	0.495764	-0.747545	1
AT1G21651	0.51176	0.299973	1.30179	0.0733456	-0.322154	-0.579031	0.126833	-1.25638	1
AT1G21730	0.446042	0.104755	1.07553	0.0684568	-0.38825	-1.08497	0.035015	-1.28955	1
AT1G21790	1.31153	0.618103	2.33936	0.121034	0.130417	-0.23136	0.408705	-1.0155	1
AT1G21810	1.17904	0.214078	1.95868	0.0280614	0.0792027	-0.741265	0.323294	-1.71842	1
AT1G21840	0.711934	0.304082	1.07439	0.0430854	-0.163395	-0.572489	0.0345075	-1.51222	1
AT1G21850	1	5230.12	2.80362	817.027	0	4.11754	0.495764	3.22475	1
AT1G21860	0.00145557	0.00642034	2.80362	0.2113	-3.1414	-2.42771	0.495764	-0.747545	1
AT1G21890	187.453	0.00051927	0.007272	0.2113	2.5168	-3.63708	-2.36781	-0.747545	1
AT1G21910	5.1779	0.904721	9.00336	0.681638	0.790789	-0.0481517	1.05682	-0.184307	1
AT1G21920	0.379249	0.20433	1.14507	0.0609115	-0.466261	-0.763676	0.0651448	-1.34571	1
AT1G21970	304.427	4553.09	3580.37	310.456	2.74998	4.05088	3.9353	2.75941	1
AT1G22060	0.356209	0.103092	0.719444	0.0788883	-0.496401	-1.09267	-0.158349	-1.22135	1
AT1G22065	0.0663308	0.135775	0.465109	0.034774	-1.30473	-0.960236	-0.368119	-1.61528	1
AT1G22110	0.393126	21.175	0.740863	1.21167	-0.448979	1.4681	-0.14424	0.0923313	1
AT1G22160	0.0661273	0.0320675	0.0592115	0.00994669	-1.3062	-1.65425	-1.35933	-2.21719	1
AT1G22210	66.9433	7782.64	0.0216149	0.2113	2.02162	4.30868	-1.84394	-0.747545	1
AT1G22220	1.95112	0.198131	9.38365	0.180937	0.321434	-0.778492	1.07672	-0.822146	1
AT1G22250	0.294839	0.243529	0.519682	0.100204	-0.587334	-0.679277	-0.314766	-1.10633	1
AT1G22290	0.000238836	0.0218015	0.000569043	0.000230847	-4.01056	-1.83981	-3.59306	-4.02693	1
AT1G22330	0.397378	0.0746133	1.26353	0.0737467	-0.443805	-1.24814	0.112486	-1.25376	1
AT1G22370	0.183442	0.207977	0.392645	0.0425647	-0.815534	-0.755168	-0.449567	-1.51807	1
AT1G22400	9.09887	9.07565	20.3988	1.38681	1.0619	1.06067	1.45014	0.157257	1
AT1G22430	2.52174	1.19706	9.00011	0.328465	0.444807	0.0864978	1.05665	-0.535397	1
AT1G22480	1.3798	0.114363	2.89194	5.37708e-05	0.154821	-1.04277	0.510679	-4.72761	1
AT1G22500	0.420245	0.238309	2.30223	0.0608041	-0.416899	-0.689698	0.40101	-1.34656	1
AT1G22530	0.302906	0.11724	0.888527	0.0540901	-0.574353	-1.03082	-0.0568376	-1.40283	1
AT1G22550	0.598031	0.0567148	2.12975	0.0532782	-0.247236	-1.38004	0.363561	-1.4101	1
AT1G22590	3.72553	1.21017	11.7269	0.180809	0.632482	0.0917378	1.18392	-0.822488	1
AT1G22630	8.03754	2.07904	26.0706	0.278888	1.00225	0.351972	1.56812	-0.61408	1
AT1G22640	0.661491	0.289559	1.66233	0.12347	-0.198735	-0.596024	0.244403	-1.00592	1
AT1G22680	0.000608154	0.000104035	0.00234382	0.0274046	-3.56109	-4.41022	-2.91231	-1.72981	1
AT1G22690	6.85516	3.98431	9.04994	0.250802	0.92573	0.664777	1.0593	-0.665126	1
AT1G22710	0.477628	0.250958	1.06095	0.119651	-0.355347	-0.664827	0.0284516	-1.02103	1
AT1G22740	0.368257	0.186314	0.928167	0.0460246	-0.480406	-0.808065	-0.035848	-1.48048	1
AT1G22750	5.37255	1.18509	13.3059	0.368839	0.808536	0.0816657	1.24467	-0.479645	1
AT1G22790	0.39452	0.440974	0.810207	0.104542	-0.447277	-0.393745	-0.101212	-1.08595	1
AT1G22810	1929.27	262.831	1.0913	2.86172	3.63795	2.67933	0.042014	0.505628	1
AT1G22850	3.76612	0.84845	9.92173	0.168136	0.637693	-0.0790327	1.10353	-0.857433	1
AT1G22880	0.575373	0.039361	0.336343	0.0239704	-0.26581	-1.5557	-0.523998	-1.7942	1
AT1G22882	0.975863	0.220516	2.67112	0.102315	-0.0117498	-0.727016	0.472482	-1.0963	1
AT1G22890	1.99313	14.032	3.44355	1.32322	0.331679	1.27022	0.594633	0.134683	1
AT1G22910	0.210524	0.195797	0.431826	0.0533915	-0.749314	-0.78419	-0.403826	-1.40908	1
AT1G22985	0.504782	9.30945	1.51663	1.13409	-0.328756	1.0729	0.200289	0.0605118	1
AT1G22990	1.5575	0.673252	4.34277	0.0704138	0.213077	-0.19026	0.706205	-1.276	1
AT1G23010	9.42872	0.9102	12.9564	0.570278	1.07902	-0.0452484	1.23186	-0.270088	1
AT1G23030	1.16896	0.134778	3.02114	0.0518332	0.0750768	-0.963781	0.531697	-1.42333	1
AT1G23052	0.177073	0.213043	0.495033	0.0456746	-0.832527	-0.743594	-0.338134	-1.48415	1
AT1G23060	0.0396548	0.40276	0.133334	0.166708	-1.55212	-0.437336	-0.968962	-0.861534	1
AT1G23070	0.0946528	12.598	0.000393318	2.06331	-1.13374	1.21837	-3.77067	0.34832	1
AT1G23080	0.117092	0.0520419	0.23103	0.0368643	-1.03143	-1.42139	-0.704616	-1.58721	1
AT1G23110	0.000967314	1	0.000974941	0.000239942	-3.33791	0	-3.33413	-4.00834	1
AT1G23120	0.298348	0.520679	1.50323	0.124171	-0.581644	-0.313845	0.196021	-1.0032	1
AT1G23160	0.00108558	0.586988	0.00530371	0.2113	-3.28244	-0.256199	-2.51959	-0.747545	1
AT1G23200	3.26712	9.91046	6.23169	864.663	0.569339	1.10298	0.879874	3.252	1
AT1G23205	2.38629	0.0664677	11.4817	0.0505058	0.418257	-1.30373	1.17375	-1.4358	1
AT1G23210	0.24612	0.000524253	0.438128	0.193298	-0.674189	-3.63248	-0.396858	-0.790367	1
AT1G23310	11.3579	0.893371	21.0399	0.302111	1.16854	-0.0542229	1.46502	-0.575617	1
AT1G23340	0.46378	0.0313391	0.668013	0.0241788	-0.369496	-1.6653	-0.194017	-1.79004	1
AT1G23350	0.745095	0.000374981	0.615533	0.000128058	-0.141502	-3.79363	-0.233364	-4.3103	1
AT1G23360	2.41841	1.17086	8.26998	0.317861	0.424686	0.0758572	1.01596	-0.551178	1
AT1G23410	5.61594	55.0095	3.03849	5.74636	0.829842	1.9272	0.534452	0.840883	1
AT1G23480	1.28433	0.359977	3.43265	0.10758	0.12034	-0.491342	0.593108	-1.07217	1
AT1G23510	8.44694e-05	268.345	0.00895166	0.2113	-4.5104	2.68932	-2.26788	-0.747545	1
AT1G23520	0.0792448	0.119529	0.121557	0.0812161	-1.21918	-1.02152	-1.01343	-1.20736	1
AT1G23530	0.383689	0.350219	0.454126	0.0793318	-0.460663	-0.504558	-0.379611	-1.21865	1
AT1G23540	2.11356	0.000328563	4.44164	87.5416	0.359892	-3.85718	0.717031	2.15063	1
AT1G23550	6.71764	9.16363	12.3755	0.893238	0.915985	1.06531	1.20981	-0.0542945	1
AT1G23720	0.663621	0.0365634	2.51751	0.351564	-0.197189	-1.59115	0.443999	-0.502713	1
AT1G23740	4.62559	0.941402	12.6859	0.184844	0.736546	-0.029039	1.22172	-0.811874	1
AT1G23760	0.0650371	0.0456468	0.124814	0.0264931	-1.3142	-1.48445	-1.00071	-1.74608	1
AT1G23800	0.103522	0.111097	0.255561	0.0566548	-1.09067	-1.0567	-0.656086	-1.38055	1
AT1G23980	0.617806	0.339354	1.11259	0.0744933	-0.231592	-0.519713	0.0513095	-1.24892	1
AT1G23985	0.0772132	0.213631	0.390575	0.0270671	-1.23167	-0.74227	-0.452109	-1.73577	1
AT1G23995	1.0672	1.30254	2.96288	0.0281616	0.0312753	0.127109	0.522333	-1.71671	1
AT1G24030	0.307656	0.163643	0.531572	0.0378905	-0.56687	-0.870459	-0.303887	-1.57401	1
AT1G24070	0.0414579	0.000776376	0.00327575	0.159583	-1.53074	-3.44365	-2.75132	-0.882539	1
AT1G24090	9.89821	2.60203	7.30013	1.04129	1.10239	0.459878	0.955974	0.0194572	1
AT1G24095	4.23581	9.21582	3.35288	0.90341	0.694212	1.06804	0.581801	-0.0488491	1
AT1G24130	0.0883366	0.0468423	0.206475	0.0151106	-1.16695	-1.47201	-0.758654	-2.0161	1
AT1G24145	4.58951	23709.1	8.21314	11.0279	0.73278	4.84438	1.01264	1.15436	1
AT1G24147	7890.69	9355.34	8063.48	1.2484	4.31531	4.39719	4.32573	0.106695	1
AT1G24148	79158.8	4.21136	207.097	0.535804	5.42415	0.691429	2.56472	-0.300074	1
AT1G24250	1214.83	1	2.80362	0.2113	3.41551	0	0.495764	-0.747545	1
AT1G24320	0.089668	0.152304	0.170081	0.346042	-1.15975	-0.904992	-0.851901	-0.510327	1
AT1G24340	2.10909	0.907219	10.8043	0.561393	0.358874	-0.0468257	1.14451	-0.277639	1
AT1G24420	0.00111118	0.480697	0.00057888	0.2113	-3.27123	-0.352267	-3.58482	-0.747545	1
AT1G24430	0.062743	0.000248832	0.385777	0.042577	-1.33147	-3.99085	-0.458053	-1.51793	1
AT1G24440	0.475627	0.671453	0.985281	0.124384	-0.357366	-0.191547	-0.00713084	-1.00238	1
AT1G24460	0.402886	0.124787	1.33393	0.165419	-0.437185	-1.00082	0.138562	-0.865267	1
AT1G24470	0.907681	0.457156	3.91833	0.000105426	-0.046581	-0.376414	0.656746	-4.40382	1
AT1G24480	0.0785416	0.336956	0.355026	0.000308283	-1.22347	-0.523122	-0.498002	-3.88782	1
AT1G24520	11.2416	3.74288	7.95601	0.092424	1.16359	0.634716	0.997348	-1.1452	1
AT1G24530	5.5211	0.531977	9.68455	0.272989	0.821652	-0.303522	1.0919	-0.624362	1
AT1G24580	114.546	4.2983	94.524	0.643192	2.27993	0.701256	2.18754	-0.212226	1
AT1G24620	1.91091	0.28993	5.85175	0.000108432	0.31142	-0.595407	0.849623	-4.39031	1
AT1G24625	0.253405	0.0786088	0.55448	0.0750485	-0.660161	-1.22305	-0.283598	-1.24534	1
AT1G24764	0.336617	0.249667	0.924428	0.112697	-0.523607	-0.667308	-0.0377892	-1.04983	1
AT1G25098	0.736375	0.192996	1.27124	0.0733879	-0.147163	-0.791119	0.115414	-1.2561	1
AT1G25141	0.331277	0.0841623	0.75104	0.724179	-0.531296	-1.19023	-0.13768	-0.155194	1
AT1G25230	0.16424	0.0714481	0.431238	0.0297667	-0.868707	-1.26899	-0.404481	-1.69005	1
AT1G25240	0.328374	0.000259527	0.36242	0.0748149	-0.535529	-3.97061	-0.488089	-1.24684	1
AT1G25277	8.65887	6.96065	8.06057	0.871329	1.03806	0.933074	1.00363	-0.0662367	1
AT1G25310	0.000679659	122223	0.00198473	23264.5	-3.50763	5.63305	-2.99228	4.83528	1
AT1G25320	0.181082	0.270619	0.504835	0.0889166	-0.821761	-0.628555	-0.328706	-1.1638	1
AT1G25422	0.36813	7.02688	0.70091	1326.61	-0.480571	0.937628	-0.1709	3.45784	1
AT1G25425	0.136941	0.394348	0.203492	0.100926	-0.956123	-0.447486	-0.765652	-1.10288	1
AT1G25440	0.320637	0.156499	0.933026	0.0426454	-0.546996	-0.891925	-0.033337	-1.51716	1
AT1G25450	0.459074	0.135716	1.61824	0.0653481	-0.3744	-0.960445	0.231474	-1.3119	1
AT1G25460	0.178561	0.230433	0.00133328	0.177111	-0.828503	-0.705861	-3.1836	-0.832425	1
AT1G25510	0.248078	0.0817952	0.733278	0.0654701	-0.670378	-1.20395	-0.149189	-1.31101	1
AT1G25530	0.322717	0.173032	0.910505	0.0894426	-0.543886	-0.843631	-0.0450872	-1.16096	1
AT1G25580	0.426171	0.362955	1.30291	0.114283	-0.410165	-0.48738	0.127246	-1.04311	1
AT1G26150	1.32666	0.19599	4.00092	0.103735	0.135934	-0.783716	0.666777	-1.08968	1
AT1G26200	0.149234	0.000197724	1.35183	0.0919855	-0.914785	-4.10141	0.14497	-1.14748	1
AT1G26210	3.37269	0.159106	5.20728	0.0249893	0.584634	-0.88398	0.79351	-1.77418	1
AT1G26220	3.14689	0.763458	8.49548	0.150965	0.551309	-0.129793	1.0289	-0.909237	1
AT1G26233	3.98791	10.8139	2421.19	3476.05	0.665211	1.14494	3.74717	3.92108	1
AT1G26240	0.00166951	6.84269	228.214	10.625	-3.07545	0.924855	2.61141	1.13646	1
AT1G26250	0.0392187	0.100031	0.302941	0.378518	-1.55744	-1.10716	-0.574297	-0.467188	1
AT1G26360	2.09464	0.000111372	1.75927	0.000235662	0.355567	-4.37744	0.27166	-4.017	1
AT1G26380	0.0275536	47.0743	0.0812692	28.9182	-1.7272	1.85229	-1.20705	1.61797	1
AT1G26390	9.99604e-05	10.0934	0.00215428	20.5032	-4.42943	1.11178	-2.95286	1.45259	1
AT1G26400	1	1672.03	2.80362	75.2513	0	3.56913	0.495764	2.07788	1
AT1G26410	0.0382473	12.3506	0.122131	6.24547	-1.5695	1.20884	-1.01117	0.880937	1
AT1G26440	0.257045	0.30793	0.511402	0.103531	-0.653303	-0.566441	-0.32249	-1.09062	1
AT1G26450	0.139987	0.178521	0.29036	0.0833513	-0.945546	-0.828612	-0.594695	-1.19488	1
AT1G26540	0.790642	0.00010604	1.51468	0.253551	-0.112968	-4.40103	0.199672	-0.659885	1
AT1G26560	1.49887	0.200904	4.59876	0.109158	0.194625	-0.771806	0.733748	-1.06517	1
AT1G26570	0.356475	0.440007	1.17341	0.110976	-0.496042	-0.394801	0.0769011	-1.05723	1
AT1G26590	0.076044	0.325672	0.168913	0.000189078	-1.23901	-0.539503	-0.855216	-4.12291	1
AT1G26610	0.341189	0.000224421	0.430142	0.0230701	-0.517119	-4.0405	-0.405705	-1.81261	1
AT1G26650	0.399311	0.283606	0.931558	0.104798	-0.441472	-0.606013	-0.034094	-1.08477	1
AT1G26670	0.761925	0.409093	1.75512	0.0935256	-0.13076	-0.429834	0.270524	-1.1395	1
AT1G26730	0.0206683	0.330043	0.0557025	0.355541	-1.86548	-0.533092	-1.38871	-0.497304	1
AT1G26760	0.613942	0.0896129	1.15037	0.0897474	-0.234608	-1.16005	0.0673648	-1.15933	1
AT1G26761	6.37561	0.299274	9.56099	0.0832863	0.890855	-0.580153	1.08572	-1.19526	1
AT1G26780	0.0634093	0.187988	0.24635	0.131692	-1.32639	-0.803761	-0.67374	-0.97492	1
AT1G26790	16.4133	0.178934	26.5708	0.0899773	1.3456	-0.8275	1.57726	-1.1581	1
AT1G26810	0.364746	0.246578	0.916219	0.0789202	-0.485013	-0.673296	-0.0420787	-1.22115	1
AT1G26820	0.398275	0.500173	0.716551	0.081755	-0.442721	-0.333167	-0.160286	-1.20418	1
AT1G26890	0.0338526	0.240736	0.113547	0.320751	-1.6282	-0.684826	-1.04621	-0.546825	1
AT1G26920	0.4724	0.465825	0.940108	0.114338	-0.360639	-0.36738	-0.0297003	-1.04288	1
AT1G26940	0.349684	0.537817	0.584364	0.0965158	-0.505293	-0.298271	-0.258354	-1.12436	1
AT1G26945	0.141201	0.292629	0.466909	0.0872484	-0.941392	-0.590951	-0.366262	-1.17291	1
AT1G27030	0.117873	0.17235	0.2636	0.0657399	-1.02823	-0.845529	-0.641192	-1.30903	1
AT1G27070	0.780698	0.351894	2.20841	0.112438	-0.119055	-0.502262	0.381004	-1.05093	1
AT1G27120	0.863952	0.261104	2.09667	0.11465	-0.0703255	-0.645769	0.356033	-1.04156	1
AT1G27130	0.124926	0.715038	0.249799	0.169418	-1.00028	-0.161303	-0.667054	-0.853779	1
AT1G27180	0.238135	0.142644	0.731698	0.103761	-0.690049	-0.936504	-0.150227	-1.08955	1
AT1G27190	0.3786	0.162491	1.08778	0.0925577	-0.467084	-0.873855	0.0404631	-1.1445	1
AT1G27200	0.544107	0.196938	1.13319	0.0889663	-0.29268	-0.781395	0.0601302	-1.16353	1
AT1G27210	0.15434	0.245285	0.465951	0.123991	-0.898606	-0.675822	-0.36725	-1.0039	1
AT1G27340	0.859832	0.466758	2.00129	0.124627	-0.0726242	-0.366417	0.333642	-1.00144	1
AT1G27380	0.0683002	0.0265953	0.131925	0.0078142	-1.29066	-1.74423	-0.974071	-2.33323	1
AT1G27440	0.536729	0.211251	0.970074	0.114659	-0.299245	-0.747657	-0.0146113	-1.04153	1
AT1G27460	0.588786	0.269249	1.67557	0.108106	-0.254729	-0.630995	0.248218	-1.06983	1
AT1G27461	3.35495	27.0794	0.154883	6.97024	0.582097	1.58637	-0.896915	0.933736	1
AT1G27480	6.27445	0.583552	15.3163	0.151228	0.883163	-0.259022	1.31233	-0.908402	1
AT1G27620	0.146872	0.0684634	0.581316	0.0402124	-0.922457	-1.28951	-0.260869	-1.5454	1
AT1G27660	0.284589	0.190276	0.501431	0.0505609	-0.60435	-0.797944	-0.331959	-1.43528	1
AT1G27670	0.0624437	0.0707524	0.125558	0.0148758	-1.33377	-1.27369	-0.997857	-2.02363	1
AT1G27730	37.1248	2.52905	7.09611	1.20091	1.7381	0.446199	0.942342	0.0880422	1
AT1G27740	1.64445	0.117946	3.49299	0.126768	0.239202	-1.02794	0.601488	-0.993246	1
AT1G27850	0.525607	0.173653	1.39216	0.103895	-0.309314	-0.841907	0.159107	-1.08893	1
AT1G27890	1.07334	1888.1	0.157769	0.645979	0.0340377	3.62757	-0.888039	-0.210147	1
AT1G27920	0.4959	0.277708	0.588688	0.0729454	-0.337293	-0.616119	-0.254808	-1.25901	1
AT1G27940	0.359096	0.05616	0.0164043	0.0010175	-0.492519	-1.38477	-1.97659	-3.31358	1
AT1G28010	0.639084	0.155195	1.80787	0.103058	-0.215308	-0.895949	0.284763	-1.09282	1
AT1G28100	1.46479	0.292182	1.90934	0.110207	0.183565	-0.591687	0.311025	-1.06057	1
AT1G28110	0.820872	0.248348	1.53314	0.12385	-0.0949238	-0.669854	0.205498	-1.00445	1
AT1G28130	0.654383	0.147135	1.28419	0.0868356	-0.203931	-0.921594	0.120285	-1.17519	1
AT1G28140	5.26045	1.96137	13.2226	0.346044	0.798395	0.323954	1.24164	-0.510324	1
AT1G28160	11545.3	1.05666	72.1486	222.131	4.49834	0.0265017	2.05763	2.59842	1
AT1G28170	2.6026	4.8702	7.08591	9.98245	0.459985	0.761327	0.941651	1.10646	1
AT1G28190	0.834601	20.8344	1.44519	2.25979	-0.0869474	1.4603	0.177086	0.392062	1
AT1G28230	0.080227	0.132527	0.225587	0.0497943	-1.21326	-0.97188	-0.716081	-1.44263	1
AT1G28260	0.382317	0.0991129	0.948515	0.0637915	-0.462386	-1.11159	-0.0254192	-1.3235	1
AT1G28300	2.64528	577.365	46.4328	0.000210642	0.467806	3.05778	1.84569	-4.07097	1
AT1G28310	0.580228	0.215438	1.89612	0.120169	-0.261769	-0.738219	0.307684	-1.01896	1
AT1G28330	0.140107	0.470148	0.530398	0.0929986	-0.945132	-0.362938	-0.304951	-1.14222	1
AT1G28400	0.214845	0.0454292	0.440542	0.0389125	-0.739545	-1.48675	-0.394217	-1.56121	1
AT1G28420	0.496393	0.0934534	1.55468	0.115335	-0.336815	-1.13987	0.212205	-1.0387	1
AT1G28440	0.271496	0.112907	0.545034	0.0639925	-0.627	-1.04893	-0.29186	-1.32198	1
AT1G28450	4.52029e-05	0.00176171	0.00777832	0.000192515	-4.81107	-3.0496	-2.33544	-4.11425	1
AT1G28470	0.219257	0.295032	0.346703	0.108773	-0.729769	-0.587019	-0.509409	-1.06687	1
AT1G28480	1.02242	21.8043	0.199478	4.37635	0.0106633	1.48218	-0.775234	0.70991	1
AT1G28610	14.2803	0.846924	17.1403	0.351407	1.27865	-0.0798986	1.36644	-0.502929	1
AT1G28640	1.46991	2.61059	29.9383	15.9386	0.185243	0.461458	1.63464	1.33149	1
AT1G28650	0.144234	0.195886	0.110476	0.13786	-0.931173	-0.783971	-1.0594	-0.952907	1
AT1G28660	1.19531	0.223138	3.33343	0.106899	0.0857951	-0.721331	0.579002	-1.07523	1
AT1G28670	1.59497	0.144715	3.42975	0.0523528	0.22451	-0.929572	0.592702	-1.41853	1
AT1G28765	0.0120932	0.0208293	0.152081	0.0398262	-2.12322	-1.86175	-0.905695	-1.55005	1
AT1G28815	0.100846	0.00760497	0.224498	0.0102701	-1.10326	-2.34628	-0.718408	-2.2018	1
AT1G29000	0.000138577	0.000262137	0.0848799	0.000115106	-4.27234	-3.9658	-1.18614	-4.36158	1
AT1G29020	0.0569014	0.0454709	0.00139238	9.09696e-05	-1.37846	-1.4863	-3.16274	-4.47475	1
AT1G29025	0.0759781	0.148288	0.243017	0.118938	-1.23942	-0.917842	-0.680291	-1.02391	1
AT1G29050	0.081467	0.101963	0.152588	0.0370611	-1.20588	-1.09796	-0.904097	-1.58465	1
AT1G29100	0.245054	0.0976088	0.541127	9.55277e-06	-0.676275	-1.11895	-0.29532	-5.55855	1
AT1G29160	0.491753	0.154298	1.39386	0.0854234	-0.341332	-0.898736	0.159696	-1.18308	1
AT1G29170	0.983434	0.164365	1.96341	0.107769	-0.00803336	-0.86834	0.324454	-1.07133	1
AT1G29179	0.371077	8.77094e-05	5.05531	0.000748441	-0.476737	-4.4923	0.779267	-3.46127	1
AT1G29180	0.491619	0.000249235	0.552825	0.000206972	-0.341463	-3.99007	-0.285035	-4.07943	1
AT1G29200	0.175713	0.0786693	0.0826271	0.0269612	-0.836235	-1.22269	-1.19908	-1.73766	1
AT1G29230	0.495022	0.0946256	0.441353	0.125473	-0.338145	-1.13388	-0.393332	-0.998184	1
AT1G29270	1.5407	0.158999	1.17577	0.0218754	0.207863	-0.884303	0.077869	-1.83818	1
AT1G29395	0.216277	0.364311	0.31751	0.0641123	-0.736349	-0.485585	-0.551709	-1.32109	1
AT1G29430	0.0932449	0.116048	0.240375	0.0455498	-1.14094	-1.03574	-0.685548	-1.48547	1
AT1G29440	0.0464212	0.0509948	0.0903297	0.0135615	-1.47636	-1.43117	-1.15622	-2.06811	1
AT1G29450	0.02604	0.0499572	0.0765089	0.012867	-1.75438	-1.44105	-1.23608	-2.09339	1
AT1G29460	0.0295195	0.0481052	0.0726915	9.46311e-06	-1.69406	-1.45922	-1.26069	-5.56308	1
AT1G29490	0.0016341	0.000314826	1.70021e-05	6.88089e-05	-3.08576	-3.87772	-5.28131	-4.60902	1
AT1G29500	0.0642416	0.0900011	0.11584	0.0175876	-1.32012	-1.15797	-1.0366	-1.9431	1
AT1G29510	0.0638776	0.0880892	0.149828	0.0203163	-1.32285	-1.1683	-0.912872	-1.87374	1
AT1G29520	0.257852	0.189874	0.430982	0.0316293	-0.651795	-0.798961	-0.404767	-1.66086	1
AT1G29530	4.73756	0.370774	12.0389	0.161256	0.748048	-0.47713	1.19655	-0.877524	1
AT1G29540	10.5584	0.000265361	6.44156	0.183131	1.13344	-3.95992	0.895803	-0.816352	1
AT1G29560	0.782773	0.0881622	1.18203	0.0506161	-0.117778	-1.1679	0.0804206	-1.43475	1
AT1G29600	0.0822281	0.0308805	0.187571	0.000116618	-1.20141	-1.67239	-0.804831	-4.35531	1
AT1G29660	0.856431	0.0268511	0.880587	0.0211452	-0.0745301	-1.73963	-0.0611544	-1.85451	1
AT1G29670	0.352557	0.087897	0.845999	0.068915	-0.501357	-1.16935	-0.0804242	-1.28635	1
AT1G29700	10.7897	0.750084	24.3067	0.230665	1.14386	-0.138292	1.53443	-0.705376	1
AT1G29720	4233.43	0.769664	794.137	0.164858	4.01587	-0.1259	3.21108	-0.8669	1
AT1G29770	1.04926	0.532774	0.330283	0.000126193	0.0231226	-0.302801	-0.532742	-4.31736	1
AT1G29800	0.438727	0.281979	1.33545	0.112695	-0.396201	-0.608781	0.139109	-1.04983	1
AT1G29860	0.0255266	0.060897	0.000133714	0.0398425	-1.76395	-1.34583	-4.28952	-1.54985	1
AT1G29910	0.913374	0.36199	1.53586	0.060974	-0.0435742	-0.488659	0.206349	-1.34522	1
AT1G29920	2.18892	0.731121	3.78502	0.0908175	0.37674	-0.150606	0.6401	-1.15363	1
AT1G29930	0.796809	0.616341	2.82314	0.109784	-0.109231	-0.232733	0.499101	-1.06242	1
AT1G29950	0.489546	0.201942	0.928176	0.0845511	-0.343494	-0.769329	-0.0358435	-1.18801	1
AT1G30050	0.315697	0.000737947	0.913712	0.2113	-0.554463	-3.46806	-0.0433963	-0.747545	1
AT1G30060	1	58032.6	2.80362	1628.38	0	5.27486	0.495764	3.55641	1
AT1G30070	5.78432	25.3617	5.15396	2.33388	0.844049	1.55486	0.78856	0.407577	1
AT1G30080	0.173601	0.0294594	0.14374	0.0222755	-0.842052	-1.69504	-0.932823	-1.82947	1
AT1G30100	0.0478253	5.19301	0.00153751	0.397337	-1.46203	0.79219	-3.11506	-0.443855	1
AT1G30135	4906.78	3.85914	26.7094	1.25129	4.08685	0.649426	1.57976	0.107806	1
AT1G30140	6743.02	1.96111	2137.29	0.000350851	4.23973	0.32389	3.68719	-3.82562	1
AT1G30170	2287.51	4.60292	2.80362	0.702381	3.71985	0.734183	0.495764	-0.169892	1
AT1G30190	14805.5	2.62822	12.678	0.99857	4.61795	0.464695	1.22142	-0.000688065	1
AT1G30250	0.188197	0.122513	0.0609376	0.0131583	-0.803227	-1.00966	-1.34551	-2.08263	1
AT1G30260	0.747772	0.36408	2.32152	0.114622	-0.139777	-0.485891	0.405022	-1.04168	1
AT1G30270	0.346776	0.184802	0.890816	0.0940557	-0.509308	-0.811983	-0.0556	-1.13678	1
AT1G30280	0.197381	0.0144412	0.226735	0.0115544	-0.780316	-2.03789	-0.713641	-2.14514	1
AT1G30282	0.000253808	0.00055531	0.0015882	0.000225591	-3.98133	-3.60481	-3.09946	-4.038	1
AT1G30360	1.22195	0.0586743	3.41391	0.0458479	0.0963937	-1.36371	0.590474	-1.48233	1
AT1G30370	0.261474	0.100595	0.0146239	0.0374255	-0.645087	-1.10446	-2.03184	-1.57994	1
AT1G30380	2.65574	1.01599	5.04701	0.124064	0.469705	0.00762815	0.778477	-1.00362	1
AT1G30440	0.38285	0.0915908	1.00828	0.0501256	-0.461717	-1.14955	0.00396576	-1.43944	1
AT1G30520	2.2348	0.249935	7.42184	0.0959378	0.386716	-0.666792	0.963926	-1.12725	1
AT1G30560	0.000986995	0.00135758	2.0548	0.2113	-3.32822	-3.17492	0.346332	-0.747545	1
AT1G30570	0.404052	0.140238	1.15869	0.0834631	-0.435795	-0.944684	0.0708317	-1.19424	1
AT1G30650	0.386152	0.043987	1.16693	0.0842242	-0.457586	-1.50226	0.0742381	-1.18987	1
AT1G30680	5.82429	1.38642	13.7813	0.562611	0.847361	0.157122	1.26155	-0.276597	1
AT1G30690	0.134984	0.309454	0.407119	0.108828	-0.963046	-0.564068	-0.432159	-1.06663	1
AT1G30740	4.42853	6.74524	126.759	0.15881	0.71561	0.917956	2.32865	-0.884874	1
AT1G30750	0.0616401	0.0272131	0.225282	0.020338	-1.34	-1.73318	-0.716731	-1.87323	1
AT1G30760	0.0517093	0.0288644	0.341301	0.0186789	-1.42448	-1.70485	-0.516961	-1.91415	1
AT1G30780	1	0.00037889	2.80362	0.000139889	0	-3.78864	0.495764	-4.26781	1
AT1G30840	0.394063	0.0543314	1.20423	0.0564049	-0.447834	-1.40069	0.0893703	-1.38268	1
AT1G30900	0.342127	0.150619	1.08621	0.0894601	-0.515798	-0.910342	0.0397663	-1.16087	1
AT1G31040	0.119908	0.505205	0.238089	0.0384772	-1.02	-0.328353	-0.690142	-1.56662	1
AT1G31050	0.302616	0.263497	0.831315	0.0451649	-0.574813	-0.641381	-0.0888443	-1.48955	1
AT1G31070	0.215456	0.12919	0.526765	0.0816592	-0.738178	-0.984146	-0.308256	-1.20475	1
AT1G31173	0.181949	0.116765	0.471071	0.341495	-0.819465	-1.03277	-0.361995	-0.516688	1
AT1G31190	3.11922	0.91669	9.44734	0.362533	0.547062	-0.0418313	1.07997	-0.487938	1
AT1G31250	2076.45	1	1.06513	0.2113	3.6733	0	0.0303425	-0.747545	1
AT1G31370	1	16.7708	2.80362	0.2113	0	1.35596	0.495764	-0.747545	1
AT1G31420	1.07409	0.13148	2.49035	0.0818252	0.0343703	-0.975695	0.438783	-1.20377	1
AT1G31580	1.24938	0.254771	10.6737	0.0946414	0.107072	-0.657576	1.13866	-1.13379	1
AT1G31710	0.189114	0.040163	0.211929	0.031624	-0.80089	-1.546	-0.746116	-1.66095	1
AT1G31720	0.133842	0.010062	0.258277	0.0308557	-0.967134	-2.21165	-0.651003	-1.67277	1
AT1G31770	0.247826	0.0580742	0.688543	0.0510808	-0.670866	-1.36865	-0.17946	-1.43036	1
AT1G31790	3.91581	3.17524	22.7695	0.615279	0.656437	0.555622	1.50301	-0.233562	1
AT1G31800	6.82996	1.23645	19.5579	0.287987	0.923959	0.102067	1.42989	-0.598642	1
AT1G31812	0.495649	0.744031	1.32861	0.115508	-0.337536	-0.142189	0.136639	-1.03798	1
AT1G31885	0.0952727	0.0305199	0.266674	1.60495e-05	-1.1306	-1.67803	-0.635618	-5.30904	1
AT1G31920	0.723049	0.195948	3.15468	0.0258827	-0.155945	-0.78382	0.552498	-1.75729	1
AT1G31935	0.310617	0.129108	0.698032	0.0358577	-0.562264	-0.98445	-0.172878	-1.60052	1
AT1G32060	2.69792	0.476611	10.1981	0.175281	0.477282	-0.356372	1.11674	-0.837419	1
AT1G32080	3.26359	1.03782	15.5152	0.25511	0.56882	0.0178543	1.31854	-0.656936	1
AT1G32100	0.128246	0.0624281	0.247131	0.0337901	-0.98767	-1.33389	-0.672216	-1.62909	1
AT1G32170	0.118791	0.167398	0.316881	0.0608408	-1.0245	-0.859549	-0.552663	-1.34627	1
AT1G32220	8.41077	1.29603	20.2797	0.345251	1.02408	0.1247	1.44732	-0.511428	1
AT1G32270	0.0567619	0.30444	0.456984	0.000212052	-1.37964	-0.571923	-0.376595	-4.06777	1
AT1G32350	1	449378	2.14033	155.714	0	6.25919	0.365944	2.42759	1
AT1G32400	0.975632	0.460975	2.08276	0.118953	-0.0118639	-0.372413	0.352833	-1.02385	1
AT1G32410	0.462453	0.194069	1.06765	0.0700388	-0.370874	-0.788452	0.0314795	-1.27857	1
AT1G32440	4.44695	0.746025	14.8754	0.368197	0.717605	-0.140901	1.29828	-0.480484	1
AT1G32450	0.00448332	0.00209679	0.0117225	0.000685765	-2.60041	-2.96587	-2.13819	-3.50333	1
AT1G32470	3.60058	1.50982	10.2453	0.240525	0.616077	0.198125	1.11897	-0.685246	1
AT1G32510	0.0176071	0.0910651	0.000932503	0.000127136	-1.94257	-1.15232	-3.35553	-4.31378	1
AT1G32520	8.36502	1.18221	20.8529	0.291176	1.02146	0.0804944	1.46073	-0.593346	1
AT1G32560	0.0196202	1.92622	0.0188463	0.434481	-1.8905	0.315256	-1.90986	-0.400879	1
AT1G32640	0.919108	0.280878	0.720633	0.0973682	-0.0405647	-0.610662	-0.157554	-1.12014	1
AT1G32690	2.25984	0.186504	4.62251	0.0799005	0.392074	-0.807575	0.736225	-1.21522	1
AT1G32700	0.371087	0.266334	0.951562	0.0934669	-0.476724	-0.636231	-0.0238768	-1.1398	1
AT1G32710	0.00181578	17.6531	0.000875393	5897.39	-3.03506	1.38062	-3.38593	4.17529	1
AT1G32780	189.205	1.99356	296.259	0.665423	2.52127	0.331781	2.73691	-0.195885	1
AT1G32910	2140.41	3177.41	2061.69	0.341767	3.68789	3.87788	3.66987	-0.516305	1
AT1G32960	2.80999	81.8616	3.95781	4.64746	0.496854	2.11837	0.661568	0.738814	1
AT1G33030	0.0542285	9.89807	0.49833	3326.28	-1.4016	1.10238	-0.334942	3.8999	1
AT1G33110	7.02784	3.91639	14.5439	0.745246	0.937694	0.656508	1.28745	-0.141404	1
AT1G33240	0.577673	0.206691	1.60572	0.0944155	-0.263892	-0.758151	0.22774	-1.13494	1
AT1G33320	0.088915	0.000224643	0.00211874	0.2113	-1.16381	-4.04003	-2.96086	-0.747545	1
AT1G33340	0.29979	0.291931	0.662952	0.0345506	-0.579325	-0.5921	-0.197675	-1.61838	1
AT1G33440	0.0181692	0.0652616	0.0434004	0.00467719	-1.92745	-1.31254	-1.50872	-2.58005	1
AT1G33470	0.308682	0.140515	0.558809	0.0606295	-0.565269	-0.943736	-0.279857	-1.34795	1
AT1G33480	0.453418	0.153597	0.820743	0.0664289	-0.380362	-0.900926	-0.094999	-1.30402	1
AT1G33540	0.4597	0.00028422	1.04533	0.000532477	-0.373745	-3.9269	0.0213212	-3.625	1
AT1G33700	0.31446	0.0639139	0.839975	0.0591839	-0.55635	-1.32258	-0.0838608	-1.35955	1
AT1G33720	37.0776	0.759873	68.1614	0.360848	1.73749	-0.132057	2.03029	-0.490179	1
AT1G33770	0.0801766	0.175377	0.146748	0.0438739	-1.21356	-0.837157	-0.922862	-1.5035	1
AT1G33790	4.46283	1.19311	15.2766	0.699011	0.71932	0.0849071	1.31108	-0.172204	1
AT1G33800	0.507617	0.121469	1.00018	0.0704352	-0.326063	-1.01378	8.80609e-05	-1.27585	1
AT1G33840	3.56411	1.80922	44.5136	0.2113	0.61118	0.285123	1.82539	-0.747545	1
AT1G33960	1630.57	269.1	1581.33	0.000471552	3.55705	2.69067	3.54231	-3.68343	1
AT1G34000	4.23961	0.969057	11.8625	0.343386	0.694644	-0.0151154	1.18944	-0.514032	1
AT1G34010	1.53968	0.758323	2.70725	0.11542	0.207544	-0.133038	0.478943	-1.03834	1
AT1G34040	0.197257	0.0171927	0.289231	0.00824381	-0.780617	-1.95402	-0.596568	-2.30749	1
AT1G34050	0.144306	0.540736	1.70487	564.945	-0.930933	-0.295668	0.256555	3.04732	1
AT1G34060	1.52247	0.0811609	2.47773	5.95232e-05	0.202137	-1.20769	0.43634	-4.67873	1
AT1G34110	0.242955	0.164534	0.276877	0.0924821	-0.680412	-0.867846	-0.61756	-1.14489	1
AT1G34140	0.000929529	0.000639896	0.0036175	0.2113	-3.35707	-3.53663	-2.7036	-0.747545	1
AT1G34355	0.46212	0.116031	1.51673	0.114673	-0.37122	-1.0358	0.200322	-1.04147	1
AT1G34480	0.206321	0.000888265	1.77012	0.231952	-0.759013	-3.37891	0.274616	-0.702702	1
AT1G34500	0.0684343	0.000274687	0.00118636	0.2113	-1.28971	-3.94331	-3.23975	-0.747545	1
AT1G34510	1.47547	0.0602509	0.779619	0.16155	0.187058	-1.35096	-0.11972	-0.87665	1
AT1G34520	5.80562	0.0148303	2.34495	5.5895e-05	0.845817	-2.0251	0.409852	-4.70897	1
AT1G34540	0.045365	0.000260333	0.476943	0.169899	-1.48743	-3.96912	-0.356037	-0.852417	1
AT1G34575	253.233	1644.73	2.80362	76.8572	2.66144	3.56121	0.495764	2.08804	1
AT1G34640	0.73739	0.318127	1.50818	0.0844507	-0.1465	-0.550775	0.197602	-1.18858	1
AT1G34670	0.051381	0.0554067	0.0542122	0.0348993	-1.42754	-1.39127	-1.40175	-1.61355	1
AT1G34750	0.293943	0.205756	0.551578	0.0572505	-0.588797	-0.760331	-0.286121	-1.37552	1
AT1G34760	0.201268	0.416318	0.557274	0.110291	-0.770936	-0.421414	-0.281181	-1.06021	1
AT1G34844	0.809	0.481964	0.985978	0.0912603	-0.10193	-0.351001	-0.00679066	-1.15129	1
AT1G35140	59.0739	1.76398	88.4083	0.405264	1.96148	0.272944	2.15537	-0.434355	1
AT1G35180	0.269739	0.147078	0.798605	0.0653631	-0.630122	-0.921782	-0.108149	-1.31179	1
AT1G35210	0.90691	2.12577	0.000903865	0.324159	-0.0469898	0.362663	-3.37053	-0.541743	1
AT1G35230	0.0697084	3.40561	0.0939573	1.21781	-1.28084	0.589305	-1.13728	0.0947619	1
AT1G35250	0.0400952	0.000332938	0.224476	0.0860547	-1.54681	-3.85082	-0.718455	-1.17953	1
AT1G35255	0.125522	0.000164803	0.441616	0.0303595	-0.997997	-4.18899	-0.393045	-1.68057	1
AT1G35260	0.0439918	0.241967	0.118636	0.0688874	-1.50221	-0.682372	-1.02513	-1.28654	1
AT1G35290	24.3445	2.73511	114.688	0.479003	1.53517	0.483867	2.28052	-0.353964	1
AT1G35310	6.22987	2.64457	14.8987	1.76967	0.879734	0.467678	1.29904	0.274495	1
AT1G35330	0.320158	0.030418	0.228511	4.31839e-05	-0.547714	-1.67964	-0.709889	-4.83305	1
AT1G35510	0.732017	0.262795	2.21314	0.0969884	-0.150017	-0.642663	0.382032	-1.12201	1
AT1G35580	0.599256	0.340362	1.63189	0.098766	-0.246252	-0.518286	0.235514	-1.11328	1
AT1G35625	0.0857391	0.0288635	0.000191386	0.02399	-1.1813	-1.70487	-4.11708	-1.79381	1
AT1G35680	3.761	1.45919	8.46516	0.377977	0.637039	0.181722	1.02718	-0.467877	1
AT1G35730	344.527	945.905	2.80362	0.2113	2.80949	3.29518	0.495764	-0.747545	1
AT1G35880	2.2196	10.8076	2.80362	236.378	0.383434	1.14466	0.495764	2.62832	1
AT1G35890	0.000228961	0.000226707	0.00341154	0.000402258	-4.03087	-4.03563	-2.73179	-3.75986	1
AT1G36160	0.664887	0.0831782	2.10974	0.110224	-0.196273	-1.19588	0.359022	-1.0605	1
AT1G36320	3.03597	2.021	10.1816	0.456214	0.534053	0.338355	1.11596	-0.377406	1
AT1G36340	0.00101709	0.00010966	0.00550381	3.97894e-05	-3.31378	-4.38489	-2.50178	-4.87242	1
AT1G36380	0.414586	0.38853	0.665281	0.0691835	-0.423419	-0.454634	-0.195988	-1.28448	1
AT1G36622	9.7907	14.0338	6.04209	4.33904	1.09714	1.27028	0.865016	0.705791	1
AT1G36640	0.0160682	4.73878	0.255476	0.804345	-1.98655	0.748172	-0.656246	-0.104704	1
AT1G36675	0.0195719	0.00534661	0.00079155	0.00633017	-1.89169	-2.51572	-3.43434	-2.43451	1
AT1G36940	0.193472	0.145806	0.444904	0.0722746	-0.789933	-0.925959	-0.389478	-1.26346	1
AT1G37140	2.79401	0.000962941	17.451	2.11589	0.494112	-3.34009	1.37508	0.360422	1
AT1G38065	0.406714	0.138579	0.577161	0.0440419	-0.432638	-0.950405	-0.264318	-1.50166	1
AT1G38131	0.413861	0.11539	0.585957	0.0441982	-0.424261	-1.03847	-0.257045	-1.49996	1
AT1G42430	6.52465	1.42816	28.5744	0.276764	0.901967	0.171386	1.61222	-0.617757	1
AT1G42560	144.739	7.09957	89.1276	893.503	2.39244	0.942577	2.15927	3.26778	1
AT1G42970	7.24912	1.75791	23.7686	0.215975	0.952602	0.271287	1.52366	-0.73702	1
AT1G43000	0.480027	19.2176	0.579723	1429.11	-0.352937	1.42145	-0.262188	3.49363	1
AT1G43020	0.168637	0.0243944	0.384005	0.0156077	-0.856001	-1.78577	-0.460267	-2.00053	1
AT1G43140	0.0620156	0.0691031	0.176158	5.15872e-05	-1.33708	-1.28504	-0.835019	-4.74754	1
AT1G43160	3.34987	0.791489	14.573	0.345945	0.581368	-0.112453	1.28841	-0.510462	1
AT1G43560	5.11026	1.51631	10.4315	0.316909	0.784466	0.200187	1.12762	-0.552619	1
AT1G43640	0.000362289	0.000670486	0.00278815	0.120321	-3.81019	-3.51417	-2.82883	-1.01835	1
AT1G43670	4.19395	3.3337	25.253	0.767625	0.689436	0.579042	1.55279	-0.127175	1
AT1G43780	0.00213133	2.63008	0.000634026	0.795243	-2.95801	0.465035	-3.54106	-0.110177	1
AT1G43790	0.262845	0.436691	0.286761	0.0645883	-0.642572	-0.398438	-0.600694	-1.31753	1
AT1G44000	6.017	0.623362	8.28659	0.103135	0.863015	-0.227286	1.01693	-1.09247	1
AT1G44010	0.00146704	1	0.002308	0.2113	-3.13762	0	-2.91971	-0.747545	1
AT1G44020	0.00200327	0.000851491	0.00427519	0.2113	-2.98781	-3.39924	-2.62327	-0.747545	1
AT1G44050	0.553113	0.0492413	3.60934	0.0557797	-0.284784	-1.448	0.617245	-1.38804	1
AT1G44090	2.04929	15.0678	2.07764	6089.24	0.345041	1.30447	0.351648	4.19068	1
AT1G44110	0.650094	0.155537	1.83902	0.034095	-0.207093	-0.894891	0.292979	-1.62476	1
AT1G44130	0.39088	10.0306	1.15242	7.50442	-0.451735	1.10878	0.0682218	0.969247	1
AT1G44160	0.049267	0.0976151	0.114589	0.0121947	-1.44774	-1.11892	-1.04182	-2.1192	1
AT1G44180	0.0500052	0.000829146	0.131463	0.000575765	-1.44059	-3.41203	-0.975758	-3.58741	1
AT1G44414	0.812857	39.217	1.76148	4.76145	-0.0996424	1.76447	0.272263	0.750467	1
AT1G44446	1.0773	0.282919	2.20773	0.0999389	0.0358088	-0.607179	0.380855	-1.1076	1
AT1G44575	2.09006	0.671865	10.3849	0.210276	0.354516	-0.191252	1.12547	-0.749882	1
AT1G44760	0.389293	0.811779	1.69454	0.11064	-0.453691	-0.10028	0.253631	-1.05869	1
AT1G44770	0.345238	0.254151	1.08633	0.0864431	-0.511446	-0.658748	0.0398189	-1.17737	1
AT1G44800	0.00578574	0.0284212	0.00729753	0.00802067	-2.47776	-1.7123	-2.36613	-2.32069	1
AT1G44970	0.156362	0.019888	0.335484	0.0314747	-0.892347	-1.88399	-0.525228	-1.66322	1
AT1G45010	0.276793	0.11531	0.475236	0.0667926	-0.617707	-1.0388	-0.357761	-1.30139	1
AT1G45015	0.0438079	0.0263628	0.0843091	0.00727277	-1.50422	-1.74845	-1.18939	-2.36776	1
AT1G45110	3.3201	3.39675	10.5855	0.569002	0.577075	0.588051	1.13467	-0.271164	1
AT1G45130	0.11587	0.150158	0.341928	0.059524	-1.03647	-0.911816	-0.516078	-1.3568	1
AT1G45160	0.419357	0.127395	1.84672	0.119461	-0.417916	-0.990875	0.294988	-1.02179	1
AT1G45191	0.726068	0.129282	1.06629	0.0634213	-0.153941	-0.983801	0.0308664	-1.3263	1
AT1G45201	0.332361	0.0842703	1.17289	0.0468737	-0.529725	-1.18961	0.0766881	-1.47169	1
AT1G45230	3.45334	1.26962	10.9789	0.283519	0.595998	0.1148	1.15222	-0.606161	1
AT1G45249	0.370065	0.120312	0.994897	0.0627454	-0.47805	-1.01838	-0.00246013	-1.33145	1
AT1G45474	6.6423	1.40749	17.35	0.259505	0.910561	0.164373	1.37229	-0.648721	1
AT1G45545	2.2758	0.000237064	4.43874	0.19473	0.395459	-4.01415	0.716717	-0.786818	1
AT1G46480	0.386746	0.0615693	1.0325	0.0325558	-0.456848	-1.34055	0.0153811	-1.64698	1
AT1G47130	1.52585	13.9512	0.110572	1.59618	0.203204	1.26744	-1.05898	0.224873	1
AT1G47271	0.0852675	0.329735	0.364537	0.0832277	-1.18395	-0.53354	-0.485288	-1.1956	1
AT1G47370	2291.07	2.28386	15.2351	0.256856	3.7206	0.397157	1.30978	-0.653655	1
AT1G47410	0.492156	0.272592	0.969227	0.0663804	-0.340937	-0.625061	-0.0150313	-1.30437	1
AT1G47510	0.651265	35.6574	2.23128	7.90115	-0.206228	1.71871	0.385957	0.994021	1
AT1G47540	24.9676	14.9978	24.6933	6.52166	1.54733	1.30223	1.54202	0.901746	1
AT1G47580	2.7151	1.56307	8.46455	0.189908	0.480336	0.214795	1.02714	-0.798875	1
AT1G47610	0.219832	2.42369e-05	0.546613	0.000136479	-0.728509	-5.11081	-0.290469	-4.27968	1
AT1G47655	0.191092	0.188099	0.501797	0.0250973	-0.795887	-0.803478	-0.331609	-1.77211	1
AT1G47670	0.247977	0.139774	0.580528	0.0625182	-0.670573	-0.946279	-0.261521	-1.33319	1
AT1G47990	0.121661	0.000160413	0.292805	0.117305	-1.01302	-4.20197	-0.590663	-1.03055	1
AT1G48070	0.00215886	0.000795497	0.000866291	0.2113	-2.95184	-3.43195	-3.39095	-0.747545	1
AT1G48100	2.44898	0.0460262	5.21943	0.0264192	0.430727	-1.48047	0.794631	-1.74742	1
AT1G48130	0.261724	2.12982	0.0513789	0.589827	-0.644627	0.363576	-1.42756	-0.253879	1
AT1G48230	0.729755	0.241181	1.38699	0.115107	-0.151505	-0.683937	0.15732	-1.03965	1
AT1G48240	0.498724	0.313772	0.939135	0.0828289	-0.334562	-0.557404	-0.0301986	-1.19791	1
AT1G48260	0.235529	0.155879	0.741798	0.0339662	-0.695342	-0.893835	-0.143634	-1.62659	1
AT1G48325	0.000214186	590.225	1.29526	0.867234	-4.06295	3.06837	0.124414	-0.0685022	1
AT1G48405	0.716137	18.6807	0.552401	0.135929	-0.160564	1.40783	-0.285404	-0.95969	1
AT1G48470	0.977387	77.3835	0.378906	22.7772	-0.0109992	2.09132	-0.466696	1.50317	1
AT1G48480	0.301149	0.0536241	0.7345	0.0225411	-0.577151	-1.40699	-0.148389	-1.82377	1
AT1G48600	0.353691	0.212428	0.906287	0.113709	-0.499813	-0.744985	-0.04732	-1.04553	1
AT1G48650	2.39238	0.391217	10.7716	0.276051	0.419483	-0.45132	1.14305	-0.618998	1
AT1G48670	0.0958153	7.74062e-05	0.164373	5.48692e-05	-1.12787	-4.5524	-0.868319	-4.71788	1
AT1G48690	0.239817	0.0579451	1.09259	0.0159937	-0.686665	-1.36972	0.0425845	-1.98879	1
AT1G48698	0.0856088	4.92642e-05	0.132253	4.00204e-05	-1.18203	-4.7697	-0.972874	-4.86964	1
AT1G48700	0.716218	44.3578	0.751458	2051.15	-0.16051	1.8237	-0.137412	3.6674	1
AT1G48720	1	19.7823	2.80362	3.44721	0	1.43538	0.495764	0.595144	1
AT1G48725	1	3006.31	2.80362	0.2113	0	3.85126	0.495764	-0.747545	1
AT1G48745	1.15832	1.10431	2.43636	0.122387	0.0706759	0.0477133	0.428242	-1.01016	1
AT1G48750	1.24981	0.173269	1.24274	0.0546579	0.107237	-0.842971	0.104507	-1.39781	1
AT1G48820	0.00107479	0.00170746	0.0161582	0.000694312	-3.28724	-3.06464	-1.98386	-3.49738	1
AT1G48880	0.652244	0.265714	1.59004	0.0946919	-0.205505	-0.637351	0.223021	-1.13354	1
AT1G48930	2.29888	0.0652955	4.87424	0.245929	0.400311	-1.31229	0.761725	-0.674561	1
AT1G48980	1	23.1114	2.80362	213.22	0	1.51018	0.495764	2.57873	1
AT1G49010	2.44017	0.365801	4.85937	0.119541	0.428995	-0.483624	0.760257	-1.02147	1
AT1G49130	0.0152855	0.259126	0.0873683	0.0688121	-2.01056	-0.649424	-1.17225	-1.28706	1
AT1G49150	2.06607	2349.82	1.64344	114.779	0.348962	3.73278	0.238905	2.28091	1
AT1G49200	1.60483	0.129985	2.41125	0.0177746	0.227474	-0.981196	0.423259	-1.93801	1
AT1G49210	0.363739	0.0421329	0.845992	2.31037e-05	-0.486341	-1.52297	-0.0804278	-5.13384	1
AT1G49230	0.507805	0.0226161	0.690317	0.0636074	-0.325884	-1.82217	-0.178223	-1.32489	1
AT1G49240	0.601631	0.360778	1.32209	0.115237	-0.244349	-0.490273	0.134272	-1.03911	1
AT1G49250	408.31	84.25	1.36936	0.2113	2.89117	2.1322	0.151168	-0.747545	1
AT1G49310	0.103851	0.15188	0.362496	0.0495001	-1.08914	-0.906332	-0.487988	-1.44548	1
AT1G49320	0.319962	0.233102	1.08808	0.0904377	-0.548009	-0.700323	0.0405934	-1.15564	1
AT1G49405	32.7489	1.29163	38.5316	0.561162	1.67779	0.123065	1.75599	-0.277837	1
AT1G49430	0.973721	0.14462	2.24017	0.116647	-0.0128067	-0.929885	0.387869	-1.03326	1
AT1G49450	0.213533	0.00578123	0.107449	0.00720024	-0.742489	-2.47814	-1.07276	-2.37258	1
AT1G49470	0.100882	0.0813394	0.219334	0.120071	-1.10309	-1.20663	-0.729599	-1.01935	1
AT1G49490	0.872133	0.195995	2.5154	0.030392	-0.0657933	-0.783705	0.443595	-1.68005	1
AT1G49500	1.41183	0.414172	3.93671	0.0795855	0.165857	-0.423899	0.658997	-1.21712	1
AT1G49570	0.00157499	4.60606e-06	0.045177	0.001744	-3.10348	-5.90935	-1.48942	-3.05446	1
AT1G49580	0.376777	0.0943548	1.1696	0.0592596	-0.469406	-1.13525	0.0753393	-1.35894	1
AT1G49610	542.58	1.10017	0.00385986	420.914	3.0279	0.04591	-2.67241	2.90579	1
AT1G49620	2.057	9.16665	3.28747	0.815251	0.346847	1.06546	0.572326	-0.098228	1
AT1G49730	0.787022	0.286354	1.35307	0.114149	-0.115175	-0.601375	0.145411	-1.04367	1
AT1G49740	0.665018	0.303495	1.70029	0.117423	-0.196178	-0.573419	0.255261	-1.03007	1
AT1G49780	1.38487	0.667173	1.96836	0.0671707	0.156582	-0.194622	0.325664	-1.29867	1
AT1G49830	0.229895	0.000166216	0.211479	6.14644e-05	-0.706985	-4.18489	-0.747137	-4.6633	1
AT1G49840	1.45462	0.503616	2.56488	0.118575	0.180213	-0.329868	0.452964	-1.02538	1
AT1G49860	0.467866	0.0050491	2521.14	0.2113	-0.365278	-2.54325	3.76662	-0.747545	1
AT1G49870	0.32981	0.0624567	0.964702	0.108959	-0.533431	-1.33367	-0.0172816	-1.06605	1
AT1G49900	0.0611556	0.148546	0.152569	0.0697555	-1.34379	-0.917007	-0.904157	-1.28052	1
AT1G49920	7.67727	6.90039	56.1512	281.249	0.980198	0.928893	1.93708	2.7119	1
AT1G49938	0.057638	0.444067	0.011055	0.2113	-1.37228	-0.390383	-2.16639	-0.747545	1
AT1G49975	2.89792	1.06407	8.78136	0.212497	0.511673	0.0298623	1.04481	-0.744829	1
AT1G50010	0.217383	0.286927	0.66003	0.096322	-0.733896	-0.600415	-0.199799	-1.12533	1
AT1G50020	5.62361	0.632081	13.614	0.192862	0.830499	-0.220606	1.25567	-0.791452	1
AT1G50040	1.03258	0.610846	2.1045	0.102527	0.0154163	-0.23704	0.357826	-1.09531	1
AT1G50050	4.80588	857.04	38181.1	0.413311	0.754934	3.24774	5.07352	-0.4249	1
AT1G50090	2.51428	1.07332	10625.2	118.093	0.443382	0.0340257	4.4584	2.2946	1
AT1G50180	19.5309	0.772068	32.501	0.318104	1.42923	-0.1244	1.67414	-0.55081	1
AT1G50190	0.286775	0.0682985	0.441311	0.000128268	-0.60067	-1.29067	-0.393377	-4.30952	1
AT1G50240	0.707053	0.123946	1.63428	0.113889	-0.166703	-1.00407	0.236218	-1.04477	1
AT1G50250	4.33328	0.712021	9.83991	0.294151	0.705153	-0.163336	1.09955	-0.588457	1
AT1G50270	1.24776	0.450335	2.29808	0.111816	0.106447	-0.383643	0.400142	-1.0536	1
AT1G50280	1.00177	0.0852521	0.847028	0.0173776	0.000852514	-1.18404	-0.0798397	-1.94887	1
AT1G50290	1.61106	0.606828	4.4955	0.0983368	0.229336	-0.240213	0.722827	-1.11537	1
AT1G50320	3.70574	1.07692	9.1174	0.215608	0.62992	0.0356373	1.06287	-0.737839	1
AT1G50440	0.56861	0.413278	1.47761	0.111533	-0.271496	-0.424939	0.187757	-1.05482	1
AT1G50450	3.97097	0.841137	14.7262	0.236174	0.663164	-0.0831959	1.29344	-0.694026	1
AT1G50560	0.0746103	0.064699	0.264639	0.0307145	-1.24816	-1.3167	-0.639301	-1.67498	1
AT1G50590	0.0816336	0.814355	0.096193	0.0928739	-1.2049	-0.0987566	-1.12597	-1.14286	1
AT1G50610	0.00188942	0.00499201	0.00910781	0.2113	-3.01595	-2.54872	-2.25956	-0.747545	1
AT1G50630	0.210157	0.316054	0.483508	0.116675	-0.750153	-0.553919	-0.349463	-1.03314	1
AT1G50732	2.11887	0.771898	7.55777	0.093403	0.361097	-0.124506	0.972654	-1.14013	1
AT1G50890	0.536684	0.390756	1.60591	0.111541	-0.299285	-0.451887	0.227797	-1.05479	1
AT1G50930	1.56856	0.0173258	2.87599	1.44864e-05	0.216481	-1.95031	0.50802	-5.35832	1
AT1G50960	1	0.023555	2.80362	0.000279873	0	-1.80261	0.495764	-3.93431	1
AT1G51100	4.43655	2.04117	12.4431	0.406671	0.716479	0.343131	1.21243	-0.432688	1
AT1G51110	12.5163	2.50171	23.8234	0.445932	1.21524	0.440972	1.52477	-0.388368	1
AT1G51140	0.185393	0.143209	0.217909	0.0507747	-0.810448	-0.934603	-0.732735	-1.43325	1
AT1G51170	0.220235	0.11921	0.309378	0.0647399	-0.727629	-1.02281	-0.564186	-1.3164	1
AT1G51260	0.170432	0.001214	0.00158347	0.2113	-0.85091	-3.22867	-3.1009	-0.747545	1
AT1G51310	3.93838	1.50227	9.60095	0.44091	0.6592	0.195715	1.08773	-0.393815	1
AT1G51400	0.780168	0.317105	1.65318	0.0735569	-0.119381	-0.552323	0.241749	-1.255	1
AT1G51402	0.81092	1.08256	3.48499	1.40425e-05	-0.10079	0.0381481	0.600384	-5.37328	1
AT1G51440	1.17004	0.000773234	1.05426	0.000213474	0.0755205	-3.4456	0.0254087	-4.06455	1
AT1G51480	0.122669	0.371669	0.819754	0.000294628	-1.00905	-0.475971	-0.0955788	-3.90961	1
AT1G51500	0.36411	0.0794961	1.22821	0.043342	-0.485852	-1.21766	0.0988527	-1.50936	1
AT1G51530	0.0300664	0.00163571	0.000637811	0.2113	-1.68524	-3.08529	-3.53819	-0.747545	1
AT1G51620	30.0295	15.3253	28.3102	2.61226	1.6361	1.31261	1.60775	0.461767	1
AT1G51640	0.0938078	0.000132328	0.043828	0.000165951	-1.13805	-4.29453	-1.504	-4.18565	1
AT1G51670	0.00670811	821.98	496.758	0.2113	-2.40663	3.22765	2.98547	-0.747545	1
AT1G51680	0.137594	0.0961734	0.252301	0.0641427	-0.953835	-1.12607	-0.662262	-1.32086	1
AT1G51790	2.01626	0.735939	9.18102	0.617062	0.337228	-0.147447	1.06622	-0.232171	1
AT1G51800	3.2169	1.43042	11.9327	1.13974	0.56189	0.172147	1.19228	0.0629024	1
AT1G51820	112268	14.556	238.918	12.4042	5.5922	1.28785	2.63346	1.21092	1
AT1G51830	0.321004	0.0620737	0.927797	0.12929	-0.546445	-1.33662	-0.0360395	-0.983771	1
AT1G51840	0.146227	0.0254513	0.258359	0.2113	-0.924572	-1.76537	-0.650851	-0.747545	1
AT1G51860	0.225297	0.0917629	0.810277	0.0940104	-0.7167	-1.14865	-0.101171	-1.13701	1
AT1G51870	0.0892112	0.00030743	1.70553	0.321324	-1.16221	-3.88915	0.256741	-0.545967	1
AT1G51890	0.136314	0.39326	0.0613996	0.878385	-0.958332	-0.448815	-1.34188	-0.0623584	1
AT1G51913	42.543	15.6822	5.16943	18.1794	1.80362	1.32369	0.790002	1.39475	1
AT1G51915	5.3816	5.4596	1691.82	1964.46	0.809345	0.816265	3.57479	3.64664	1
AT1G51920	1.05144	39.9304	0.140789	6.19808	0.0241242	1.77314	-0.942798	0.877274	1
AT1G51940	0.751528	0.203044	1.74851	0.12153	-0.137367	-0.766713	0.268708	-1.01354	1
AT1G52000	0.207971	0.0535833	0.392923	0.0347192	-0.755183	-1.40736	-0.449227	-1.61604	1
AT1G52040	804.827	1	208.294	0.2113	3.21751	0	2.56749	-0.747545	1
AT1G52150	0.409625	0.12998	1.25911	0.108044	-0.429209	-0.981214	0.1108	-1.0701	1
AT1G52155	0.657019	0.244326	1.39563	0.0876978	-0.201998	-0.677708	0.160305	-1.17044	1
AT1G52190	0.0436123	0.0257025	0.0845083	0.0146056	-1.50637	-1.76065	-1.18825	-2.03244	1
AT1G52230	1.25307	0.567738	2.61478	0.0964066	0.108489	-0.272235	0.462229	-1.12491	1
AT1G52290	0.321541	0.115722	0.810675	0.103634	-0.545642	-1.03709	-0.100935	-1.09015	1
AT1G52343	0.282921	0.188054	1.1072	0.0686141	-0.607177	-0.803594	0.0489726	-1.28845	1
AT1G52400	0.0929545	0.0465358	0.208843	0.0610045	-1.14244	-1.47517	-0.753169	-1.34498	1
AT1G52410	0.0730974	0.0921705	0.109097	0.0333419	-1.25801	-1.14652	-1.06544	-1.63551	1
AT1G52415	0.002993	1	0.001153	0.2113	-2.79473	0	-3.25347	-0.747545	1
AT1G52510	6.74768	1.27443	12.9625	0.354897	0.91813	0.116618	1.23209	-0.498176	1
AT1G52540	0.17165	0.369222	0.450398	0.0680643	-0.847487	-0.479147	-0.383576	-1.29232	1
AT1G52560	1.86096	502.502	0.585116	19.4971	0.298682	2.991	-0.257735	1.4284	1
AT1G52580	8.5656e-05	1	0.000213887	0.000538111	-4.5037	0	-4.06362	-3.61994	1
AT1G52590	3.55478	2.35703	14.2349	0.398615	0.60992	0.412323	1.27712	-0.442311	1
AT1G52660	0.933066	0.0342125	3.72603	0.000114087	-0.0333161	-1.62311	0.632546	-4.36586	1
AT1G52680	1	0.550235	0.000669114	0.0218822	0	-0.287294	-3.51515	-1.83803	1
AT1G52690	0.0474177	2.10529	0.0521275	0.493522	-1.46614	0.358006	-1.4206	-0.339604	1
AT1G52700	0.234557	0.0655214	0.923908	5.75165e-05	-0.69733	-1.31063	-0.0380596	-4.69522	1
AT1G52750	0.0888159	0.0100975	0.279042	0.00724669	-1.16435	-2.20995	-0.613815	-2.36949	1
AT1G52770	22029.2	3.81128	2132.37	1.40126	4.80904	0.643426	3.68608	0.162243	1
AT1G52790	1	2098.66	2.80362	0.2113	0	3.67842	0.495764	-0.747545	1
AT1G52827	0.416771	0.270447	0.726829	0.0781669	-0.420891	-0.628861	-0.153437	-1.22577	1
AT1G52830	0.00152234	3.32408e-05	0.00157126	7.42351e-06	-3.11983	-4.95889	-3.10462	-5.67982	1
AT1G52855	0.178704	0.270584	0.380714	0.0527081	-0.828118	-0.628617	-0.464407	-1.41528	1
AT1G52870	4.63741	1.1381	12.669	0.201733	0.737773	0.0622106	1.22108	-0.769827	1
AT1G52910	0.458442	0.379294	0.954375	0.124349	-0.375063	-0.466204	-0.0224575	-1.00251	1
AT1G52950	674.73	145.755	0.0142209	0.2113	3.13272	2.3958	-2.04528	-0.747545	1
AT1G52990	3.56226	0.683215	18.636	0.46623	0.610931	-0.183196	1.40667	-0.366962	1
AT1G53070	0.323037	0.213859	0.292472	0.0820821	-0.543409	-0.741755	-0.59121	-1.20226	1
AT1G53080	1.11538	28.346	2.16262	3.32131	0.0525099	1.60836	0.370926	0.577251	1
AT1G53090	3.79078	0.664257	13.9533	0.397108	0.640832	-0.196729	1.26751	-0.444132	1
AT1G53100	0.00107829	0.000350156	0.0013474	0.2113	-3.28568	-3.82657	-3.17853	-0.747545	1
AT1G53130	0.38166	0.00021794	3.21281	7.51449e-05	-0.463213	-4.05459	0.561279	-4.56665	1
AT1G53140	0.495	0.173947	1.07783	0.0750503	-0.338167	-0.841093	0.0360421	-1.24533	1
AT1G53160	4.94891	0.733015	11.7781	0.30272	0.769037	-0.149362	1.18601	-0.574648	1
AT1G53163	0.136105	0.0309281	0.103906	0.0175741	-0.959069	-1.67165	-1.08888	-1.94347	1
AT1G53230	0.773694	0.228327	1.80862	0.100298	-0.123388	-0.710276	0.284964	-1.10588	1
AT1G53270	0.0596002	0.0423988	0.0898948	4.62275e-05	-1.35618	-1.51994	-1.15854	-4.8003	1
AT1G53300	0.822867	0.275559	2.36934	0.110561	-0.0937565	-0.619855	0.414829	-1.05903	1
AT1G53400	0.788487	0.681456	1.55134	0.0847298	-0.114281	-0.184436	0.211171	-1.187	1
AT1G53500	0.404339	0.180775	0.988012	0.109532	-0.435454	-0.822577	-0.00580008	-1.06353	1
AT1G53540	2.80119	158.491	0.461029	17.1133	0.495347	2.43609	-0.372357	1.36568	1
AT1G53560	0.417676	0.384783	1.03963	0.0797457	-0.419848	-0.459294	0.018692	-1.21615	1
AT1G53580	0.256148	0.355196	0.772821	0.114347	-0.654983	-0.497771	-0.123931	-1.04284	1
AT1G53610	2.64439e-05	0.0501548	4.02122e-05	0.0146307	-5.0689	-1.43916	-4.86734	-2.03162	1
AT1G53620	0.122084	1.43078	0.0964511	0.793051	-1.01135	0.172266	-1.12469	-0.111505	1
AT1G53625	1.06419	13.4545	0.929132	2.04354	0.0299203	1.25001	-0.035348	0.34369	1
AT1G53635	0.000338159	0.34488	0.363597	0.223939	-3.84334	-0.511944	-0.486529	-0.719608	1
AT1G53670	3.45069	1.02687	11.6969	0.285885	0.595629	0.0127521	1.18268	-0.602164	1
AT1G53690	0.0518726	0.451274	0.367004	0.105032	-1.42296	-0.382642	-0.482045	-1.0837	1
AT1G53700	0.0127251	0.0340099	0.0426212	0.0134868	-2.09873	-1.62597	-1.51743	-2.07077	1
AT1G53730	0.605484	0.131476	1.31721	0.063882	-0.24128	-0.975711	0.132495	-1.32282	1
AT1G53870	26.8974	27.3394	257.4	2.26731	1.58313	1.59097	2.66929	0.39366	1
AT1G53885	0.235569	0.082085	0.779074	0.0677506	-0.69526	-1.20225	-0.120056	-1.29454	1
AT1G53890	28.0889	28.1275	240.468	1.98354	1.60398	1.60464	2.63657	0.329358	1
AT1G53903	0.232314	0.0782316	0.777019	0.0699001	-0.701951	-1.22537	-0.121326	-1.27952	1
AT1G53920	6.9739	1.95023	10.7532	0.702915	0.933988	0.321214	1.14223	-0.169526	1
AT1G53945	0.48962	4238.01	2.80362	1939.11	-0.343422	4.01639	0.495764	3.64039	1
AT1G53970	0.000457068	4.03302	0.14095	3262.87	-3.69843	0.67062	-0.942249	3.89064	1
AT1G53980	0.0902851	16.6954	0.393132	6.43977	-1.15646	1.35379	-0.448972	0.89567	1
AT1G53990	0.0802671	1.45958	0.315336	0.751107	-1.21302	0.18185	-0.555012	-0.137636	1
AT1G54040	0.0106818	0.000117871	0.0411566	0.0470596	-2.1829	-4.35017	-1.53424	-1.46979	1
AT1G54050	15.2762	133.017	5.86438	6.81189	1.31107	2.35182	0.850659	0.922685	1
AT1G54095	0.283585	0.000265387	0.235283	0.144558	-0.606048	-3.95987	-0.695843	-0.930095	1
AT1G54200	0.143047	0.036221	0.410548	0.0202634	-0.935147	-1.59568	-0.428126	-1.87499	1
AT1G54470	589.667	1.98471	5.19925	0.2113	3.06792	0.329643	0.792768	-0.747545	1
AT1G54500	3.75751	0.623718	9.25747	0.217044	0.636593	-0.227012	1.07021	-0.734647	1
AT1G54520	2.89999	1.22002	9.9577	0.264312	0.512016	0.0956343	1.10527	-0.639896	1
AT1G54530	0.503084	0.467775	0.618764	0.0696936	-0.330377	-0.365371	-0.230846	-1.28094	1
AT1G54540	0.213563	0.0369766	0.351144	0.026291	-0.742421	-1.58575	-0.503288	-1.74976	1
AT1G54740	3.06205	1.37835	8.76556	0.199461	0.538166	0.154316	1.04395	-0.775274	1
AT1G54780	3.87012	0.74727	8.2302	0.175778	0.650792	-0.1401	1.01364	-0.836058	1
AT1G54790	0.132803	0.152956	0.198168	0.0843273	-0.97088	-0.902936	-0.778402	-1.18929	1
AT1G54820	0.471354	0.185961	1.40309	0.05214	-0.361706	-0.808975	0.162871	-1.42049	1
AT1G54860	0.111865	4.00576	0.334414	0.764526	-1.05339	0.667359	-0.526764	-0.129121	1
AT1G54930	0.973669	0.000679729	0.826514	0.000300458	-0.0128321	-3.50758	-0.0916296	-3.90018	1
AT1G54940	2.07686	0.0502454	4.06269	0.000138708	0.351468	-1.43829	0.674145	-4.27189	1
AT1G54970	3.06351	0.0223095	1.94174	0.0735489	0.538395	-1.82873	0.319116	-1.25505	1
AT1G55010	26.5372	2.24957	16.6899	0.387196	1.57665	0.389882	1.35364	-0.456287	1
AT1G55175	0.459996	0.205013	0.000940935	0.2113	-0.373435	-0.762071	-3.35121	-0.747545	1
AT1G55180	0.303046	0.199227	0.0971189	0.0871921	-0.574131	-0.775839	-1.12137	-1.17322	1
AT1G55200	0.886853	0.106754	1.66034	0.122914	-0.0577442	-1.07588	0.243826	-1.00809	1
AT1G55207	0.229806	1	0.00182095	0.2113	-0.707171	0	-3.0337	-0.747545	1
AT1G55230	1	317.199	0.0122747	49.4396	0	2.76975	-2.11606	1.87587	1
AT1G55240	0.0779867	0.0270261	0.0773893	0.00873008	-1.22688	-1.7365	-1.23057	-2.27993	1
AT1G55260	0.261589	0.0982658	0.557374	0.05935	-0.644875	-1.11572	-0.281094	-1.3582	1
AT1G55265	0.137318	0.069408	0.334512	0.0663324	-0.954803	-1.28292	-0.526624	-1.30471	1
AT1G55270	0.665329	0.405195	1.50601	6.13029e-06	-0.195953	-0.434437	0.196911	-5.77187	1
AT1G55320	4.57076	1.49865	12.164	0.652103	0.730811	0.194553	1.20152	-0.205609	1
AT1G55330	0.487889	0.212222	1.03235	0.0585611	-0.345125	-0.74545	0.0153102	-1.36464	1
AT1G55350	0.629337	0.104501	1.71807	0.0948299	-0.222699	-1.08614	0.260263	-1.13284	1
AT1G55360	0.373722	0.15211	0.792881	0.0670128	-0.473321	-0.905606	-0.111608	-1.29981	1
AT1G55380	0.938572	0.0465744	2.80358	0.495056	-0.0304869	-1.47477	0.495757	-0.338112	1
AT1G55390	0.2447	0.116621	1.00147	0.212442	-0.676972	-1.03337	0.000706027	-0.744953	1
AT1G55420	0.0817731	0.0258697	1.1558	0.04573	-1.20408	-1.75753	0.0696323	-1.48357	1
AT1G55440	0.69268	0.357087	27.1566	0.00159658	-0.176579	-0.495218	1.58774	-3.09693	1
AT1G55450	1.14921	12.6214	2.25522	2.77551	0.0668815	1.21927	0.391089	0.490917	1
AT1G55475	0.398112	0.401594	1.0445	0.0744408	-0.442918	-0.43873	0.0209367	-1.24925	1
AT1G55480	5.8438	1.61434	17.6849	0.285022	0.848969	0.230315	1.38148	-0.603619	1
AT1G55490	2.08141	1.18422	9.63366	0.436319	0.35252	0.0813125	1.08936	-0.398849	1
AT1G55560	1	1	2.80362	0.000180117	0	0	0.495764	-4.14626	1
AT1G55580	0.539163	0.0235684	1.09547	0.0538911	-0.297069	-1.80233	0.0438495	-1.4046	1
AT1G55610	0.160659	0.0488822	0.336828	0.031049	-0.879309	-1.45152	-0.523306	-1.66977	1
AT1G55640	12.3692	0.284951	29.5248	0.2113	1.20956	-0.603738	1.62795	-0.747545	1
AT1G55760	0.333706	0.0888418	0.572615	0.0758761	-0.527784	-1.16421	-0.268121	-1.24007	1
AT1G55775	0.429903	0.177537	0.000690217	143.883	-0.405972	-0.831271	-3.50022	2.38958	1
AT1G55860	0.407523	0.0917062	1.57175	0.133395	-0.431682	-1.14895	0.217456	-0.96874	1
AT1G55910	10.2161	0.830972	28.1359	0.299953	1.11759	-0.0890429	1.60478	-0.579064	1
AT1G55940	0.0356265	0.0178623	0.003764	0.00313954	-1.60364	-1.93564	-2.68451	-2.77174	1
AT1G55947	0.000337377	1	0.00435487	0.2113	-3.84445	0	-2.61439	-0.747545	1
AT1G55950	34.6862	2592.58	27.5711	173.622	1.70543	3.78006	1.59503	2.47994	1
AT1G55960	14.0939	0.343117	37.4691	0.0736375	1.27233	-0.514409	1.74254	-1.25447	1
AT1G56010	0.279992	0.0674164	0.85226	0.0288063	-0.612181	-1.29692	-0.0768783	-1.70582	1
AT1G56050	3.92171	1.40447	13.3475	0.275636	0.657161	0.16334	1.24617	-0.619722	1
AT1G56060	0.821242	79.0673	0.000452539	3.8229	-0.0947068	2.10167	-3.70322	0.644889	1
AT1G56190	1.11853	0.712042	5.78911	0.119939	0.053867	-0.163322	0.844448	-1.01987	1
AT1G56210	0.365903	0.287573	1.25766	0.0888727	-0.483489	-0.599333	0.110247	-1.16404	1
AT1G56230	0.268805	0.128919	0.534011	0.0501727	-0.631789	-0.985155	-0.301686	-1.43898	1
AT1G56240	21.2846	62.731	5.94597	14.412	1.47058	1.99037	0.857304	1.28307	1
AT1G56242	1548.89	205.38	2.80362	0.2113	3.53234	2.56072	0.495764	-0.747545	1
AT1G56250	16.7777	42.8988	13.2213	1.72474	1.35616	1.80762	1.2416	0.262127	1
AT1G56300	7.55631	11.0627	10.4196	1.47351	0.972561	1.15588	1.12707	0.18642	1
AT1G56320	0.0873702	0.101499	0.1183	0.0211384	-1.17224	-1.10015	-1.02649	-1.85466	1
AT1G56430	1.86873	0.266997	2.38565	0.112904	0.300686	-0.635034	0.418128	-1.04894	1
AT1G56500	2.9433	1.32448	9.42737	0.314348	0.519145	0.135141	1.07895	-0.556522	1
AT1G56510	15.1273	1.65333	17.1291	0.39291	1.30636	0.24179	1.36613	-0.449243	1
AT1G56520	1.9956	1.21203	8.01093	0.275848	0.332274	0.0924759	1.00066	-0.619351	1
AT1G56540	0.0595492	0.092425	0.0820966	0.042641	-1.35659	-1.14519	-1.20218	-1.5172	1
AT1G56550	0.216289	0.112116	0.881322	0.0744267	-0.736324	-1.05231	-0.0607531	-1.24935	1
AT1G56600	0.0152898	1.17398	0.0258983	0.28325	-2.01043	0.0771365	-1.757	-0.606618	1
AT1G56680	3.40637	2.29649	9.36036	1.58868	0.589412	0.399811	1.07552	0.22261	1
AT1G56700	0.466952	0.317334	1.58364	0.106669	-0.366217	-0.551975	0.22108	-1.07626	1
AT1G56710	0.00067794	1	0.00253918	0.000600608	-3.50885	0	-2.87381	-3.5671	1
AT1G56720	0.345474	0.0815654	0.713481	0.0334207	-0.511117	-1.2053	-0.162351	-1.63437	1
AT1G57560	13.6312	0.179222	13.0399	0.136389	1.25628	-0.826726	1.23495	-0.958068	1
AT1G57570	0.112121	0.0294567	0.274599	5.5814e-05	-1.05229	-1.69509	-0.621534	-4.70967	1
AT1G57590	18.6813	0.225345	7.89742	0.0306237	1.40784	-0.716597	0.993794	-1.6764	1
AT1G57630	1.26675	15.9599	0.00339918	5.46115	0.113709	1.33213	-2.73353	0.816402	1
AT1G57650	1	4663.72	0.0500421	6.12115	0	4.06242	-1.44024	0.871268	1
AT1G57670	0.0351195	0.277071	0.00148903	0.2113	-1.61053	-0.617224	-3.13047	-0.747545	1
AT1G57750	0.00314169	0.0012179	0.0068112	0.2113	-2.77141	-3.22713	-2.39929	-0.747545	1
AT1G57765	0.598586	0.868944	1.27906	0.10675	-0.24679	-0.0675548	0.118361	-1.0759	1
AT1G57770	15.4662	1.81345	47.2035	0.417799	1.31701	0.286245	1.85361	-0.419706	1
AT1G57800	0.889283	2.39194	1.98414	324.992	-0.0564286	0.419394	0.329505	2.78142	1
AT1G58007	0.150046	0.000342012	0.00145039	0.16822	-0.912174	-3.83789	-3.14312	-0.857193	1
AT1G58030	0.258688	0.193312	1.65158	0.10803	-0.650237	-0.790333	0.241283	-1.07017	1
AT1G58070	0.264563	0.198597	0.317642	0.0593622	-0.639438	-0.777361	-0.551509	-1.3581	1
AT1G58210	0.814561	0.493805	1.82574	0.103652	-0.0986349	-0.339329	0.289495	-1.09006	1
AT1G58230	0.461597	0.105004	1.43775	0.106147	-0.371765	-1.08383	0.174605	-1.07862	1
AT1G58270	0.137138	0.109853	0.461517	0.088759	-0.955433	-1.06212	-0.371848	-1.16465	1
AT1G58300	0.0338864	0.000820553	0.00128792	0.2113	-1.62772	-3.41704	-3.20025	-0.747545	1
AT1G58320	0.493273	27.6024	1.06637	5.28288	-0.339848	1.59557	0.0309011	0.800441	1
AT1G58340	8.34876	0.889925	22.1638	0.549638	1.02052	-0.0560813	1.49004	-0.287816	1
AT1G58370	0.30361	0.0913198	0.570831	0.103342	-0.573236	-1.15098	-0.269621	-1.0915	1
AT1G58440	0.644617	0.26586	1.71996	0.116466	-0.211162	-0.637087	0.260792	-1.03401	1
AT1G58460	7.64476	0.034254	16.6237	0.0131811	0.978157	-1.62253	1.35172	-2.0818	1
AT1G58520	1.10872	0.146463	2.95727	0.0689614	0.0496316	-0.923796	0.521422	-1.28602	1
AT1G58643	116.94	823.7	2.80362	34.0288	2.28987	3.22866	0.495764	1.69623	1
AT1G58725	0.100156	0.0394598	0.00466423	0.000106084	-1.10656	-1.55449	-2.58138	-4.40084	1
AT1G58807	2.4026	1.04861	8.22784	0.354312	0.421532	0.0228262	1.0135	-0.498969	1
AT1G58936	140.73	934.605	2.80362	46.3634	2.37893	3.2894	0.495764	1.84497	1
AT1G59030	0.102932	0.0560624	0.00507815	0.000107315	-1.09341	-1.38561	-2.54049	-4.39529	1
AT1G59124	2.43764	0.945223	8.11609	0.356082	0.428494	-0.0270911	1.00693	-0.496573	1
AT1G59312	147.117	798.715	2.80362	39.4772	2.40027	3.21385	0.495764	1.76765	1
AT1G59406	0.129164	0.0525839	0.00691185	0.000107285	-0.984242	-1.41641	-2.39224	-4.39542	1
AT1G59620	0.171218	0.196134	0.87676	0.0857347	-0.848699	-0.783362	-0.0632489	-1.18133	1
AT1G59730	0.287367	0.000106469	0.260453	0.03456	-0.599677	-4.39909	-0.646969	-1.61825	1
AT1G59740	3.29445	0.586632	16.7897	0.15238	0.573346	-0.256491	1.3565	-0.904752	1
AT1G59860	24.9386	167.001	5.82871	11.5583	1.54677	2.46124	0.847726	1.17695	1
AT1G59865	494.303	2494.61	0.0059478	797.598	2.98308	3.76153	-2.46448	3.21317	1
AT1G59950	312.573	3072.67	791.309	357.269	2.76268	3.86176	3.20937	2.82696	1
AT1G59970	0.386457	0.215303	0.741458	0.0694267	-0.457206	-0.738521	-0.143855	-1.28279	1
AT1G59990	4.67012	2.20287	8.73669	0.603033	0.741154	0.379794	1.04236	-0.24323	1
AT1G60030	0.0695622	0.243291	0.139842	0.130988	-1.28185	-0.679749	-0.946044	-0.977497	1
AT1G60050	0.972263	0.0367289	0.557866	0.157964	-0.0135272	-1.58898	-0.28067	-0.887446	1
AT1G60095	0.0291873	7.11518e-05	0.00172992	0.000263335	-1.6995	-4.59291	-3.05836	-3.9636	1
AT1G60110	1.15776	0.172055	13.6472	728.157	0.0704466	-0.846353	1.25685	3.16937	1
AT1G60190	0.361185	0.348152	0.224493	0.109214	-0.48973	-0.507404	-0.718418	-1.06492	1
AT1G60270	2.33683	0.0766751	2.34274	0.0661067	0.408185	-1.23503	0.4094	-1.30635	1
AT1G60360	0.115791	0.380864	0.4314	0.105237	-1.0368	-0.464217	-0.4043	-1.08276	1
AT1G60390	0.373508	0.188428	0.730489	0.066336	-0.473597	-0.802639	-0.151022	-1.30469	1
AT1G60430	0.659219	0.487445	1.46805	0.124617	-0.20039	-0.345563	0.184634	-1.00147	1
AT1G60450	0.0156266	0.145459	8.71469e-05	0.000233407	-1.99995	-0.927106	-4.4954	-4.02162	1
AT1G60470	0.00232473	0.0356304	2.80362	8.01253e-05	-2.91624	-1.60358	0.495764	-4.53579	1
AT1G60590	16.0262	0.0709722	22.7168	0.0403787	1.33412	-1.2722	1.5019	-1.54342	1
AT1G60600	2.51683	0.541931	9.38062	0.179959	0.443869	-0.294606	1.07656	-0.824753	1
AT1G60680	0.609849	0.213373	1.76805	0.0897491	-0.237825	-0.742849	0.274052	-1.15932	1
AT1G60690	1.08225	0.327899	2.52579	0.116054	0.0380132	-0.536226	0.445579	-1.03571	1
AT1G60730	0.531848	15.4452	1.77018	4.02083	-0.303638	1.31636	0.274631	0.669164	1
AT1G60740	0.0711648	2.30328	0.473965	0.201273	-1.2709	0.401231	-0.359049	-0.770924	1
AT1G60750	0.0291252	16.0069	0.0251824	5.16078	-1.70053	1.33354	-1.77048	0.789196	1
AT1G60787	0.111073	0.286189	0.103911	59.0668	-1.0568	-0.601654	-1.08886	1.96143	1
AT1G60800	1.20656	0.135919	3.14086	0.0596128	0.0902986	-0.959726	0.550386	-1.35608	1
AT1G60830	0.301194	10077.1	3.79485	900.944	-0.577079	4.43293	0.641347	3.27176	1
AT1G60989	0.227174	0.30957	0.454786	0.0549111	-0.71271	-0.563887	-0.378914	-1.39559	1
AT1G61050	0.0242052	3.78956e-05	0.0946658	0.00745468	-1.78951	-4.89587	-1.13367	-2.35588	1
AT1G61120	1	924.22	2.80362	112.696	0	3.28403	0.495764	2.2721	1
AT1G61160	0.000257318	0.00215344	0.00994035	0.00167426	-3.97472	-2.95305	-2.2175	-3.07409	1
AT1G61170	0.185036	0.359337	0.434965	0.0476839	-0.811375	-0.492197	-0.400343	-1.46345	1
AT1G61180	0.190845	0.176506	0.795125	0.113395	-0.796509	-0.834069	-0.110249	-1.04686	1
AT1G61190	6.60528	0.701236	26.6547	0.280782	0.907873	-0.170676	1.57877	-0.610825	1
AT1G61240	0.362652	0.210309	0.895392	0.0918275	-0.487781	-0.749806	-0.0531361	-1.14831	1
AT1G61270	0.000219999	0.000553558	0.000836278	0.000246451	-4.05007	-3.60633	-3.40791	-3.99547	1
AT1G61275	1.12987	2.53821	0.376342	0.032874	0.0587173	0.447938	-0.469961	-1.6423	1
AT1G61300	33.3365	1.14752	62.8275	0.38773	1.68634	0.0661729	1.99111	-0.455625	1
AT1G61310	0.179616	0.166416	0.551669	0.036149	-0.825672	-0.862378	-0.286042	-1.59663	1
AT1G61340	8.09533	52.4192	1.40286	2.0851	1.0057	1.90401	0.162791	0.353371	1
AT1G61350	0.434092	0.495762	1.50922	0.111631	-0.401309	-0.337427	0.197935	-1.0544	1
AT1G61380	6.17845	1.613	19.9139	0.67982	0.875748	0.229915	1.43857	-0.185592	1
AT1G61390	10.4454	1.14415	7.57392	0.353475	1.12827	0.0647578	0.97368	-0.500106	1
AT1G61415	8.0266	8.30993	14.422	9.57461	1.0016	1.01828	1.2834	1.0864	1
AT1G61440	3.92988	8.64942	5.71191	227.272	0.658161	1.03753	0.837991	2.60943	1
AT1G61480	0.00160005	0.00153664	0.012669	0.2113	-3.09589	-3.11533	-2.10085	-0.747545	1
AT1G61566	1	1	0.00384008	0.0305833	0	0	-2.67488	-1.67704	1
AT1G61575	14.3321	418.735	3537.59	0.000459578	1.28039	2.9033	3.92952	-3.6958	1
AT1G61590	0.144601	0.0424455	0.435339	0.0242034	-0.929951	-1.51941	-0.39993	-1.78955	1
AT1G61610	244.917	857.545	2.80362	0.59169	2.64538	3.24802	0.495764	-0.252362	1
AT1G61660	0.471135	0.325744	1.05923	0.0794714	-0.36193	-0.539397	0.0276724	-1.21781	1
AT1G61667	0.636162	0.876261	1.11073	0.0920703	-0.217511	-0.0635226	0.0505037	-1.14704	1
AT1G61710	0.000629319	0.00105174	0.321958	91.7539	-3.54464	-3.29767	-0.545018	2.17323	1
AT1G61750	0.041434	0.381215	0.391735	0.171446	-1.53101	-0.463775	-0.450683	-0.848059	1
AT1G61795	1.0696	0.177484	2.37008	0.0391902	0.0323553	-0.831413	0.414979	-1.55779	1
AT1G61840	0.099414	0.0474781	0.193027	0.0448297	-1.11014	-1.46553	-0.791041	-1.49313	1
AT1G61860	1.4319	0.271409	1.90092	0.0466933	0.172644	-0.627153	0.3089	-1.47355	1
AT1G61900	0.664074	0.178581	1.68966	0.09658	-0.196861	-0.828449	0.252243	-1.12404	1
AT1G61950	3.74206	0.000223477	5.83633	0.2113	0.63461	-4.04253	0.848353	-0.747545	1
AT1G62030	1.55069	0.123348	1.85095	0.0699122	0.21097	-1.0064	0.296089	-1.27944	1
AT1G62035	0.305456	0.530406	0.0447953	0.0248117	-0.570322	-0.304944	-1.4935	-1.77761	1
AT1G62180	1.55981	12.8687	3.65008	1.93225	0.213789	1.2286	0.622642	0.316761	1
AT1G62190	0.0025655	0.132921	0.19487	0.0550236	-2.86885	-0.970451	-0.786473	-1.3946	1
AT1G62220	866.467	791.39	12931.3	128.151	3.253	3.20942	4.55286	2.3339	1
AT1G62250	2.99464	0.67208	9.41718	0.110687	0.527461	-0.191099	1.07843	-1.05848	1
AT1G62262	0.000259998	0.000177834	0.0015629	0.0506889	-3.96974	-4.15239	-3.10719	-1.43406	1
AT1G62280	7.64949e-05	7.1402e-05	6.03449e-05	8.39246e-06	-4.55809	-4.59123	-4.67214	-5.62083	1
AT1G62360	0.312987	0.138415	0.580014	0.0377345	-0.558608	-0.950977	-0.261947	-1.57599	1
AT1G62370	0.40434	0.146507	0.998829	0.0768119	-0.435453	-0.923654	-0.00056346	-1.23418	1
AT1G62420	9.82755	671.547	10.5634	2.86252	1.09894	3.13045	1.13367	0.505762	1
AT1G62440	0.03557	0.155412	0.140046	0.548787	-1.6044	-0.895275	-0.945342	-0.288561	1
AT1G62450	0.000584923	1	0.0179693	0.2113	-3.57982	0	-1.93277	-0.747545	1
AT1G62480	0.293468	0.683694	0.872591	0.108306	-0.589576	-0.182859	-0.0655406	-1.06894	1
AT1G62490	1.21721	0.00046783	40.5218	0.208484	0.0945263	-3.68724	1.78021	-0.753998	1
AT1G62510	2.79337	0.485988	12.1082	0.324937	0.494001	-0.347002	1.19931	-0.540589	1
AT1G62515	2.78198	0.342797	13.239	0.221109	0.492038	-0.514858	1.24224	-0.725723	1
AT1G62540	0.00058226	0.000105921	0.00312094	0.000193638	-3.58202	-4.40158	-2.7746	-4.11145	1
AT1G62610	0.0939192	0.410829	0.258816	0.13936	-1.13748	-0.427796	-0.650001	-0.947705	1
AT1G62630	8.06016	2.17134	28.3751	0.382502	1.0036	0.372861	1.60885	-0.462154	1
AT1G62660	0.592748	0.0650884	1.46052	0.0490227	-0.251503	-1.31382	0.18216	-1.45014	1
AT1G62710	0.0451784	1.01039	0.0592533	0.598165	-1.48941	0.0049698	-1.35899	-0.247128	1
AT1G62750	3.86851	0.67779	20.3249	0.2301	0.650592	-0.18703	1.44839	-0.706555	1
AT1G62770	0.0906848	0.285582	0.2824	0.106084	-1.15433	-0.602675	-0.608062	-1.07891	1
AT1G62780	3.63218	2.17378	12.5558	0.343556	0.620279	0.373402	1.21676	-0.513794	1
AT1G62800	0.198095	0.094274	0.291456	0.0620826	-0.778579	-1.13567	-0.592883	-1.33656	1
AT1G62840	0.0842312	3.15658	0.227135	0.214409	-1.18983	0.552788	-0.712792	-0.74052	1
AT1G62930	0.669372	0.406231	1.43122	0.0750201	-0.19304	-0.43321	0.172414	-1.24553	1
AT1G62950	0.584223	0.406735	1.35679	0.0684153	-0.25847	-0.432613	0.146732	-1.28985	1
AT1G62960	5.06647	0.79356	16.4999	0.188717	0.780327	-0.111196	1.34813	-0.801901	1
AT1G62975	0.163828	0.1079	0.292844	0.0468948	-0.869916	-1.07074	-0.590598	-1.47148	1
AT1G62981	0.260997	0.118263	0.368549	0.0321376	-0.645965	-1.02664	-0.480024	-1.6532	1
AT1G62990	0.0944068	0.0697749	0.163516	0.0215377	-1.13499	-1.28038	-0.870833	-1.84566	1
AT1G63100	0.833873	0.0399088	1.58489	0.0883541	-0.0873665	-1.54905	0.221459	-1.16685	1
AT1G63120	0.595039	0.319924	1.04639	0.111758	-0.249648	-0.548066	0.021809	-1.05385	1
AT1G63190	0.439099	0.000408805	2.20422	0.000175943	-0.395794	-3.7521	0.380089	-4.15753	1
AT1G63220	0.197557	0.52682	0.424818	0.113577	-0.779888	-0.308206	-0.411695	-1.04609	1
AT1G63260	1.41257	0.395989	2.98394	0.11795	0.166108	-0.44549	0.525739	-1.02792	1
AT1G63300	0.111017	0.100894	0.283577	0.0549344	-1.05705	-1.10303	-0.606063	-1.39538	1
AT1G63310	0.38353	0.488259	0.751977	0.124008	-0.460863	-0.344761	-0.13708	-1.00383	1
AT1G63380	0.126245	0.131522	0.31546	0.000125553	-0.995234	-0.975543	-0.554824	-4.3198	1
AT1G63420	0.519729	0.244783	1.22258	0.0569374	-0.314723	-0.676808	0.0966438	-1.37816	1
AT1G63570	0.0387424	371.765	1.53891	0.345777	-1.56331	2.84608	0.207303	-0.510696	1
AT1G63580	2.25505	5.9689	11.6882	1.97578	0.391054	0.859155	1.18233	0.327475	1
AT1G63590	0.28232	5.71661	10.8942	9.45873	-0.608198	0.838386	1.1485	1.08055	1
AT1G63710	0.00930591	0.0616526	0.0815866	0.114129	-2.24921	-1.3399	-1.20517	-1.04376	1
AT1G63800	0.615314	0.461582	1.75552	0.105691	-0.233535	-0.37178	0.270632	-1.08069	1
AT1G63910	0.103419	0.0549584	0.00098072	0.58804	-1.09114	-1.39517	-3.33129	-0.255338	1
AT1G63930	4.76214	6.24662	10.3339	0.941173	0.750536	0.881025	1.12311	-0.0291563	1
AT1G63950	4.50975e-05	0.308295	0.00593675	0.000316429	-4.8122	-0.565872	-2.46537	-3.87528	1
AT1G63970	5.08953	1.59143	10.5623	0.366518	0.78251	0.22344	1.13362	-0.482681	1
AT1G63990	0.153486	0.000611699	0.261191	0.000229079	-0.901275	-3.5583	-0.645607	-4.03062	1
AT1G64000	0.000264705	0.116555	0.0314608	0.010377	-3.96111	-1.03364	-1.66343	-2.19682	1
AT1G64020	3.04097	2.26521	8.70591	1.42518	0.534844	0.393215	1.04066	0.170382	1
AT1G64065	0.389454	14.8125	0.391368	0.703639	-0.453492	1.29625	-0.451135	-0.169031	1
AT1G64150	2.55005	1.08322	12.3187	0.370721	0.450176	0.0384423	1.20759	-0.477198	1
AT1G64160	0.154186	31.6312	4.85918	7.14199	-0.899085	1.66109	0.760238	0.945442	1
AT1G64170	2.89994	1.64687	9.38286	7.57498	0.512007	0.23991	1.07668	0.973747	1
AT1G64200	0.384335	0.497414	0.931214	0.117359	-0.459855	-0.335827	-0.034272	-1.03033	1
AT1G64210	0.658733	0.0757234	0.672546	0.000129044	-0.200745	-1.24104	-0.190765	-4.30661	1
AT1G64253	1.26597	0.000634919	0.940469	0.000219336	0.113416	-3.54038	-0.0295157	-4.05152	1
AT1G64290	1210.85	6.58099	991.832	57.7779	3.41394	0.906101	3.31798	1.95082	1
AT1G64330	0.152879	0.0677916	0.399543	0.0634566	-0.903181	-1.29425	-0.441192	-1.32603	1
AT1G64340	377.033	1906.91	7.97254	400.889	2.85285	3.63234	0.998347	2.88235	1
AT1G64380	0.240387	0.0159186	0.291399	0.00254841	-0.685524	-1.99105	-0.592978	-2.87206	1
AT1G64390	0.0442148	0.0282662	0.0895321	0.0297388	-1.49978	-1.71493	-1.16048	-1.6905	1
AT1G64405	0.385774	0.088252	1.09606	0.111598	-0.458058	-1.16741	0.0441109	-1.05454	1
AT1G64480	0.272061	0.0843007	0.869493	0.0088859	-0.626	-1.18944	-0.0672513	-2.27142	1
AT1G64500	8.23881	0.524697	17.5947	0.165839	1.01415	-0.310147	1.37902	-0.864048	1
AT1G64570	0.460029	0.105946	1.53397	0.0917875	-0.373401	-1.07953	0.205757	-1.14852	1
AT1G64590	0.207851	0.0193632	0.0334625	0.0453117	-0.755459	-1.89685	-1.63377	-1.48799	1
AT1G64620	0.456987	0.0991141	0.933521	0.0798106	-0.376591	-1.11159	-0.0330819	-1.21576	1
AT1G64625	0.214218	0.171102	0.49052	0.000111319	-0.74095	-0.849023	-0.342539	-4.37767	1
AT1G64640	0.0999808	0.204219	0.225951	0.1755	-1.1074	-0.763937	-0.715307	-0.836819	1
AT1G64660	0.0616174	1.6867	0.293756	0.480435	-1.34017	0.251401	-0.589103	-0.352529	1
AT1G64670	0.15659	0.165204	0.521449	0.0976557	-0.891646	-0.865892	-0.313134	-1.11872	1
AT1G64680	4.70328	0.808157	17.2051	0.230607	0.744555	-0.102431	1.36825	-0.705497	1
AT1G64690	0.559436	0.109621	1.09042	0.040557	-0.279319	-1.06314	0.0416299	-1.5413	1
AT1G64700	0.237777	0.181525	0.32603	0.0316915	-0.690773	-0.820587	-0.538975	-1.65992	1
AT1G64710	0.116449	0.219377	0.231179	0.110876	-1.03408	-0.729505	-0.704305	-1.05766	1
AT1G64740	0.66079	0.528334	2.57199	0.122347	-0.199246	-0.306826	0.454295	-1.01032	1
AT1G64770	3.5556	1.26356	14.4999	0.302819	0.610031	0.112499	1.28599	-0.57449	1
AT1G64780	3.23211	0.402728	12.2311	0.16145	0.564158	-0.437374	1.20416	-0.876947	1
AT1G64900	19.9139	7.91723	35.2804	2.05239	1.43857	0.994999	1.7136	0.345769	1
AT1G64940	2.19594	9.67232	2.70421	1.72801	0.37828	1.09129	0.478403	0.263037	1
AT1G64980	0.679706	0.377138	1.64524	0.099147	-0.185672	-0.468945	0.239432	-1.11143	1
AT1G65010	0.243483	0.0820183	0.847604	0.0715167	-0.679369	-1.20264	-0.0795124	-1.26853	1
AT1G65060	6.4079	0.60674	19.6324	0.40215	0.893284	-0.240283	1.43172	-0.438065	1
AT1G65090	0.853335	23.1196	0.155818	3.96003	-0.0762719	1.51035	-0.894021	0.661837	1
AT1G65190	3.44805	1.54387	20.1646	0.261012	0.59526	0.208849	1.44459	-0.645937	1
AT1G65200	543.053	1	2.80362	32.3754	3.02832	0	0.495764	1.67228	1
AT1G65230	8.81869	0.90684	18.4053	0.196552	1.04685	-0.0470265	1.40068	-0.782339	1
AT1G65240	3.40053	32.1132	3.95552	1.31047	0.588587	1.66836	0.661289	0.130028	1
AT1G65260	2.56141	1.79903	8.55797	0.29193	0.452312	0.282407	1.03242	-0.592102	1
AT1G65295	0.908314	0.368573	1.39697	0.109385	-0.0462456	-0.479992	0.160768	-1.06417	1
AT1G65310	0.0103799	0.129101	0.0259376	0.148913	-2.19669	-0.984476	-1.75627	-0.91582	1
AT1G65320	0.575051	0.291004	1.60199	0.112897	-0.26608	-0.59363	0.226622	-1.04897	1
AT1G65390	22.6831	13.9868	40.3252	1.27756	1.50118	1.26866	1.77787	0.117797	1
AT1G65450	184.117	48.0038	2.80362	613.409	2.50816	1.86169	0.495764	3.0869	1
AT1G65480	0.765471	1	0.00185245	0.22557	-0.128527	0	-3.02545	-0.716117	1
AT1G65486	53.1924	6.76621	103.794	1.31522	1.91105	0.91945	2.23253	0.131768	1
AT1G65490	565305	5.16901	748.6	0.460735	6.36956	0.789963	3.18268	-0.372663	1
AT1G65500	23.8671	7.02954	10.3142	0.540142	1.52565	0.93781	1.12219	-0.296197	1
AT1G65510	0.431208	0.436368	0.565286	0.0853312	-0.404515	-0.398795	-0.274316	-1.18359	1
AT1G65590	0.761395	0.210876	2.4375	0.0965853	-0.131094	-0.748511	0.428468	-1.12402	1
AT1G65690	0.104275	2.98102	0.241518	0.85895	-1.08718	0.525268	-0.683266	-0.0731182	1
AT1G65710	1.127	0.219688	2.27188	0.060491	0.0574938	-0.728823	0.394628	-1.34904	1
AT1G65800	254.303	6.90191	21.2308	0.682024	2.66347	0.928998	1.46936	-0.184035	1
AT1G65860	598.98	1135.37	2662.4	0.742341	3.07545	3.38298	3.79284	-0.143282	1
AT1G65870	51.2521	1.25223	891.82	0.152727	1.89318	0.108165	3.26687	-0.903657	1
AT1G65890	1	0.0357829	2.80362	0.044464	0	-1.60153	0.495764	-1.49707	1
AT1G65900	0.347651	0.103661	0.794937	0.1095	-0.508097	-1.09002	-0.110363	-1.06367	1
AT1G65960	0.793294	0.154194	2.67877	0.10794	-0.111358	-0.899059	0.473857	-1.07057	1
AT1G65985	0.224324	0.195025	1.00104	0.116763	-0.718782	-0.786089	0.000499244	-1.03278	1
AT1G65990	0.000353933	0.000300189	0.00278545	0.000576291	-3.82141	-3.90061	-2.82929	-3.58697	1
AT1G66000	0.00161722	0.000626523	0.180147	0.000134512	-3.09076	-3.54678	-0.824252	-4.28666	1
AT1G66020	0.349009	0.000316787	0.667839	0.0798942	-0.506221	-3.87473	-0.194143	-1.21526	1
AT1G66030	2.89361	323.25	1.02769	8.43218e-05	0.510957	2.77884	0.0131336	-4.51124	1
AT1G66060	2.12415	10.1871	1.98737	888.127	0.362295	1.11623	0.330286	3.26487	1
AT1G66080	4.99068	17.0475	3.78381	1.44546	0.773079	1.36383	0.639946	0.177178	1
AT1G66090	11.2989	81.3235	1.30871	3.63553	1.16604	2.1152	0.12938	0.620722	1
AT1G66100	11181.3	1.75473	0.635006	0.0215572	4.48293	0.270416	-0.218386	-1.84523	1
AT1G66110	0.0604569	0.000303901	0.000546939	0.2113	-1.34932	-3.8947	-3.61211	-0.747545	1
AT1G66140	0.401505	0.0842636	0.917656	0.0411221	-0.438837	-1.18965	-0.041325	-1.53465	1
AT1G66150	0.512247	0.16538	1.35134	0.110729	-0.321696	-0.865382	0.144796	-1.0583	1
AT1G66160	5.04319	10.3757	5.6571	1.79867	0.778112	1.12504	0.833354	0.28231	1
AT1G66170	0.151397	0.154785	0.00629682	0.00123311	-0.907864	-0.897219	-2.43705	-3.22116	1
AT1G66180	0.870864	0.255041	1.756	0.119073	-0.0664937	-0.657067	0.270764	-1.02336	1
AT1G66190	1.02948	0.200374	2.90078	0.0512263	0.0139725	-0.773079	0.512147	-1.42899	1
AT1G66230	1.35795	0.150192	3.14701	0.0380175	0.147144	-0.911708	0.551327	-1.5724	1
AT1G66330	4.55427	0.963618	12.9311	0.212043	0.729073	-0.0178225	1.23093	-0.745857	1
AT1G66350	0.115096	0.120839	0.244394	0.0939793	-1.0397	-1.01628	-0.677574	-1.13717	1
AT1G66360	0.0889094	1.35493	0.745422	218.818	-1.16384	0.146071	-0.14129	2.5912	1
AT1G66390	9.44465	1.64836	8.75083	1.81852	1.07983	0.240344	1.04314	0.287588	1
AT1G66440	0.0598902	0.000399056	0.668496	0.000500059	-1.35385	-3.76371	-0.193669	-3.6552	1
AT1G66450	0.302361	0.0206282	0.609653	0.112412	-0.575218	-1.86641	-0.23798	-1.05104	1
AT1G66460	0.00902094	0.0204883	0.0817563	0.000431049	-2.26417	-1.86969	-1.20418	-3.72662	1
AT1G66465	0.0850695	0.870045	0.2663	0.328251	-1.18507	-0.0669461	-0.636291	-0.53571	1
AT1G66520	4.67055	1.53656	12.0323	0.38056	0.741198	0.206568	1.19628	-0.464601	1
AT1G66540	534.797	10.1394	751.091	2.51463	3.02095	1.11397	3.18428	0.443448	1
AT1G66550	1	4234.94	2.80362	0.2113	0	4.01604	0.495764	-0.747545	1
AT1G66560	1	1209.83	2.80362	0.2113	0	3.41353	0.495764	-0.747545	1
AT1G66570	1	9847.17	2.80362	859.384	0	4.42183	0.495764	3.24905	1
AT1G66580	1.38384	14.2841	4.07533	1.54502	0.156227	1.27878	0.675639	0.20921	1
AT1G66590	1.57068	10.0659	2.81442	0.952428	0.21713	1.11047	0.497612	-0.0234393	1
AT1G66600	0.0190649	52.1417	0.000345048	10.2172	-1.90431	1.90146	-3.83364	1.11764	1
AT1G66650	4.9418	2.87385	9.97844	1.60482	0.768346	0.507662	1.10627	0.22747	1
AT1G66700	7.87343e-06	0.827696	3.20538e-05	0.61925	-5.65153	-0.0909426	-4.97638	-0.230469	1
AT1G66725	123.454	0.906689	109.222	0.288002	2.31594	-0.0471067	2.25704	-0.598617	1
AT1G66770	89.69	1463.35	2.80362	0.2113	2.16229	3.50502	0.495764	-0.747545	1
AT1G66780	0.0721913	8.24708	0.466454	410.978	-1.26401	1.01463	-0.366732	2.89431	1
AT1G66800	0.0501417	0.015987	0.0517905	0.0319345	-1.43928	-1.98898	-1.42372	-1.65625	1
AT1G66840	3.80927	0.186182	11.1551	0.0991817	0.643172	-0.808406	1.15988	-1.11126	1
AT1G66870	0.158707	0.0825016	1.67108	0.0458257	-0.885186	-1.19981	0.246928	-1.48257	1
AT1G66910	2.16687	0.921069	8.21222	0.328425	0.371872	-0.0395398	1.01259	-0.535454	1
AT1G66920	8.01359	4.24256	6.0511	4.28617	1.00082	0.694978	0.865733	0.699896	1
AT1G66930	0.0641722	0.000113631	0.318982	0.0411474	-1.32064	-4.36778	-0.549484	-1.53435	1
AT1G66970	4.65207	0.364425	7.57142	0.109426	0.739291	-0.485436	0.973521	-1.06399	1
AT1G67000	0.00151773	0.345362	0.00516728	0.390119	-3.12129	-0.511273	-2.53213	-0.452672	1
AT1G67020	2.35757	2.29697	14.0308	20.1791	0.412434	0.39991	1.27018	1.44493	1
AT1G67030	0.417665	0.0921017	0.81063	0.035042	-0.419861	-1.14688	-0.100961	-1.61159	1
AT1G67040	0.118534	0.107053	0.375944	0.0501847	-1.02554	-1.07453	-0.47047	-1.43887	1
AT1G67050	0.229848	0.21933	0.434386	0.0636509	-0.707083	-0.729607	-0.400984	-1.32456	1
AT1G67080	1.2309	0.237387	2.56817	0.0992018	0.0999035	-0.691563	0.45358	-1.11116	1
AT1G67090	4.74362	1.81881	16.4457	0.548033	0.748663	0.287664	1.34655	-0.289222	1
AT1G67105	2.13766	3.46263	12.7545	1.12124	0.365344	0.597289	1.22431	0.0550322	1
AT1G67110	0.29676	0.0365033	1.54878	0.0598272	-0.584211	-1.59194	0.210377	-1.35435	1
AT1G67148	0.0182131	0.136699	0.0753398	0.063372	-1.92629	-0.956975	-1.24348	-1.32667	1
AT1G67265	0.0585146	0.0365624	0.0440402	0.00327614	-1.36502	-1.59116	-1.50168	-2.75126	1
AT1G67270	0.0169219	7.94015	0.00335706	2033.5	-1.96166	0.996389	-2.73953	3.66325	1
AT1G67328	0.232051	0.231148	1.12708	0.0515401	-0.702496	-0.704371	0.0575284	-1.42605	1
AT1G67330	0.261958	0.131088	0.944863	0.12391	-0.644198	-0.97713	-0.0272743	-1.00421	1
AT1G67510	0.350593	0.0811157	0.722715	0.0611923	-0.504044	-1.20796	-0.156167	-1.3435	1
AT1G67530	0.510675	0.151255	2.00424	0.0799798	-0.323174	-0.908315	0.334352	-1.21474	1
AT1G67540	1	3241.28	2.80362	0.2113	0	3.88745	0.495764	-0.747545	1
AT1G67623	1	1652.12	2.80362	0.2113	0	3.56337	0.495764	-0.747545	1
AT1G67640	600.74	544.24	2294.11	0.2113	3.07687	3.02937	3.72124	-0.747545	1
AT1G67650	0.518623	0.21779	0.69756	0.0855952	-0.315747	-0.732997	-0.173204	-1.18211	1
AT1G67670	0.0578223	0.000300838	0.000759237	0.0443934	-1.37074	-3.89957	-3.45439	-1.49784	1
AT1G67710	0.18329	0.196088	0.372163	0.0267428	-0.815934	-0.783475	-0.475331	-1.74157	1
AT1G67730	0.437267	0.208874	0.946244	0.10935	-0.397805	-0.753098	-0.0265717	-1.06433	1
AT1G67750	0.0802739	0.0992817	0.208334	0.0805466	-1.21298	-1.11078	-0.754344	-1.21134	1
AT1G67810	0.207028	13.2231	0.456511	2.38615	-0.757367	1.24166	-0.377092	0.418228	1
AT1G67860	0.693956	0.247302	0.784125	0.0462287	-0.175695	-0.671884	-0.116948	-1.47836	1
AT1G67865	0.0891292	0.000221117	0.0881374	0.0575528	-1.16265	-4.04763	-1.16803	-1.37299	1
AT1G67870	0.294931	0.180488	0.412662	0.0560316	-0.587184	-0.823341	-0.425655	-1.38587	1
AT1G67880	0.601729	0.317153	1.25467	0.0880719	-0.244271	-0.55225	0.109104	-1.16839	1
AT1G67900	0.512359	0.0913583	0.861959	0.0555197	-0.321591	-1.15077	-0.0714363	-1.39029	1
AT1G67910	0.143752	0.335938	0.246239	0.0794995	-0.932783	-0.524577	-0.673956	-1.21764	1
AT1G67920	0.72965	28.59	1.16352	0.843407	-0.151574	1.61248	0.0728316	-0.0818997	1
AT1G67940	0.228149	0.278329	0.689935	0.0801832	-0.71065	-0.615046	-0.178489	-1.21352	1
AT1G67980	0.0777059	37.1017	0.801559	18.2125	-1.22861	1.7378	-0.106373	1.39562	1
AT1G68010	5.6394	0.487818	12.9813	0.126838	0.831847	-0.345195	1.23279	-0.992979	1
AT1G68020	0.506627	0.254525	1.14973	0.117757	-0.327002	-0.658041	0.0670994	-1.0287	1
AT1G68050	2.31684	2.55571	11.5553	0.902487	0.404053	0.451241	1.17683	-0.0493405	1
AT1G68060	0.37869	0.228456	1.00825	0.113438	-0.46697	-0.710005	0.00395197	-1.04668	1
AT1G68110	0.194856	0.241275	0.557107	0.0495775	-0.786507	-0.68375	-0.281324	-1.44472	1
AT1G68130	0.45327	0.1779	1.15275	0.0930329	-0.38052	-0.830287	0.0683596	-1.14204	1
AT1G68190	0.286066	0.211683	0.788321	0.0597441	-0.60186	-0.746673	-0.114382	-1.35502	1
AT1G68200	0.192762	0.194093	0.307988	0.00884246	-0.791704	-0.788393	-0.566351	-2.27378	1
AT1G68230	0.18947	0.393919	0.516545	0.0616595	-0.799987	-0.44801	-0.317678	-1.33984	1
AT1G68238	21.6244	2.00796	23.6763	0.317934	1.4782	0.335243	1.52179	-0.551067	1
AT1G68240	12184.7	204390	25.991	31162.3	4.52426	5.88032	1.56665	4.97584	1
AT1G68250	144.7	35720.3	2.80362	1979.44	2.39231	5.04149	0.495764	3.65029	1
AT1G68290	0.0863211	0.197609	0.188074	0.063457	-1.17805	-0.779761	-0.803542	-1.32603	1
AT1G68300	0.364988	0.852572	0.830473	0.121253	-0.484693	-0.0767021	-0.0893315	-1.01463	1
AT1G68350	0.0241236	0.0306439	0.0897448	0.0496164	-1.79114	-1.67608	-1.15934	-1.44435	1
AT1G68380	1	1	0.0106672	424.688	0	0	-2.18356	2.91009	1
AT1G68390	0.394254	9.21558	0.491496	4.28418	-0.447601	1.06802	-0.341583	0.699673	1
AT1G68460	13.8574	0.779609	9.38548	0.000594032	1.2642	-0.119726	1.07681	-3.57239	1
AT1G68520	0.252388	0.160822	0.64658	0.050959	-0.662095	-0.878821	-0.2097	-1.43151	1
AT1G68530	0.411552	0.0726139	0.833089	0.0370298	-0.426951	-1.2612	-0.0878189	-1.58506	1
AT1G68570	2.76164	0.320621	9.52658	0.0970777	0.488509	-0.547019	1.08399	-1.12157	1
AT1G68590	5.04076	2.39478	10.3008	0.435572	0.77788	0.419965	1.12156	-0.399673	1
AT1G68630	1	17979.4	2.80362	3612.08	0	4.71135	0.495764	3.93954	1
AT1G68710	0.118457	0.0436592	0.382284	0.0259701	-1.02585	-1.50586	-0.462428	-1.75567	1
AT1G68725	0.0756897	0.0245418	0.0867816	0.0238211	-1.24125	-1.78287	-1.17549	-1.7972	1
AT1G68760	0.892824	0.393457	1.10239	0.109419	-0.0545175	-0.448574	0.0468779	-1.06402	1
AT1G68780	0.309812	0.175598	0.600599	0.0656065	-0.563512	-0.83655	-0.245175	-1.31001	1
AT1G68800	0.0211078	0.00109975	0.000609427	0.00126679	-1.85536	-3.2762	-3.56009	-3.2082	1
AT1G68810	0.503147	0.326347	1.05905	0.0577898	-0.330316	-0.538507	0.0275896	-1.37101	1
AT1G68830	7.78645	1.0827	12.8392	0.218381	0.986988	0.0382124	1.2275	-0.731694	1
AT1G68850	0.0151447	0.0611195	0.0906681	0.0251619	-2.01502	-1.34407	-1.15442	-1.77087	1
AT1G68870	2.92804	0.476821	9.80691	0.0747584	0.516644	-0.35616	1.09793	-1.24721	1
AT1G68880	0.166939	0.185869	0.58169	0.0862544	-0.86087	-0.809214	-0.26056	-1.17842	1
AT1G68940	0.490576	0.0304311	1.12093	0.0770159	-0.342484	-1.67944	0.0548971	-1.2329	1
AT1G68945	5.73148e-05	20984.2	1.3847	2.57931e-05	-4.69691	4.78567	0.156524	-5.08088	1
AT1G69080	0.348504	0.118619	0.66813	0.0399812	-0.506918	-1.0252	-0.193933	-1.54818	1
AT1G69085	1	0.000245567	0.493238	0.000145735	0	-3.9972	-0.339882	-4.24812	1
AT1G69150	0.138651	0.00214519	0.066921	0.258526	-0.950157	-2.95489	-1.30047	-0.65054	1
AT1G69160	0.593961	0.222555	1.30926	0.0820986	-0.25052	-0.722589	0.129582	-1.20217	1
AT1G69200	5.53969	1.08741	13.7941	0.499021	0.823268	0.0402974	1.26199	-0.334276	1
AT1G69252	1.26239	0.654269	2.71444	0.106855	0.112052	-0.204015	0.480218	-1.07542	1
AT1G69260	0.235629	0.340015	0.393319	0.054572	-0.695138	-0.518777	-0.448743	-1.39857	1
AT1G69310	5.04324	0.259375	10.2158	0.252766	0.778117	-0.648963	1.11758	-0.661375	1
AT1G69325	0.164358	0.459216	0.479701	0.055561	-0.868362	-0.374252	-0.353264	-1.38993	1
AT1G69420	0.698472	0.22771	1.50146	0.0693887	-0.172575	-0.711576	0.195456	-1.28305	1
AT1G69500	0.00617132	0.0017022	0.00456833	0.2113	-2.44674	-3.06613	-2.59137	-0.747545	1
AT1G69523	8.75846	0.860165	28.978	0.196808	1.04356	-0.0724385	1.61896	-0.781714	1
AT1G69560	0.50299	0.00198139	0.00201165	0.2113	-0.330466	-2.99309	-2.9858	-0.747545	1
AT1G69570	0.169016	0.275397	0.375313	0.0621725	-0.854923	-0.620139	-0.471278	-1.33586	1
AT1G69580	0.310905	0.149748	0.794364	0.0723287	-0.561818	-0.91313	-0.11071	-1.2631	1
AT1G69588	0.484367	0.20698	0.668847	0.0812537	-0.348609	-0.757478	-0.193417	-1.20714	1
AT1G69630	0.00129435	1	1.32111	0.2113	-3.19785	0	0.133917	-0.747545	1
AT1G69690	0.0754781	0.0982937	0.249036	0.0525471	-1.2426	-1.11559	-0.668524	-1.41675	1
AT1G69720	49.5967	1	2109.39	0.2113	1.87739	0	3.68087	-0.747545	1
AT1G69730	41.0241	14.2864	113.618	1.41548	1.78613	1.27886	2.27602	0.167096	1
AT1G69750	1.59661	10.3376	3.32947	1.43235	0.225004	1.12328	0.57843	0.172794	1
AT1G69780	0.239981	0.198117	0.451654	0.112604	-0.686337	-0.778525	-0.382237	-1.05022	1
AT1G69830	2.43425	0.635949	9.52854	0.317769	0.427826	-0.217672	1.08409	-0.551316	1
AT1G69880	3.93929	63296.4	17.0192	14.0837	0.659312	5.31661	1.36303	1.27198	1
AT1G69920	0.140393	84.3606	0.0529954	60.2307	-0.944151	2.13283	-1.41266	1.97081	1
AT1G69930	0.531645	149.656	0.00044433	22.4428	-0.303821	2.4085	-3.71203	1.49606	1
AT1G69940	15.5633	2.44862	0.200197	0.000108025	1.32003	0.430656	-0.773502	-4.39211	1
AT1G69970	0.411304	0.257375	0.329422	0.0605547	-0.427241	-0.652686	-0.533996	-1.34854	1
AT1G70000	4.6213	0.62042	9.13178	0.217204	0.736099	-0.229561	1.06363	-0.734292	1
AT1G70080	3.27649	0.477177	3097.74	0.00064689	0.570717	-0.355801	3.86567	-3.5314	1
AT1G70100	0.800179	0.208778	3.23873	0.0893948	-0.107202	-0.75332	0.565142	-1.16122	1
AT1G70130	0.000365395	0.177221	0.00146921	0.0967238	-3.80608	-0.832127	-3.13692	-1.12333	1
AT1G70185	2.61559	11.3848	2.80362	3.87672e-06	0.46238	1.16968	0.495764	-5.99224	1
AT1G70210	0.102955	0.09569	0.220141	0.0361732	-1.0933	-1.1285	-0.727834	-1.59631	1
AT1G70220	0.0628921	0.00037549	0.00118483	0.000111661	-1.33033	-3.79298	-3.24037	-4.3762	1
AT1G70230	0.613846	0.124211	1.75234	0.0609491	-0.234684	-1.00304	0.26976	-1.34542	1
AT1G70250	2.64541	0.745774	10.1683	0.322915	0.46783	-0.141063	1.11534	-0.543591	1
AT1G70260	0.00480134	3.6762e-05	0.0144861	2.85944e-05	-2.56745	-4.91048	-2.0364	-5.0313	1
AT1G70270	3.78792e-05	0.06213	0.0449129	0.0162592	-4.89608	-1.33619	-1.49224	-1.98087	1
AT1G70320	0.401785	0.114088	1.59326	0.142574	-0.438501	-1.04393	0.223995	-0.936738	1
AT1G70330	0.388728	0.166974	1.31264	0.12414	-0.454389	-0.860768	0.130823	-1.00332	1
AT1G70340	0.234906	0.0454487	0.459652	0.029971	-0.696614	-1.48654	-0.373795	-1.68676	1
AT1G70370	0.810835	0.175236	1.95977	0.0692343	-0.10084	-0.837542	0.323562	-1.28412	1
AT1G70440	2.82362	6.2847	0.479462	12.2488	0.499182	0.883948	-0.353504	1.20486	1
AT1G70450	6.68168	0.0570014	6.58982	130.846	0.913404	-1.37762	0.906746	2.34391	1
AT1G70470	0.293793	0.207954	0.641346	0.0379427	-0.589042	-0.755222	-0.213609	-1.57334	1
AT1G70480	1.14652	0.524783	2.84805	0.122145	0.0657547	-0.310069	0.503324	-1.01111	1
AT1G70550	0.485578	0.0708897	0.922503	0.0481582	-0.347408	-1.27276	-0.0387917	-1.45869	1
AT1G70560	0.234682	0.272571	0.610808	0.108804	-0.697074	-0.625099	-0.23707	-1.06673	1
AT1G70580	9.45699	0.660649	25.5135	0.180208	1.08046	-0.199348	1.55773	-0.824087	1
AT1G70610	3.96188	0.802573	12.2295	0.313062	0.662062	-0.105765	1.2041	-0.558493	1
AT1G70640	6.09777	2.00907	11.8741	0.577392	0.869427	0.33551	1.18992	-0.264126	1
AT1G70645	0.334294	10.4698	676.515	0.2113	-0.526937	1.12939	3.13399	-0.747545	1
AT1G70690	0.206773	0.140395	0.345879	0.0750474	-0.75796	-0.944147	-0.510554	-1.24535	1
AT1G70720	0.000517122	3.23806e-05	0.00301044	1.55133e-05	-3.63907	-4.9715	-2.79194	-5.32538	1
AT1G70750	0.147682	0.345836	0.441295	0.0986767	-0.919813	-0.510613	-0.393395	-1.11372	1
AT1G70790	0.779474	0.670596	1.34327	0.12395	-0.119809	-0.192161	0.141917	-1.00406	1
AT1G70820	166.364	3.92309	226.256	0.999748	2.4594	0.65733	2.60727	-0.000121148	1
AT1G70830	0.0402472	0.0624411	0.0959465	0.0320527	-1.54499	-1.33379	-1.12721	-1.65447	1
AT1G70840	14.505	33.3182	1.45082	11.437	1.28616	1.68608	0.178957	1.17188	1
AT1G70850	0.0368147	0.0127642	0.0850671	0.00456806	-1.58786	-2.09725	-1.18509	-2.5914	1
AT1G70860	0.304885	2.26539e-05	0.925083	2.95085e-05	-0.571221	-5.14329	-0.0374483	-5.01617	1
AT1G70880	0.315826	0.326004	0.677904	0.0341336	-0.554266	-0.539013	-0.186949	-1.62422	1
AT1G70890	0.174392	0.0189415	0.347382	0.00223508	-0.839866	-1.90744	-0.508468	-2.93515	1
AT1G70895	0.69757	0.171345	1.09366	0.0784759	-0.173196	-0.848342	0.043053	-1.22387	1
AT1G70900	0.148512	0.297483	0.260044	0.0695711	-0.917118	-0.58304	-0.647723	-1.28179	1
AT1G70910	0.461008	0.00031124	1.28168	0.00011251	-0.372379	-3.88323	0.119346	-4.37255	1
AT1G70940	0.680505	0.147169	0.798305	0.0404444	-0.185108	-0.921483	-0.108329	-1.54264	1
AT1G70985	5.30048	1.08706	9.66415	0.246945	0.802041	0.0401441	1.09088	-0.672579	1
AT1G70990	0.11825	0.019086	0.378556	0.0627803	-1.0267	-1.90378	-0.467141	-1.33118	1
AT1G71000	56.6981	1506.61	1.28681	34.0455	1.94174	3.51903	0.121268	1.69646	1
AT1G71002	125.397	15190.1	2.80362	262.341	2.32345	4.63028	0.495764	2.67843	1
AT1G71040	4.07745	1.54307	8.20592	0.702262	0.675889	0.208601	1.01222	-0.169973	1
AT1G71090	0.531825	0.190873	1.54282	0.120287	-0.303659	-0.796438	0.208523	-1.01848	1
AT1G71200	0.0731995	0.344503	0.048369	0.197127	-1.25734	-0.512471	-1.45659	-0.780933	1
AT1G71250	0.0121915	1.15306	0.0806776	0.410926	-2.11932	0.0684878	-1.21056	-0.427684	1
AT1G71280	1.586	2.51085	3.83823	726.176	0.221797	0.442725	0.646814	3.16806	1
AT1G71300	0.474332	275.05	0.00253553	0.00180544	-0.358677	2.70118	-2.8745	-3.03781	1
AT1G71380	0.133131	0.000328198	0.817258	0.0283146	-0.969692	-3.85772	-0.0970454	-1.7141	1
AT1G71460	2.77994	0.945381	9.77319	0.38813	0.491685	-0.0270106	1.09628	-0.455129	1
AT1G71480	10.3903	1.16521	18.0852	0.283456	1.12572	0.073531	1.39225	-0.606267	1
AT1G71490	1.54189	0.869443	11.9345	0.406534	0.208233	-0.0672788	1.19236	-0.432851	1
AT1G71500	5.85594	1.32014	17.6613	0.251233	0.849967	0.133565	1.38084	-0.664301	1
AT1G71520	0.751891	511.47	1.22195	42.6998	-0.137135	2.9995	0.0963966	1.80539	1
AT1G71692	0.0610769	0.115549	0.0380555	0.0470691	-1.34441	-1.03781	-1.57192	-1.46969	1
AT1G71710	0.616751	0.298117	1.70368	0.117622	-0.232414	-0.582016	0.256217	-1.02926	1
AT1G71740	0.261271	0.152037	0.67733	0.0403129	-0.64546	-0.905835	-0.187356	-1.54421	1
AT1G71810	2.66353	0.371822	8.02845	0.14016	0.471112	-0.475771	1.00171	-0.944951	1
AT1G71870	0.0839322	0.143949	0.352263	0.104824	-1.19154	-0.932124	-0.501759	-1.08465	1
AT1G71890	7.92659	1.93298	16.1148	0.688723	0.995567	0.316943	1.33677	-0.179334	1
AT1G71910	0.0892325	0.0182863	0.217888	0.0102558	-1.1621	-1.92436	-0.732781	-2.20247	1
AT1G71930	0.181974	0.0603252	0.425196	0.0106516	-0.819398	-1.35037	-0.411267	-2.18426	1
AT1G71970	0.404448	0.167392	1.34447	0.105001	-0.435324	-0.859566	0.142345	-1.08384	1
AT1G71980	0.380297	0.142008	1.2381	0.114889	-0.464934	-0.938652	0.102708	-1.04056	1
AT1G72010	0.538037	0.251849	1.42202	0.0923085	-0.298074	-0.663123	0.169313	-1.1458	1
AT1G72030	1.80119	0.659679	4.09542	0.0669152	0.282983	-0.200054	0.678004	-1.30051	1
AT1G72060	0.976593	14.0493	3.3111	1.198	-0.0113904	1.27081	0.57577	0.086875	1
AT1G72100	0.0439639	5.02445	0.0382828	1.98422	-1.50251	0.776322	-1.56905	0.329524	1
AT1G72120	0.0945335	0.371511	0.219586	0.162896	-1.13434	-0.476175	-0.729048	-0.872659	1
AT1G72125	0.562124	0.124895	1.13039	0.121269	-0.277013	-1.00041	0.0589391	-1.01457	1
AT1G72130	1.67933	0.149666	5.56415	0.119343	0.249294	-0.913393	0.825387	-1.02227	1
AT1G72140	0.0307991	0.00909235	0.0879122	0.00550086	-1.67366	-2.26038	-1.16926	-2.50204	1
AT1G72150	0.17662	0.0440998	0.721957	0.0297497	-0.83376	-1.50103	-0.156672	-1.69033	1
AT1G72160	0.250774	0.10341	0.863771	0.0590433	-0.665179	-1.09118	-0.0704265	-1.36069	1
AT1G72180	0.240017	0.0599649	0.652604	0.0470733	-0.686263	-1.35325	-0.20524	-1.46965	1
AT1G72200	0.0938571	0.0186729	0.308288	0.0127674	-1.1378	-1.9143	-0.565883	-2.09713	1
AT1G72220	0.298818	0.0960114	0.594609	0.0189998	-0.580887	-1.12688	-0.249995	-1.90596	1
AT1G72230	0.0952555	0.0202922	0.122158	0.00580367	-1.13068	-1.87431	-1.01106	-2.47627	1
AT1G72240	3.41813	0.0748434	3.47396	0.0738507	0.591069	-1.24666	0.598861	-1.25308	1
AT1G72250	0.454778	0.118618	1.29528	0.0439694	-0.378922	-1.0252	0.12442	-1.50245	1
AT1G72290	0.022836	0.00215149	0.00352075	0.341445	-1.81751	-2.95348	-2.71663	-0.516758	1
AT1G72300	1.10647	0.171149	3.17776	0.0637025	0.0486555	-0.848891	0.556003	-1.32417	1
AT1G72310	0.471272	0.124825	1.24283	0.0706068	-0.361789	-1.00067	0.104543	-1.27468	1
AT1G72416	4.27038	31.5155	3.44928	3.03344	0.698121	1.65933	0.595431	0.533652	1
AT1G72430	2.84924	0.62911	10.4833	0.288197	0.503526	-0.222872	1.13001	-0.598291	1
AT1G72470	0.168906	0.515498	0.430591	0.124109	-0.855237	-0.318653	-0.405203	-1.00344	1
AT1G72500	1.44913	0.220993	3.48832	0.109712	0.178396	-0.725977	0.600844	-1.06274	1
AT1G72510	1.03232	0.55397	1.65775	0.086513	0.0152979	-0.28404	0.243074	-1.17698	1
AT1G72540	0.241396	1.31384	0.00118767	0.2113	-0.683508	0.131262	-3.23922	-0.747545	1
AT1G72570	4259.78	26.586	13.0944	8.08251	4.01885	1.57753	1.23696	1.00493	1
AT1G72610	8.93423	0.230046	9.75846	0.10793	1.05311	-0.706668	1.09555	-1.07061	1
AT1G72640	3.02531	1.07908	8.58509	0.193615	0.532362	0.0366004	1.03394	-0.789578	1
AT1G72645	3.56012	0.653135	9.84195	0.165867	0.610642	-0.204849	1.09965	-0.863967	1
AT1G72660	4.18624	71.8486	2.83721	4.72951	0.688552	2.05563	0.501492	0.74723	1
AT1G72670	0.983313	0.374058	1.95575	0.114153	-0.00809236	-0.472889	0.322574	-1.04365	1
AT1G72760	1	32779	2.80362	400.023	0	5.00016	0.495764	2.88131	1
AT1G72810	0.682613	0.192478	1.26022	0.110413	-0.18362	-0.792411	0.111224	-1.05967	1
AT1G72860	0.163186	0.0928948	0.830453	0.417041	-0.871805	-1.14275	-0.0893433	-0.42058	1
AT1G72890	1.61492	0.132534	5.27169	0.0483773	0.230487	-0.971854	0.799422	-1.45651	1
AT1G72910	608.882	1.45045	111.312	0.384617	3.08334	0.178834	2.26615	-0.459501	1
AT1G72920	19.9263	2.07098	11.6228	0.424179	1.43887	0.350105	1.17963	-0.412419	1
AT1G72930	42.739	3.09038	60.7398	0.597932	1.80583	0.542595	1.97486	-0.247316	1
AT1G72970	0.388712	0.0818674	0.964279	0.0422015	-0.454409	-1.20352	-0.0174926	-1.52219	1
AT1G72980	2.59594	0.134869	2213.62	0.0867196	0.458753	-0.963455	3.70406	-1.17583	1
AT1G73000	0.523474	0.00040704	0.166433	91.0766	-0.31127	-3.75418	-0.862329	2.16967	1
AT1G73010	3.28962	34.2952	3.1667	7.77713	0.57264	1.69998	0.554326	0.986413	1
AT1G73040	0.200858	0.431246	0.22555	0.0617096	-0.771917	-0.404472	-0.71616	-1.33945	1
AT1G73060	2.77155	1.31832	8.60933	0.343437	0.490231	0.1329	1.0353	-0.513961	1
AT1G73110	2.93538	0.674487	9.14327	0.172753	0.51785	-0.189379	1.06424	-0.844406	1
AT1G73140	0.142867	0.140905	0.000935855	0.0459641	-0.935753	-0.942402	-3.35381	-1.48112	1
AT1G73165	0.119121	0.472606	0.138552	0.0944728	-1.02317	-0.36043	-0.950502	-1.13465	1
AT1G73220	0.0406158	0.0995685	0.0602959	0.0382397	-1.5406	-1.10939	-1.3506	-1.56959	1
AT1G73290	0.0252897	0.0322839	0.0202384	2.54391e-05	-1.76844	-1.65101	-1.87559	-5.08753	1
AT1G73300	0.0912258	0.0292768	0.251954	0.00862768	-1.15147	-1.69803	-0.662923	-2.2856	1
AT1G73310	0.711711	0.252946	0.985506	0.0976412	-0.163545	-0.661032	-0.00702135	-1.11879	1
AT1G73330	0.0841241	0.0662788	0.0320072	0.0484401	-1.19045	-1.3051	-1.65515	-1.45588	1
AT1G73340	0.575488	0.224368	0.744306	0.0822529	-0.265714	-0.718688	-0.142011	-1.20126	1
AT1G73360	0.878367	0.145097	2.22402	0.0842521	-0.0623682	-0.928302	0.38439	-1.18971	1
AT1G73370	0.160167	0.167178	0.517222	0.0702257	-0.880784	-0.860182	-0.317048	-1.27729	1
AT1G73390	0.55173	0.26504	1.42038	0.0793236	-0.285989	-0.638573	0.168761	-1.2187	1
AT1G73410	0.000149722	0.031239	0.173811	0.0724416	-4.23514	-1.66684	-0.84147	-1.26235	1
AT1G73510	4.17957	2789.05	2.07029	0.000616278	0.687785	3.81519	0.349944	-3.55471	1
AT1G73530	3.10273	2.70748	13.8511	0.34547	0.544512	0.478984	1.26398	-0.511123	1
AT1G73540	6.37297	0.423296	3.15759	0.0884456	0.890655	-0.41342	0.552942	-1.16636	1
AT1G73580	8.2231	0.600009	3.42984	0.0512611	1.01323	-0.245648	0.592714	-1.42866	1
AT1G73590	0.292495	0.158827	0.856405	0.0631027	-0.591172	-0.884823	-0.0745452	-1.32872	1
AT1G73610	0.701848	6.06021	3.22747	12.9028	-0.170257	0.866456	0.563468	1.22987	1
AT1G73620	7.85321	1.14374	11.3678	0.447337	0.991094	0.0645852	1.16896	-0.386855	1
AT1G73640	0.0673689	0.0240781	0.173536	0.0106151	-1.29726	-1.79205	-0.842232	-2.18591	1
AT1G73650	9.6728	1.32052	24.2279	0.319835	1.09131	0.133704	1.53287	-0.5482	1
AT1G73660	0.625243	0.121	2.2527	0.0948822	-0.225837	-1.01564	0.390552	-1.13257	1
AT1G73680	0.364913	0.220526	1.54153	0.0937466	-0.484792	-0.726993	0.20812	-1.13836	1
AT1G73700	1	690.625	148.059	105.62	0	3.14392	2.40334	2.24091	1
AT1G73750	3.58036	0.432886	8.62189	0.264692	0.613368	-0.402647	1.036	-0.639205	1
AT1G73805	4.92751	3.01121	13.1551	0.322725	0.766953	0.530115	1.23918	-0.543874	1
AT1G73810	0.214788	23.1315	0.000521963	1.73884	-0.739671	1.51059	-3.63459	0.266042	1
AT1G73830	1.32525	0.554863	2.16138	0.0937984	0.135421	-0.283266	0.370651	-1.1381	1
AT1G73850	0.436472	0.296597	0.978645	0.0614202	-0.39868	-0.584475	-0.0103809	-1.34171	1
AT1G73870	0.413294	0.0409741	0.381882	1.64617e-05	-0.424919	-1.53638	-0.462934	-5.29684	1
AT1G73950	0.462521	0.125346	1.63051	0.0714435	-0.370803	-0.998671	0.235109	-1.26902	1
AT1G73965	0.0997127	3.7453	0.269709	0.865035	-1.10869	0.635027	-0.630175	-0.0697231	1
AT1G73990	2.73427	1.06495	9.31145	0.431532	0.483718	0.0302626	1.073	-0.404154	1
AT1G74080	0.103496	0.350256	0.453407	0.154133	-1.09078	-0.504506	-0.380373	-0.89925	1
AT1G74090	0.386274	0.286577	0.7847	0.105158	-0.457435	-0.601001	-0.116596	-1.08313	1
AT1G74110	0.00105549	1	0.00305506	0.2113	-3.29596	0	-2.78486	-0.747545	1
AT1G74160	0.455105	0.131301	1.44766	0.118881	-0.378576	-0.976348	0.177909	-1.02414	1
AT1G74290	53.0012	0.545064	187.94	0.464356	1.90932	-0.291834	2.51804	-0.368899	1
AT1G74310	5.93285	28.0806	3.2218	4.46586	0.856242	1.60383	0.562622	0.719646	1
AT1G74420	0.0551256	0.322773	0.0634044	0.20866	-1.39371	-0.543803	-1.32642	-0.75359	1
AT1G74430	4.16562	0.407964	9.67455	0.158345	0.686177	-0.431162	1.0914	-0.886286	1
AT1G74440	0.905291	0.1663	0.914874	0.0353292	-0.0478489	-0.862713	-0.0427848	-1.60767	1
AT1G74458	0.184773	0.0751566	0.413914	0.0109386	-0.812058	-1.24465	-0.424199	-2.17148	1
AT1G74460	0.0112419	0.00741375	0.0207648	0.00692651	-2.15832	-2.35853	-1.86324	-2.39122	1
AT1G74510	0.735033	0.256355	1.96121	0.117543	-0.14804	-0.654596	0.323914	-1.02958	1
AT1G74590	0.229482	11.5426	0.447178	3.80229	-0.707848	1.1763	-0.387026	0.64229	1
AT1G74640	3.19348	1.11187	10.9445	0.349817	0.558376	0.0509953	1.15071	-0.505109	1
AT1G74650	0.287041	0.2064	0.44271	0.105128	-0.600224	-0.758828	-0.391855	-1.08326	1
AT1G74660	0.0924677	0.0847983	0.40866	0.0242339	-1.14497	-1.18661	-0.430343	-1.78894	1
AT1G74670	0.182098	0.112563	0.237452	0.020936	-0.81907	-1.0504	-0.69143	-1.85929	1
AT1G74675	1413.17	1	0.00159509	0.2113	3.48824	0	-3.09738	-0.747545	1
AT1G74680	0.468243	0.318117	0.899799	0.115162	-0.36489	-0.550791	-0.0507751	-1.03942	1
AT1G74730	6.10166	1.18603	13.7172	0.212443	0.869734	0.0820451	1.2593	-0.744951	1
AT1G74740	0.245751	0.234459	0.669439	0.121758	-0.67491	-0.697531	-0.192992	-1.01264	1
AT1G74770	0.118674	0.0484135	0.398981	0.0390435	-1.02498	-1.45615	-0.44187	-1.55959	1
AT1G74810	201.68	28.9518	905.587	1.45187	2.55197	1.61853	3.27424	0.179305	1
AT1G74830	1.29528	0.000248634	1.91062	0.0365924	0.124422	-3.99123	0.311347	-1.59077	1
AT1G74840	0.285073	0.164484	0.739143	0.0483707	-0.603532	-0.867993	-0.145358	-1.45657	1
AT1G74870	2.02705	13.5044	4.68423	0.891852	0.339795	1.25178	0.742604	-0.0550412	1
AT1G74875	8.70958	1.50225	16.4004	0.202098	1.04087	0.195707	1.34522	-0.768958	1
AT1G74930	21.2099	0.419248	4.85711	0.258805	1.46889	-0.418041	0.760033	-0.650021	1
AT1G75010	3.17127	0.789859	9.34334	0.38395	0.55502	-0.113444	1.07465	-0.460336	1
AT1G75030	0.0943109	0.230473	0.063089	0.0487891	-1.13548	-0.705778	-1.32882	-1.45243	1
AT1G75040	3192.53	471.395	9643.97	0.190005	3.88016	2.96026	4.4118	-0.798631	1
AT1G75060	0.558072	0.306775	0.728396	0.0441519	-0.280492	-0.568249	-0.152402	-1.50046	1
AT1G75090	0.343501	0.110855	0.671691	0.0408283	-0.513871	-1.05775	-0.191377	-1.5381	1
AT1G75160	12.1334	0.0294368	5.84504	134.448	1.20031	-1.69541	0.849071	2.35697	1
AT1G75260	0.120792	0.267948	0.487909	0.133795	-1.01647	-0.633325	-0.345106	-0.967301	1
AT1G75270	1.19798	15.5161	1.60561	2.54798	0.086869	1.31857	0.227707	0.449785	1
AT1G75310	0.430143	0.161563	1.2346	0.12302	-0.405704	-0.87661	0.101349	-1.00768	1
AT1G75350	3.44078	2.32916	9.79072	0.385319	0.594245	0.406602	1.09714	-0.458625	1
AT1G75380	0.800288	0.3391	2.67857	0.106545	-0.107136	-0.520073	0.473821	-1.07682	1
AT1G75420	0.643715	0.30812	1.65513	0.122105	-0.211836	-0.566145	0.242316	-1.01127	1
AT1G75460	6.3643	0.453828	14.3805	0.148068	0.89	-0.379927	1.28202	-0.918558	1
AT1G75500	0.139131	0.0495533	0.31582	0.0271486	-0.948495	-1.44496	-0.554275	-1.73433	1
AT1G75550	0.197034	0.0963722	0.287765	0.0457717	-0.781162	-1.12508	-0.599012	-1.48313	1
AT1G75590	0.0937435	0.294635	0.265333	0.150508	-1.13838	-0.587666	-0.638042	-0.910695	1
AT1G75600	0.0805754	6.51382	0.000619719	0.248996	-1.21117	0.901168	-3.55203	-0.668602	1
AT1G75620	0.189809	0.0633163	0.485682	0.0194958	-0.799126	-1.32709	-0.347305	-1.89356	1
AT1G75640	0.485435	0.0865356	1.03863	0.0572828	-0.34755	-1.17685	0.018229	-1.37525	1
AT1G75680	0.380355	0.137632	0.835585	0.0737996	-0.46486	-0.953702	-0.0863805	-1.25341	1
AT1G75690	6.53266	1.06796	11.5743	0.219488	0.902557	0.0316186	1.17762	-0.729262	1
AT1G75700	0.531094	0.951875	1.04575	0.0854179	-0.30432	-0.0237188	0.0215143	-1.18311	1
AT1G75750	3.09189	0.782433	9.18583	0.140569	0.54283	-0.117987	1.06647	-0.943549	1
AT1G75770	3.06088	1.4366	10.0368	0.310181	0.537982	0.174219	1.10908	-0.562939	1
AT1G75780	0.0517971	0.125306	0.122601	0.120427	-1.42366	-0.998824	-1.00932	-1.01792	1
AT1G75820	0.938944	0.200611	2.04207	0.0792145	-0.0302961	-0.77251	0.343344	-1.21936	1
AT1G75830	2.1672	11.5507	3.54215	2.7316	0.371943	1.17664	0.608208	0.483249	1
AT1G75840	1.0773	0.390636	2.16745	0.10542	0.0358045	-0.452034	0.372	-1.08193	1
AT1G75890	9.36613	3.45563	2.41632	0.401423	1.07582	0.596316	0.424271	-0.438935	1
AT1G75891	16.6475	0.734822	8.44654	0.246713	1.35241	-0.148178	1.02612	-0.673031	1
AT1G75900	0.0155803	0.0144021	0.0549737	0.00976943	-2.00138	-2.03919	-1.39504	-2.22584	1
AT1G75920	0.0646842	0.0757254	0.00277733	0.000571521	-1.31681	-1.24103	-2.83069	-3.59097	1
AT1G75960	1.12159	2.61258	8.85467	0.628384	0.0551832	0.461825	1.04881	-0.223427	1
AT1G76020	0.446465	0.421833	0.683734	0.0833685	-0.387794	-0.415086	-0.182831	-1.19478	1
AT1G76040	0.0918929	0.379388	0.327148	0.136648	-1.14797	-0.466085	-0.537329	-0.957154	1
AT1G76070	1.00126	9.74596	2.13501	2.18622	0.000605272	1.09494	0.364748	0.376145	1
AT1G76080	41.4759	2.55082	55.322	0.352692	1.7914	0.450321	1.92993	-0.501173	1
AT1G76100	0.916785	0.335316	2.56749	0.0685713	-0.0417816	-0.525469	0.453453	-1.28875	1
AT1G76110	9.46183	0.561587	20.8012	0.125402	1.08071	-0.277472	1.45953	-0.998455	1
AT1G76180	0.150151	0.210046	0.308115	0.0414576	-0.911838	-0.750407	-0.566153	-1.53074	1
AT1G76210	0.307049	0.090557	0.197372	0.0452208	-0.56782	-1.15501	-0.780338	-1.48896	1
AT1G76220	0.198427	0.0446945	0.654755	0.0177492	-0.777774	-1.49459	-0.203657	-1.9387	1
AT1G76240	0.118727	0.245968	0.171983	0.0360051	-1.02476	-0.674486	-0.846555	-1.59855	1
AT1G76250	0.160422	0.283804	0.3623	0.0663032	-0.880018	-0.605678	-0.488248	-1.30493	1
AT1G76310	0.439349	0.151627	0.864959	0.0497876	-0.39552	-0.907133	-0.0697655	-1.44269	1
AT1G76360	0.579457	0.154617	1.01479	0.069568	-0.262409	-0.897742	0.00706173	-1.28181	1
AT1G76420	0.600228	0.000237967	1.28059	0.0709457	-0.245473	-4.01232	0.118935	-1.27238	1
AT1G76430	0.014807	0.0272528	0.00102878	0.0012933	-2.02586	-1.73248	-3.30828	-3.19824	1
AT1G76450	3.59544	1.90412	8.37522	0.214967	0.61539	0.309709	1.02204	-0.73927	1
AT1G76460	0.311366	0.150627	1.21751	0.0754225	-0.561105	-0.910315	0.0946429	-1.24295	1
AT1G76470	1.60075	6.21776	2.80362	1057.46	0.226248	0.878798	0.495764	3.34879	1
AT1G76490	0.440336	0.322618	1.28041	0.0684457	-0.394441	-0.544033	0.118868	-1.28963	1
AT1G76530	2498.88	6.62489	158.48	111.706	3.76235	0.909299	2.43605	2.26785	1
AT1G76540	0.260634	0.125255	0.857368	0.063545	-0.646635	-0.999019	-0.0740044	-1.32536	1
AT1G76570	7.47994	1.06381	18.847	0.293887	0.967676	0.0297453	1.41209	-0.588889	1
AT1G76620	0.0846688	0.0715042	0.0883762	0.0295878	-1.18734	-1.26861	-1.16673	-1.69295	1
AT1G76640	0.718593	70.708	0.776161	18.0967	-0.158917	2.04793	-0.121857	1.39255	1
AT1G76650	5.15839	36.8295	7.66914	3.28219	0.788974	1.73426	0.979688	0.571552	1
AT1G76680	0.481796	50.2039	0.394187	11.6636	-0.351169	1.88324	-0.447683	1.18131	1
AT1G76740	0.237772	0.132321	0.983815	0.0804368	-0.690782	-0.97263	-0.00784706	-1.212	1
AT1G76780	0.423664	0.0426457	1.03394	0.0113693	-0.413003	-1.51715	0.0160524	-2.1529	1
AT1G76878	0.700202	0.338978	1.8538	0.0850395	-0.171385	-0.520245	0.296828	-1.18524	1
AT1G76880	0.795444	0.523408	1.34835	0.123074	-0.110056	-0.311331	0.143731	-1.00747	1
AT1G76890	0.75118	0.222288	1.96472	0.0962898	-0.13759	-0.723166	0.324775	-1.12549	1
AT1G76952	0.0292817	0.000148587	0.210882	4.45044e-05	-1.69795	-4.2388	-0.748498	-4.81856	1
AT1G76960	0.0919253	6.83733e-05	1.28003	0.0414551	-1.1478	-4.61207	0.118726	-1.53077	1
AT1G77020	0.817445	0.290975	1.93654	0.0789633	-0.0969353	-0.593677	0.317828	-1.22089	1
AT1G77090	5.92554	1.2277	14.6488	0.1964	0.855649	0.0986545	1.2909	-0.78271	1
AT1G77100	874.29	1.37644	3.84356	0.259858	3.25732	0.153646	0.647481	-0.648067	1
AT1G77110	0.640007	0.000208104	1.63021	0.000130731	-0.214613	-4.0768	0.235019	-4.30037	1
AT1G77130	0.551627	0.185576	1.33163	0.0911127	-0.286079	-0.809973	0.137731	-1.15207	1
AT1G77200	0.175283	0.121899	0.384756	0.164646	-0.837415	-1.01208	-0.459329	-0.86752	1
AT1G77260	0.353908	0.159679	0.942941	0.0783162	-0.499518	-0.882252	-0.0282535	-1.22485	1
AT1G77280	0.233365	0.131116	0.54581	0.0852239	-0.69978	-0.977028	-0.291177	-1.1842	1
AT1G77290	0.557602	0.506522	0.859238	0.110615	-0.280897	-0.327101	-0.0729568	-1.05879	1
AT1G77330	0.453279	0.264157	1.40169	0.112415	-0.38051	-0.640177	0.162391	-1.05103	1
AT1G77420	0.271902	0.279386	0.635294	0.103877	-0.626281	-0.613223	-0.218168	-1.08902	1
AT1G77520	0.000677507	0.249103	0.00907661	0.2113	-3.50916	-0.668395	-2.26121	-0.747545	1
AT1G77530	0.0896284	0.425179	0.000888504	0.118635	-1.15997	-0.411286	-3.37878	-1.02513	1
AT1G77690	0.139671	0.0469067	0.335909	0.0420107	-0.94663	-1.47135	-0.52462	-1.52437	1
AT1G77700	0.222521	0.235491	0.42157	0.0105784	-0.722663	-0.695418	-0.415385	-2.18758	1
AT1G77720	0.627246	0.187423	1.8112	0.116909	-0.224299	-0.80521	0.285648	-1.03218	1
AT1G77730	0.000814319	1	0.00113468	69.5843	-3.42071	0	-3.26117	2.04023	1
AT1G77740	0.502501	0.124226	1.31628	0.0887271	-0.330934	-1.00299	0.132156	-1.16483	1
AT1G77800	0.495111	0.132158	1.6849	0.0977354	-0.338059	-0.97322	0.250886	-1.11833	1
AT1G77860	0.000121958	0.00155533	0.0581231	0.0683984	-4.33378	-3.10952	-1.36825	-1.28996	1
AT1G77870	0.069818	0.320109	0.253618	0.100426	-1.28009	-0.547789	-0.659758	-1.10526	1
AT1G77885	0.199921	0.238318	0.510177	0.0462025	-0.774166	-0.68968	-0.323643	-1.47863	1
AT1G77930	3.77838	1.34582	8.76785	0.246312	0.639255	0.142828	1.04407	-0.673814	1
AT1G77950	10.3441	31.3293	10.8835	14.9686	1.12358	1.65648	1.14802	1.30129	1
AT1G77960	7.36004	1.82204	42.2988	309.111	0.959904	0.288519	1.80085	2.75733	1
AT1G78020	1.40676	0.348814	3.02498	0.0692124	0.164125	-0.50649	0.532308	-1.28428	1
AT1G78030	11.5088	305.29	2.80362	0.000786657	1.17489	2.75135	0.495764	-3.43733	1
AT1G78070	0.823133	0.412022	1.14918	0.124401	-0.0936006	-0.426402	0.0668695	-1.00231	1
AT1G78090	0.614492	0.039282	1.52694	0.0466189	-0.234178	-1.55666	0.203548	-1.47431	1
AT1G78100	1.24959	0.251003	2.99646	0.0579272	0.107151	-0.664741	0.527753	-1.36987	1
AT1G78110	0.387761	0.317844	0.992994	0.0783402	-0.455587	-0.551203	-0.00338111	-1.2247	1
AT1G78120	0.283643	0.0733719	0.366672	0.0378499	-0.60595	-1.25621	-0.482479	-1.57452	1
AT1G78140	5.99139	1.57572	17.4621	0.430795	0.860964	0.218669	1.37539	-0.404975	1
AT1G78170	0.131939	0.09579	0.389262	0.0384638	-0.974019	-1.12799	-0.453728	-1.56679	1
AT1G78230	1.28901	0.120348	3.64281	0.0639208	0.122086	-1.01824	0.621685	-1.32252	1
AT1G78260	0.3348	0.124465	1.15219	0.13438	-0.52621	-1.00206	0.0681252	-0.965204	1
AT1G78290	0.935427	0.353603	3.42305	0.11074	-0.0321009	-0.499933	0.59176	-1.05825	1
AT1G78320	3.95445	2.12424	8.48617	1.3697	0.661159	0.362315	1.02837	0.151288	1
AT1G78390	0.0800885	2.50787	0.0944052	0.371646	-1.21409	0.442154	-1.135	-0.475999	1
AT1G78400	1	4733.32	2.80362	195.383	0	4.06955	0.495764	2.53672	1
AT1G78410	0.0669397	78.8881	0.528993	6.46323	-1.30033	2.10058	-0.306227	0.897419	1
AT1G78430	0.438635	0.186309	0.925028	0.0534608	-0.396302	-0.808078	-0.0374771	-1.40846	1
AT1G78440	0.186643	0.0159611	0.0781048	0.0115135	-0.807215	-1.98977	-1.22615	-2.14684	1
AT1G78450	38.8269	1.71479	58.7282	0.358921	1.75966	0.259345	1.95866	-0.492754	1
AT1G78476	3.87779	0.533508	8.11864	0.534626	0.651745	-0.302139	1.00708	-0.301132	1
AT1G78500	0.00489796	917.595	2.80362	207.945	-2.55787	3.28057	0.495764	2.56669	1
AT1G78510	9.00124	1.00961	23.5126	0.391405	1.05671	0.00459936	1.51845	-0.451088	1
AT1G78580	2.46895	0.177527	4.91781	0.109001	0.434632	-0.831296	0.766006	-1.06586	1
AT1G78670	0.367208	0.312274	0.915711	0.105732	-0.481776	-0.559706	-0.0423452	-1.08051	1
AT1G78680	0.411182	0.225772	1.0527	0.0736768	-0.427384	-0.715687	0.0246988	-1.25421	1
AT1G78710	164.75	3956.11	2.80362	549.989	2.45471	3.98329	0.495764	3.03442	1
AT1G78720	6.65379	0.510082	21.1063	0.150961	0.911392	-0.323733	1.46653	-0.909249	1
AT1G78815	0.0648359	0.0336493	0.37478	0.0383201	-1.31569	-1.63109	-0.471961	-1.56858	1
AT1G78820	6.65213	1.05193	8.88517	0.777905	0.911272	0.0243441	1.05047	-0.120778	1
AT1G78840	3.5138	12.2773	0.0116045	109.876	0.604344	1.20597	-2.14306	2.25991	1
AT1G78955	0.870339	2.01485	2.43015	354.971	-0.0667838	0.33689	0.427015	2.82385	1
AT1G78970	0.0550983	0.0371505	0.117165	0.0440305	-1.39395	-1.58349	-1.03113	-1.50178	1
AT1G78990	1.42798	0.195298	0.593301	0.000117016	0.171326	-0.785416	-0.251054	-4.35367	1
AT1G78995	4.82558	0.844198	16.1473	0.140199	0.756901	-0.081449	1.33774	-0.944817	1
AT1G79030	0.738036	0.132942	1.72368	0.0630231	-0.146079	-0.970376	0.261831	-1.32933	1
AT1G79110	0.338729	0.212356	0.472372	0.0814525	-0.520599	-0.745148	-0.360668	-1.20597	1
AT1G79130	0.310068	0.0461844	2.15255	0.00537086	-0.563115	-1.47882	0.368683	-2.51354	1
AT1G79250	1.70427	0.00111704	6.29821	0.000343123	0.256386	-3.2687	0.884981	-3.83633	1
AT1G79310	0.0774072	0.102622	0.295446	4.18964e-05	-1.23046	-1.09486	-0.586345	-4.8476	1
AT1G79320	0.0511012	0.0678343	0.206978	0.000112638	-1.43017	-1.29395	-0.757485	-4.37201	1
AT1G79380	0.455852	0.346332	0.971511	0.118784	-0.377787	-0.509924	-0.0138992	-1.02453	1
AT1G79480	0.186496	0.0995523	0.173539	0.115729	-0.807595	-1.10947	-0.842223	-1.03706	1
AT1G79510	4.6771	0.909454	13.0497	0.271683	0.741872	-0.0456427	1.23532	-0.626668	1
AT1G79520	2.00292	0.240259	2.53258	0.0933634	0.334034	-0.685779	0.44687	-1.14033	1
AT1G79560	2.80381	0.799735	11.7289	0.511116	0.495797	-0.107469	1.184	-0.322759	1
AT1G79590	0.308808	0.351948	0.852311	0.0755438	-0.565072	-0.502189	-0.0768494	-1.24218	1
AT1G79600	6.51729	0.481832	19.987	0.310304	0.901424	-0.351133	1.44033	-0.562748	1
AT1G79620	0.24414	0.0180882	0.315427	0.0272232	-0.678072	-1.9296	-0.554874	-1.73301	1
AT1G79630	0.709805	0.12112	1.63204	0.0829369	-0.164835	-1.01516	0.235558	-1.19728	1
AT1G79680	0.121546	35.1201	0.00920334	18.6761	-1.01347	1.71141	-2.25454	1.40771	1
AT1G79720	1.12516	0.25006	2.87849	0.108611	0.0567082	-0.666551	0.508437	-1.06759	1
AT1G79760	0.620016	0.145584	0.482021	0.0253372	-0.229874	-0.926691	-0.350944	-1.76753	1
AT1G79770	4.10866	1.37299	13.9513	0.242563	0.679556	0.152441	1.26744	-0.681189	1
AT1G79860	1.65521	0.0353098	4.4997	0.000323099	0.242338	-1.60793	0.723277	-3.86525	1
AT1G80010	0.676585	0.209487	1.81567	0.116032	-0.187886	-0.75169	0.286834	-1.0358	1
AT1G80030	4.14773	0.528486	9.30645	0.283652	0.684107	-0.306688	1.07274	-0.605935	1
AT1G80050	0.601514	0.230349	1.9632	0.0542172	-0.244443	-0.706035	0.324402	-1.4017	1
AT1G80080	1.43837	0.193469	3.49817	0.0886975	0.174812	-0.789942	0.602201	-1.16499	1
AT1G80090	1824.63	19.2939	1.82112	5.33253	3.61113	1.42336	0.288276	0.80494	1
AT1G80120	0.242629	0.378275	0.23749	0.0624637	-0.681058	-0.467498	-0.691354	-1.33361	1
AT1G80180	0.672194	0.566779	1.62815	0.0769811	-0.191017	-0.273047	0.234413	-1.23312	1
AT1G80240	0.0638619	0.354266	0.139008	0.105708	-1.32297	-0.499032	-0.948921	-1.08061	1
AT1G80280	0.0453164	0.0721422	0.0919623	0.0286043	-1.48794	-1.26434	-1.1476	-1.70921	1
AT1G80290	0.389609	0.337034	0.891137	0.107387	-0.4533	-0.523011	-0.0554272	-1.07304	1
AT1G80310	0.271298	0.231097	0.701175	0.0980122	-0.62735	-0.704477	-0.170718	-1.11697	1
AT1G80330	1	232.025	2.80362	717.086	0	2.61938	0.495764	3.162	1
AT1G80340	12067.3	0.335038	9.97795	0.852858	4.5196	-0.525867	1.10625	-0.0765407	1
AT1G80380	1.99552	1.43504	8.32079	0.518506	0.332255	0.173698	1.01891	-0.315855	1
AT1G80390	4933.15	5853.24	3644.85	339.834	4.08943	4.17167	3.94388	2.8029	1
AT1G80400	0.707241	0.256029	1.60892	0.0902611	-0.166576	-0.655208	0.228697	-1.15658	1
AT1G80520	0.0666844	0.305401	0.102862	0.0208256	-1.30217	-0.570408	-1.09374	-1.86183	1
AT1G80690	1.04881	0.307469	0.972152	0.0993028	0.022917	-0.567163	-0.0135821	-1.11067	1
AT1G80730	0.165344	0.00019058	0.000784692	0.000165669	-0.865485	-4.11911	-3.43853	-4.18647	1
AT1G80740	0.0157334	0.00578051	0.115943	0.330219	-1.99668	-2.4782	-1.03617	-0.532834	1
AT1G80760	1.27695	0.320485	3.11811	0.101649	0.117569	-0.547223	0.54689	-1.09945	1
AT1G80840	5.21501	10.0649	0.905117	1.36658	0.794223	1.11042	-0.0479411	0.15019	1
AT1G80850	0.776364	0.314599	1.48278	0.0786979	-0.121732	-0.556139	0.189434	-1.22251	1
AT1G80870	0.487615	0.0819925	1.51647	0.0808469	-0.345396	-1.20279	0.200241	-1.20955	1
AT2G01020	1.00759	5.33996	0.670657	0.0186304	0.0036382	0.805609	-0.192118	-1.9154	1
AT2G01070	0.334424	0.245695	0.755393	0.109096	-0.52675	-0.67502	-0.1349	-1.06544	1
AT2G01110	4.5448	1.05448	10.6269	0.254019	0.728072	0.0255116	1.13655	-0.658996	1
AT2G01200	0.0244269	0.00262851	0.0286911	0.0221057	-1.78513	-2.85718	-1.70775	-1.83315	1
AT2G01275	0.359908	0.142972	0.477892	0.0538733	-0.491434	-0.935397	-0.355081	-1.40476	1
AT2G01290	5.49579	1.32786	13.1938	0.287667	0.819442	0.136367	1.2406	-0.599177	1
AT2G01379	0.00272636	1478.64	2.80362	2072.34	-2.8396	3.51002	0.495764	3.67235	1
AT2G01420	0.510759	0.125153	1.03748	0.0388465	-0.323095	-0.999413	0.0176922	-1.56202	1
AT2G01520	0.0198341	0.000133436	0.00182308	0.0245497	-1.88529	-4.29052	-3.03314	-1.78272	1
AT2G01530	0.0739101	0.0388052	0.16808	0.0053935	-1.25269	-1.56253	-0.857592	-2.51152	1
AT2G01580	0.0419316	0.0256836	0.0390842	3.15347e-05	-1.52527	-1.761	-1.55909	-4.98423	1
AT2G01590	3.25883	1.23738	10.1688	0.224064	0.568118	0.102429	1.11536	-0.719339	1
AT2G01610	0.0789747	0.0396684	0.666511	0.0264768	-1.22082	-1.55196	-0.1951	-1.74638	1
AT2G01660	0.375483	0.106657	0.687645	0.0406615	-0.47106	-1.07631	-0.180088	-1.54006	1
AT2G01680	0.467921	0.164116	1.46488	0.121974	-0.365221	-0.86907	0.183594	-1.01179	1
AT2G01730	3.06741	1.09154	18.1413	0.378253	0.539008	0.04212	1.39373	-0.467525	1
AT2G01755	6.07613	1.43255	16.8199	0.175456	0.867718	0.172863	1.35737	-0.836941	1
AT2G01770	2.26273e-05	0.000733907	7.9461e-05	0.246791	-5.14386	-3.4707	-4.5398	-0.67288	1
[truncated: 2,007 more rows]
