# Supplementary material for: The phosphorylation of carboxyl-terminal eIF2α by SPA kinases contributes to enhanced translation efficiency during photomorphogenesis
Source: Nat Commun. 2024 Apr 24;15:3467. doi: 10.1038/s41467-024-47848-7 (PMC11043401; doi:10.1038/s41467-024-47848-7)
Supplement: Supplementary file 5 — Supplementary Data 2 [file 41467_2024_47848_MOESM5_ESM.xlsx]

## Sheet: kmeans_result
ID	Total-D	Total-L	PL-D	PL-L	Total-D	Total-L	PL-D	PL-L	km.clusters
AT3G29173	0.4261	0.000360013	0.000613166	0.190037	-0.410245	-3.81322	-3.55715	-0.798548	2
AT3G29190	2.17542	2.22273	14.0699	0.2113	0.373764	0.384111	1.27151	-0.747545	2
AT3G29250	0.163072	0.128576	0.147976	0.0424116	-0.872138	-0.986436	-0.918853	-1.5198	2
AT3G29290	2.17051	0.709042	8.10498	0.241193	0.372678	-0.165352	1.00627	-0.683914	2
AT3G29370	0.028493	0.145793	0.0743477	0.0335513	-1.71108	-0.926002	-1.24986	-1.6325	2
AT3G29410	9.93819e-05	0.0010623	0.00488306	0.2113	-4.43222	-3.29286	-2.55933	-0.747545	2
AT3G29570	0.000423807	0.00137973	0.0978309	121.422	-3.73477	-3.16713	-1.11786	2.30796	2
AT3G29575	0.173225	0.760138	0.29545	0.108472	-0.843093	-0.131889	-0.586338	-1.0682	2
AT3G29590	9.91923	1.32441	9.99936	0.874272	1.10341	0.135115	1.10728	-0.0646152	2
AT3G29630	0.0244386	3.45981e-05	0.000504314	2.70526e-05	-1.7849	-4.93965	-3.65113	-5.05796	2
AT3G29631	0.0553105	1.12576	0.436617	0.266657	-1.3921	0.0569654	-0.39852	-0.635647	2
AT3G29635	0.591742	0.026572	0.66562	0.257221	-0.25232	-1.74465	-0.195743	-0.652972	2
AT3G29680	1.05964	0.152223	1.29824	0.000103545	0.0278587	-0.905246	0.12552	-4.41249	2
AT3G29770	1.01354	0.353684	2.16921	0.100543	0.00646646	-0.499823	0.37239	-1.10471	2
AT3G29780	0.583883	0.0447956	0.743041	0.00574542	-0.258749	-1.4935	-0.142829	-2.48112	2
AT3G30180	0.581732	0.0853442	1.35304	0.0507599	-0.260524	-1.18352	0.145401	-1.43339	2
AT3G30210	5.86443e-05	3.49098e-05	0.00039252	5.40034e-05	-4.68588	-4.93534	-3.77165	-4.72553	2
AT3G30350	3.45233	4.96514	3.88325	8.23425	0.595857	0.770612	0.652422	1.01388	2
AT3G30390	0.340548	0.181737	1.13189	0.112665	-0.518023	-0.820025	0.059576	-1.04996	2
AT3G30460	107.35	2.01034	266.867	0.755327	2.24873	0.335814	2.68666	-0.134942	2
AT3G30580	0.000114346	0.0015087	8.37934e-05	9.30724e-05	-4.36477	-3.12416	-4.51427	-4.46376	2
AT3G30720	3.61628	2.27033	36.6479	1.12266	0.618169	0.394301	1.73189	0.0556424	2
AT3G30730	1.2635	1.45039	17.038	0.163996	0.112476	0.178813	1.36356	-0.869422	2
AT3G30770	0.786005	0.000821345	1.01674	43.7032	-0.115796	-3.41657	0.00798336	1.81656	2
AT3G30842	0.419521	0.00434207	0.0163095	0.2113	-0.417729	-2.6158	-1.97938	-0.747545	2
AT3G32030	0.0285712	0.000185361	0.00123759	0.000198507	-1.70977	-4.13246	-3.21942	-4.09951	2
AT3G32040	0.163503	0.000227487	0.134099	4.80022e-05	-0.870872	-4.03398	-0.966211	-4.78218	2
AT3G32047	0.109506	0.124867	0.00100952	0.000242325	-1.06364	-1.00051	-3.31737	-4.00359	2
AT3G32980	0.214465	0.0827806	1.0237	0.0726576	-0.740396	-1.19819	0.0112653	-1.26091	2
AT3G41761	1.37109	1.69768	14.66	0.0381155	0.151775	0.25452	1.29127	-1.57116	2
AT3G41979	0.86888	5.49727	0.557874	0.00767794	-0.0675905	0.819572	-0.280663	-2.34169	2
AT3G42800	0.016202	0.0465724	0.0308154	0.0218298	-1.98256	-1.47479	-1.6734	-1.83919	2
AT3G43220	0.726804	0.176112	1.96869	0.0879755	-0.153454	-0.835144	0.325745	-1.16892	2
AT3G43250	0.00463664	25.0645	364.183	0.248381	-2.58423	1.54919	2.83617	-0.669791	2
AT3G43270	0.0739125	0.39367	0.244144	0.261241	-1.25268	-0.448314	-0.678065	-0.645515	2
AT3G43400	0.000342571	1	2.80362	0.2113	-3.8371	0	0.495764	-0.747545	2
AT3G43670	0.298213	0.0713684	0.711056	0.053893	-0.581862	-1.26952	-0.163989	-1.40459	2
AT3G43890	0.883066	0.0008815	0.417653	0.2113	-0.0598021	-3.38258	-0.419874	-0.747545	2
AT3G43930	0.908057	0.302765	2.48278	0.000158618	-0.0463817	-0.574577	0.437318	-4.20739	2
AT3G44020	5.40791	2.3506	16.4733	0.247795	0.81169	0.411009	1.34735	-0.670926	2
AT3G44050	0.400737	0.0729618	0.927403	0.115697	-0.439758	-1.2589	-0.0362438	-1.03719	2
AT3G44120	3.93582	0.706557	11.4287	0.252076	0.658888	-0.167041	1.17153	-0.66269	2
AT3G44200	0.579897	0.0928767	1.47508	0.08954	-0.262044	-1.14285	0.18693	-1.16044	2
AT3G44220	0.36932	0.140886	0.59006	0.0623478	-0.479018	-0.942466	-0.253689	-1.33451	2
AT3G44260	9.05467	0.198822	2.71521	0.0867992	1.05955	-0.776818	0.480354	-1.17539	2
AT3G44290	0.0623142	3.19049	0.000439454	0.712908	-1.33477	0.557926	-3.71733	-0.162738	2
AT3G44326	0.206881	0.325687	0.223441	0.0772442	-0.757709	-0.539481	-0.720679	-1.23148	2
AT3G44405	411.063	2370.39	529.4	1397.53	2.89441	3.73697	3.01607	3.48289	2
AT3G44450	169.681	3.88502	406.541	1.62444	2.46889	0.652641	2.88909	0.233314	2
AT3G44510	0.14161	0.135298	0.328122	0.0939664	-0.940002	-0.96193	-0.535898	-1.13724	2
AT3G44540	0.0838168	0.072208	0.158386	0.0198463	-1.19221	-1.2639	-0.886162	-1.885	2
AT3G44550	0.0231253	0.278699	0.0382842	0.108076	-1.81146	-0.614407	-1.56904	-1.06996	2
AT3G44570	1.82828	9.74531	0.00864113	257.984	0.290162	1.0949	-2.28485	2.67038	2
AT3G44610	0.287931	0.172257	0.810893	0.0686506	-0.598735	-0.845787	-0.100806	-1.28819	2
AT3G44703	0.0429006	641.255	4.03808	45.5774	-1.51429	3.10825	0.671223	1.83675	2
AT3G44710	1.29029	0.0889819	1.94684	0.168078	0.122567	-1.16345	0.320378	-0.8576	2
AT3G44720	8.85998	1.71043	14.505	0.493582	1.0491	0.258121	1.28616	-0.339546	2
AT3G44735	0.972221	0.889085	1.7517	0.102232	-0.0135479	-0.0565354	0.269587	-1.09669	2
AT3G44753	0.1264	0.0694936	0.632737	0.00883419	-0.994643	-1.28233	-0.220107	-2.27423	2
AT3G44755	7.93668	0.00137642	0.00130702	4.50001e-05	0.996178	-3.16829	-3.19317	-4.81324	2
AT3G44765	0.227454	0.000273447	2.80362	0.2113	-0.712118	-3.94548	0.495764	-0.747545	2
AT3G44820	0.414038	0.0966365	1.39538	0.108862	-0.424055	-1.12376	0.160218	-1.06648	2
AT3G44830	0.226823	15.4595	0.396577	6.60053	-0.713454	1.31681	-0.444776	0.907527	2
AT3G44860	1	4703.45	0.00510313	0.116893	0	4.0665	-2.53813	-1.03225	2
AT3G44870	0.0012332	3516.82	2.80362	0.185648	-3.22113	3.92668	0.495764	-0.809787	2
AT3G44950	10.252	1.43278	22.7925	0.150349	1.11928	0.172941	1.5035	-0.911205	2
AT3G44960	1.33397	0.218556	4.0444	0.022197	0.138575	-0.731308	0.671975	-1.83116	2
AT3G44970	74.3884	2.432	83.2641	1.38735	2.07234	0.427382	2.12654	0.157443	2
AT3G44990	1.1272	0.120988	2.36367	0.105509	0.0575818	-1.01569	0.413676	-1.08152	2
AT3G45050	2.80674	1.58471	8.0012	0.260643	0.496299	0.221405	1.00007	-0.646618	2
AT3G45070	2.74045	0.164193	0.179813	0.0434918	0.484804	-0.868846	-0.825143	-1.5077	2
AT3G45080	4.63624	0.00012685	0.449411	0.0249065	0.737652	-4.31486	-0.384631	-1.77578	2
AT3G45130	1.63271	2.98245	17.457	893.767	0.235755	0.5255	1.37525	3.26792	2
AT3G45150	0.245951	0.604221	0.19302	5.80593e-05	-0.674518	-0.242284	-0.79106	-4.6907	2
AT3G45160	0.00671293	0.0191841	0.0108337	0.00553014	-2.40628	-1.90131	-2.17611	-2.49949	2
AT3G45220	0.00423334	0.00344899	0.00225627	57.5782	-2.628	-2.72654	-2.93061	1.94915	2
AT3G45260	1.5646	0.251563	3.01184	0.118277	0.215263	-0.66367	0.530215	-1.02659	2
AT3G45290	0.188235	0.0573006	0.555438	0.0368836	-0.803132	-1.3751	-0.282767	-1.58696	2
AT3G45330	0.0998913	0.061733	0.137809	0.147714	-1.10783	-1.33927	-0.953084	-0.919708	2
AT3G45390	0.0268485	0.0001264	0.0722276	0.0267314	-1.73967	-4.31657	-1.26377	-1.74177	2
AT3G45410	0.168418	0.0524411	0.6024	0.0415777	-0.856629	-1.41772	-0.243735	-1.52935	2
AT3G45443	0.613858	0.918004	1.0351	0.0773442	-0.234674	-0.0411425	0.0165902	-1.23085	2
AT3G45530	0.272378	0.0872095	0.505828	0.272714	-0.625439	-1.17312	-0.32776	-0.624846	2
AT3G45660	0.18182	0.348609	0.688339	587.862	-0.819805	-0.506772	-0.179603	3.06644	2
AT3G45680	0.00418375	0.00022277	0.00214505	0.000116536	-2.63366	-4.04405	-2.95492	-4.35565	2
AT3G45700	0.201515	0.010527	0.2707	0.0159267	-0.770346	-2.18992	-0.628411	-1.9908	2
AT3G45710	0.0812555	0.00568669	0.191843	0.0107512	-1.20713	-2.48607	-0.794	-2.17979	2
AT3G45780	0.21091	0.145839	0.637266	0.083727	-0.748433	-0.92585	-0.216678	-1.19272	2
AT3G45840	0.280324	0.0262293	1.30999	0.019192	-0.611611	-1.75089	0.129851	-1.90112	2
AT3G45870	0.102094	0.225071	0.21926	0.0753464	-1.09734	-0.717183	-0.729762	-1.24344	2
AT3G45920	0.000145768	0.000170463	0.000541838	2.94441e-05	-4.24801	-4.17275	-3.61662	-5.01722	2
AT3G45960	0.536402	0.483501	0.0735485	0.130132	-0.299538	-0.34947	-1.25505	-0.980652	2
AT3G46070	4961.89	41073.1	1318.77	2383.51	4.09222	5.10864	3.45499	3.73962	2
AT3G46080	24.0553	175.074	23.0859	13.2426	1.52943	2.48394	1.50965	1.24237	2
AT3G46090	552.636	205.282	196.492	7.61864	3.03673	2.56049	2.53944	0.976511	2
AT3G46110	3.42882	14.5851	4.4351	1.86581	0.59257	1.28881	0.716323	0.299935	2
AT3G46130	0.0823493	0.083711	0.288	0.0204752	-1.2007	-1.19281	-0.598619	-1.86999	2
AT3G46150	0.840338	0.435123	0.00116095	0.2113	-0.0836526	-0.400168	-3.25016	-0.747545	2
AT3G46200	0.589179	0.755403	0.854852	0.0538637	-0.254407	-0.134894	-0.0754176	-1.40485	2
AT3G46230	7.53386	131.174	1.06477	12.4962	0.971129	2.34511	0.0301809	1.21447	2
AT3G46260	5062.25	1.89574	483.248	0.2113	4.10185	0.307587	2.97221	-0.747545	2
AT3G46280	7.00495	0.567116	14.3745	0.342585	0.936125	-0.272761	1.28181	-0.515156	2
AT3G46290	0.456391	0.158214	1.63236	0.113302	-0.377219	-0.886683	0.235654	-1.04725	2
AT3G46300	2.91163	1.32925	8.73785	0.0339504	0.513942	0.13687	1.04243	-1.62681	2
AT3G46330	0.00601254	3.31973e-05	0.0198458	9.30083e-05	-2.45927	-4.95953	-1.88501	-4.46409	2
AT3G46370	2418.35	436.475	1398.12	30.0743	3.7466	2.92325	3.48309	1.63682	2
AT3G46400	0.169165	0.000403489	0.00242536	0.162201	-0.854498	-3.75839	-2.89586	-0.874714	2
AT3G46450	0.486262	0.245324	1.20933	0.0672541	-0.346731	-0.675746	0.0914028	-1.29808	2
AT3G46480	6.7507	1.45815	19.1922	464.812	0.918345	0.18138	1.42082	2.9535	2
AT3G46490	1.29158	0.335697	2.58353	0.0691515	0.123044	-0.524923	0.456448	-1.2847	2
AT3G46530	5.59921	0.84673	15.1053	0.331251	0.828408	-0.0800087	1.30566	-0.531334	2
AT3G46550	0.720506	0.07111	1.75473	0.0738334	-0.157639	-1.27127	0.270416	-1.25319	2
AT3G46590	0.356194	0.149736	0.885998	0.0611649	-0.496422	-0.913168	-0.0582083	-1.34372	2
AT3G46660	1.02795	22.3051	0.41621	3.63613	0.0132576	1.4931	-0.421539	0.620801	2
AT3G46680	0.305938	7.26643	0.00261234	553.233	-0.569562	0.953749	-2.86015	3.03725	2
AT3G46700	0.833401	0.0394269	1.05232	0.0272987	-0.0876392	-1.55489	0.0245239	-1.73167	2
AT3G46710	0.203865	0.0786326	1.53174	0.000204141	-0.764772	-1.22291	0.205057	-4.08605	2
AT3G46720	1.04145	0.0671292	1.96925	0.0396204	0.0195309	-1.29897	0.325881	-1.55254	2
AT3G46760	1.60898	0.0862772	1.39724	0.215479	0.228714	-1.17829	0.160861	-0.738127	2
AT3G46780	1.30233	0.494158	3.40877	0.113971	0.12703	-0.338985	0.58975	-1.04442	2
AT3G46810	0.117854	0.000190586	0.564954	0.00023486	-1.02831	-4.11909	-0.274598	-4.01864	2
AT3G46870	6.54366	1.85787	12.9178	0.309615	0.903366	0.297882	1.23043	-0.563817	2
AT3G46970	1.62046	0.89893	8.54434	0.466354	0.232134	-0.05124	1.03166	-0.366834	2
AT3G47000	0.784962	0.398623	2.03809	0.115109	-0.116435	-0.442302	0.342406	-1.03964	2
AT3G47030	19.9669	2.63556	7190.37	2.79202	1.43985	0.466037	4.27062	0.493769	2
AT3G47040	0.0318712	0.0129463	0.0368689	0.0077872	-1.6572	-2.09044	-1.58715	-2.33489	2
AT3G47050	0.000437563	0.0420021	0.00625335	0.000644502	-3.71941	-1.52446	-2.44039	-3.53318	2
AT3G47070	8.50117	1.62899	25.3004	0.167472	1.02922	0.234659	1.5537	-0.859335	2
AT3G47180	0.221728	0.44416	0.509222	0.0956094	-0.724379	-0.390283	-0.324545	-1.1289	2
AT3G47200	0.234141	0.114226	0.583218	0.0552251	-0.698184	-1.04334	-0.259298	-1.39284	2
AT3G47210	0.0866917	0.0232668	0.247048	0.0133546	-1.17599	-1.80853	-0.672379	-2.07551	2
AT3G47220	0.0242619	0.0115127	0.0420198	5.32015e-05	-1.78839	-2.14688	-1.52426	-4.73272	2
AT3G47295	1.89858	0.916198	3.24197	0.112811	0.308308	-0.0420897	0.565624	-1.04934	2
AT3G47400	0.245268	0.190458	0.423962	0.0683005	-0.675856	-0.797486	-0.412664	-1.29065	2
AT3G47430	11.5406	1.15583	21.9601	0.210986	1.17621	0.0696448	1.4856	-0.74826	2
AT3G47470	1.39314	0.555322	2.2279	0.0719522	0.159446	-0.282868	0.385228	-1.26561	2
AT3G47500	0.891824	0.250325	2.01203	0.0954761	-0.0550562	-0.666041	0.336218	-1.12957	2
AT3G47510	0.387467	0.245608	0.762865	0.037994	-0.455951	-0.67519	-0.130167	-1.5727	2
AT3G47580	5.0823	0.42419	12.5307	0.135387	0.781827	-0.412406	1.2158	-0.961614	2
AT3G47600	0.60762	0.173683	1.23957	0.0620454	-0.239586	-0.841823	0.103278	-1.33684	2
AT3G47620	0.452959	0.151439	1.10309	0.0725643	-0.380849	-0.907729	0.0471841	-1.26153	2
AT3G47650	3.9788	2.30959	9.80553	0.406584	0.664112	0.402545	1.09787	-0.432792	2
AT3G47660	5.70196	0.0497829	620.947	0.647661	0.837152	-1.44274	3.09278	-0.208897	2
AT3G47770	76.3662	0.39762	3407.77	0.2113	2.08495	-0.443513	3.91154	-0.747545	2
AT3G47790	0.0898178	0.000931958	0.384389	0.000997686	-1.15895	-3.35582	-0.459787	-3.32304	2
AT3G47830	9.82766	3.05104	21.7486	0.464026	1.09895	0.536434	1.48095	-0.369241	2
AT3G48020	0.0349447	0.366415	0.264259	0.196505	-1.61293	-0.482816	-0.639992	-0.782454	2
AT3G48057	1	28.5116	1135.21	231.955	0	1.61116	3.38291	2.61923	2
AT3G48060	0.394552	0.156061	1.2215	0.118336	-0.447238	-0.893274	0.0962165	-1.02634	2
AT3G48080	0.00813146	3.17006e-05	0.000248899	0.0387438	-2.31409	-4.98171	-3.99072	-1.5633	2
AT3G48090	0.20454	0.204266	0.361113	0.0717548	-0.763182	-0.763826	-0.489826	-1.26693	2
AT3G48100	1.02275	0.178428	0.54611	0.042453	0.0108178	-0.828863	-0.290912	-1.51933	2
AT3G48200	3.7769	0.35972	12.934	0.188074	0.639068	-0.491685	1.23103	-0.803542	2
AT3G48260	0.111605	0.0743151	0.204653	0.0302762	-1.05451	-1.25007	-0.762915	-1.68189	2
AT3G48270	594.713	38187.7	0.0186501	26.4862	3.07202	5.07361	-1.91489	1.57572	2
AT3G48310	113341	108.756	1276.4	16.0184	5.59677	2.25498	3.43929	1.33389	2
AT3G48320	1091.15	20.1872	97.0257	1.89363	3.36388	1.44512	2.2001	0.307051	2
AT3G48350	0.462502	0.0788714	0.806916	0.0513444	-0.370823	-1.22145	-0.10317	-1.42788	2
AT3G48390	0.467739	0.342429	2.08778	0.104826	-0.365408	-0.515374	0.35399	-1.08464	2
AT3G48400	0.163353	0.0135416	0.406071	0.0588777	-0.871311	-2.06882	-0.433399	-1.36205	2
AT3G48420	10.2581	1.06833	24.69	0.372653	1.11957	0.0317867	1.54195	-0.474698	2
AT3G48450	0.120783	4.1115	0.0287322	0.610646	-1.0165	0.679889	-1.70706	-0.237197	2
AT3G48480	1.90807	0.510831	2.74438	376.672	0.310705	-0.323027	0.485493	2.85239	2
AT3G48490	0.224506	0.732301	0.578535	0.0525722	-0.718391	-0.149831	-0.263175	-1.41652	2
AT3G48500	3.67555	1.36049	11.169	0.591873	0.625986	0.148042	1.16048	-0.252214	2
AT3G48510	0.0350425	2.60538	0.117064	0.696601	-1.61158	0.460498	-1.03155	-0.173865	2
AT3G48550	0.542165	0.243455	0.935176	0.10818	-0.294398	-0.679424	-0.03223	-1.0695	2
AT3G48580	0.107714	0.793739	0.602271	0.336627	-1.07157	-0.111088	-0.243839	-0.523593	2
AT3G48640	3.553	9.72049	1.1321	211.392	0.609679	1.09368	0.0596679	2.57459	2
AT3G48660	12.3891	11.0306	9.88515	1.9168	1.21033	1.15448	1.10175	0.312899	2
AT3G48700	10.1971	1.91284	15.4532	0.400917	1.1167	0.311905	1.31661	-0.439542	2
AT3G48720	0.313949	0.0983174	0.511106	0.0235855	-0.557132	-1.11547	-0.322768	-1.80198	2
AT3G48740	0.653463	0.147125	2.15808	0.0581122	-0.204607	-0.921629	0.369916	-1.36834	2
AT3G48790	0.105341	0.190918	0.067117	0.0197826	-1.08229	-0.796324	-1.29906	-1.88654	2
AT3G48835	8.47397	3.71012	222.453	268.327	1.02768	0.630489	2.59912	2.68928	2
AT3G48850	0.00166141	149.337	0.00191917	16769.8	-3.07779	2.40748	-3.00843	4.67786	2
AT3G48940	0.00180521	0.00754575	0.00604428	1.37958e-05	-3.03787	-2.35004	-2.45674	-5.3818	2
AT3G48970	0.00802355	0.00236334	0.0127415	0.00169654	-2.32051	-2.90832	-2.09811	-3.06773	2
AT3G49110	1.18159	32.1021	1.80515	4.78438	0.0802425	1.6682	0.28404	0.752777	2
AT3G49130	0.855468	1.54539	2.45335	928.413	-0.0750714	0.209324	0.431585	3.28621	2
AT3G49220	0.186713	0.0591159	0.514519	0.0523486	-0.807035	-1.3601	-0.319568	-1.41857	2
AT3G49260	0.851282	0.432717	1.82143	0.0925149	-0.0774301	-0.402834	0.288358	-1.14472	2
AT3G49320	11.9728	3.20374	8.17759	0.789103	1.1939	0.559918	1.01056	-0.113905	2
AT3G49330	0.131425	0.0170013	0.265634	0.0136408	-0.975897	-1.9594	-0.637496	-2.06531	2
AT3G49350	0.204654	0.380164	0.839755	0.105421	-0.762913	-0.465102	-0.0839864	-1.08192	2
AT3G49360	0.320509	0.144114	1.58673	0.063802	-0.547187	-0.931574	0.222019	-1.32342	2
AT3G49410	5.57955	1.76027	11.1562	0.4335	0.826716	0.271932	1.15992	-0.401966	2
AT3G49540	1	213.753	5.02931	0.230687	0	2.57993	0.776787	-0.70533	2
AT3G49570	0.0801609	865.723	0.0930319	72.6266	-1.21365	3.25259	-1.14204	2.06081	2
AT3G49580	0.266862	1463.46	0.0542866	215.577	-0.635279	3.50506	-1.40109	2.58402	2
AT3G49620	0.00726531	40.091	0.259839	7.26569	-2.36825	1.77507	-0.648104	0.9537	2
AT3G49650	0.704102	0.182722	1.64227	0.0865718	-0.168715	-0.817427	0.238564	-1.17665	2
AT3G49670	0.642372	0.162931	1.32565	0.0705378	-0.21284	-0.872555	0.135565	-1.27515	2
AT3G49690	0.476802	0.121676	0.739334	0.0463964	-0.356179	-1.01296	-0.145234	-1.47661	2
AT3G49750	0.183113	0.0873036	0.463375	0.031376	-0.816398	-1.17261	-0.369916	-1.66473	2
AT3G49810	0.316456	0.284061	0.781258	0.100772	-0.553307	-0.605243	-0.11871	-1.10361	2
AT3G49820	0.0415173	0.060754	0.0974114	0.0180923	-1.53005	-1.34696	-1.11992	-1.92949	2
AT3G49830	0.125577	0.0723582	0.787915	0.109167	-0.997787	-1.2629	-0.114629	-1.06513	2
AT3G49860	0.519474	0.234477	1.16329	0.078274	-0.314958	-0.697495	0.0727362	-1.22511	2
AT3G49880	0.47644	0.161107	0.924416	0.100849	-0.356545	-0.877969	-0.0377953	-1.10325	2
AT3G49900	0.7026	0.345733	1.09795	0.105895	-0.169742	-0.510757	0.0449373	-1.07977	2
AT3G49930	0.193858	0.0101249	0.354899	0.0169094	-0.788976	-2.20865	-0.498173	-1.96201	2
AT3G49960	3.9859	0.128669	8.74379	0.408467	0.664968	-0.98609	1.04275	-0.43057	2
AT3G50010	1.3793	0.364304	12.1008	0.177755	0.154645	-0.485595	1.19901	-0.830679	2
AT3G50060	9.66538	1.00957	4.96501	0.145458	1.09094	0.00457957	0.770599	-0.927108	2
AT3G50120	0.0322207	0.000151579	0.0623911	0.0529828	-1.65196	-4.22921	-1.33417	-1.41278	2
AT3G50130	0.122772	0.343968	0.444962	0.35557	-1.00865	-0.513218	-0.389416	-0.497265	2
AT3G50150	1.4062	0.000362732	3.86565	0.455103	0.163935	-3.8096	0.650237	-0.378578	2
AT3G50190	0.202871	0.151923	1.1025	0.0716131	-0.767122	-0.906197	0.0469267	-1.26788	2
AT3G50220	0.141512	0.160827	0.13745	0.0484332	-0.940335	-0.878805	-0.95434	-1.45595	2
AT3G50240	0.953013	0.161642	2.39052	0.0783564	-0.0231441	-0.876375	0.419109	-1.2246	2
AT3G50260	0.298411	11.4871	0.344113	1.13239	-0.581542	1.17398	-0.513015	0.0597912	2
AT3G50270	1.93385	0.268094	5.26652	0.0943628	0.317159	-0.633063	0.79895	-1.13521	2
AT3G50290	0.0971866	0.000113929	0.370555	9.3466e-05	-1.12103	-4.36653	-0.477413	-4.46173	2
AT3G50300	1.25654	0.123619	0.934765	0.0515821	0.10982	-1.00534	-0.0324415	-1.42566	2
AT3G50330	0.0564196	1.38808	0.172756	0.58948	-1.38255	0.157695	-0.844396	-0.254162	2
AT3G50340	0.312919	0.246686	0.791236	0.0868754	-0.558713	-0.673084	-0.112607	-1.17497	2
AT3G50370	0.380475	0.0953873	1.94991	0.157862	-0.464709	-1.13002	0.321135	-0.887755	2
AT3G50400	0.0141053	0.042068	0.0409194	0.0146928	-2.04921	-1.52371	-1.53702	-2.02958	2
AT3G50530	0.499938	0.151768	1.36334	0.0804532	-0.333393	-0.906686	0.14905	-1.2119	2
AT3G50560	4.93612	0.33143	12.6353	0.0929842	0.767792	-0.531074	1.2198	-1.14229	2
AT3G50570	1.90301	0.155797	3.47705	0.0538948	0.309429	-0.894087	0.599287	-1.40457	2
AT3G50580	0.000768888	0.000387204	16.5886	103.599	-3.44831	-3.77821	1.35071	2.23162	2
AT3G50620	1.14859	1.32466	2.36105	0.11205	0.0666225	0.135207	0.413142	-1.0526	2
AT3G50630	0.543458	0.109222	1.02044	0.053293	-0.293253	-1.06489	0.00973253	-1.40997	2
AT3G50640	1.00072	0.394848	0.944859	0.0686597	0.00034655	-0.446877	-0.0272765	-1.28813	2
AT3G50660	0.198882	0.154373	0.596027	0.0504033	-0.776673	-0.898503	-0.24885	-1.43678	2
AT3G50685	1.59699	0.587606	3.93127	0.115457	0.225118	-0.255693	0.658332	-1.03819	2
AT3G50700	0.625582	0.198822	1.23273	0.076967	-0.225576	-0.776816	0.10062	-1.23321	2
AT3G50710	1.05298	0.00055137	0.834474	0.2113	0.0248262	-3.60823	-0.0870201	-0.747545	2
AT3G50770	0.15284	1.67073	0.0699157	0.109896	-0.903301	0.246827	-1.27941	-1.06193	2
AT3G50780	0.46666	0.311161	0.979071	0.069793	-0.366519	-0.561422	-0.0101717	-1.28026	2
AT3G50790	2.60085	1.25642	8.64334	0.214049	0.459661	0.109772	1.0372	-0.741329	2
AT3G50800	1.62652	0.220787	0.700061	0.0411621	0.23393	-0.726424	-0.171483	-1.53418	2
AT3G50840	0.108126	0.277792	0.294051	0.0496678	-1.06974	-0.615974	-0.588621	-1.44385	2
AT3G50890	0.0494252	0.159801	0.0500904	0.0694156	-1.4462	-0.881884	-1.43977	-1.28287	2
AT3G51150	0.93556	0.126724	2.69196	0.0579908	-0.0320328	-0.993411	0.476219	-1.36934	2
AT3G51220	0.183827	0.174987	0.188905	0.0459309	-0.814525	-0.838226	-0.801424	-1.48146	2
AT3G51230	0.463168	0.173031	0.862815	0.0344954	-0.370131	-0.843632	-0.0709591	-1.61915	2
AT3G51238	20.6399	0.389315	7.67102	0.280403	1.45579	-0.453663	0.979806	-0.611476	2
AT3G51240	16.0066	1.46936	39.4653	0.71099	1.33353	0.185061	1.7675	-0.164033	2
AT3G51250	0.843398	0.267004	2.44355	0.122182	-0.0819046	-0.635022	0.42966	-1.01097	2
AT3G51280	0.611123	0.345065	1.57149	0.0539487	-0.236822	-0.511686	0.217377	-1.40409	2
AT3G51290	0.193492	0.373243	0.323482	0.0977143	-0.789884	-0.473938	-0.542748	-1.11843	2
AT3G51325	0.200542	1.68938	0.145897	0.0675336	-0.772674	0.252164	-0.925661	-1.29608	2
AT3G51400	0.0830636	0.240061	0.472044	0.129381	-1.19655	-0.686175	-0.361002	-0.983433	2
AT3G51410	0.0262049	0.621894	0.0655052	0.264572	-1.75134	-0.22842	-1.31075	-0.639422	2
AT3G51480	0.779694	0.0951377	1.25902	0.154613	-0.119673	-1.13128	0.110768	-0.897757	2
AT3G51490	2.7289	0.629111	18.48	0.000267282	0.482774	-0.222872	1.40263	-3.95645	2
AT3G51520	0.61118	0.369359	1.59848	0.109565	-0.236777	-0.478968	0.225566	-1.06338	2
AT3G51560	0.849164	0.00185913	0.448582	0.2113	-0.0786282	-3.02372	-0.385519	-0.747545	2
AT3G51670	0.293617	0.226877	0.681822	0.0429985	-0.589331	-0.713339	-0.184177	-1.51319	2
AT3G51680	0.0770344	0.443979	0.000509605	0.00011997	-1.23278	-0.390478	-3.64611	-4.34168	2
AT3G51710	0.492816	0.0840112	0.899821	0.0156113	-0.340293	-1.19109	-0.0507633	-2.00042	2
AT3G51730	0.357481	0.374217	0.994409	0.092405	-0.494687	-0.472685	-0.00269619	-1.1453	2
AT3G51750	13.789	2.37996	47.8517	0.348551	1.26182	0.416979	1.86017	-0.506853	2
AT3G51810	0.0765809	16.3003	0.0906031	7.4632	-1.23562	1.34227	-1.15477	0.966598	2
AT3G51820	3.09125	1.1976	11.1316	0.267672	0.54273	0.0867159	1.15886	-0.63382	2
AT3G51830	0.366812	0.212745	0.720948	0.123786	-0.482296	-0.744268	-0.157344	-1.00469	2
AT3G51870	3.03194	1.33602	8.80013	0.411206	0.533413	0.139313	1.04584	-0.427356	2
AT3G51930	0.183683	0.0789882	0.430806	0.0368673	-0.814903	-1.22074	-0.404964	-1.58717	2
AT3G51950	0.743385	0.138254	1.62229	0.0686174	-0.142606	-0.951534	0.232676	-1.28843	2
AT3G51960	1.82544	0.192633	3.49287	0.0834912	0.289414	-0.792025	0.601471	-1.19408	2
AT3G52060	0.210072	0.099511	0.562892	0.036177	-0.750349	-1.10967	-0.276356	-1.59626	2
AT3G52072	0.430235	0.366434	5.08015	0.0749203	-0.405601	-0.482791	0.781624	-1.24617	2
AT3G52110	0.879039	0.461853	1.92539	0.115217	-0.0620001	-0.371498	0.315049	-1.03919	2
AT3G52130	2146.53	1.92443	5.301	0.474739	3.68926	0.314811	0.802088	-0.358265	2
AT3G52150	2.99849	1.41428	8.52518	0.378251	0.528078	0.166688	1.03058	-0.467528	2
AT3G52310	1.1522	3.37289	12.2256	30.2074	0.0681294	0.584662	1.20395	1.63894	2
AT3G52370	1.12576	0.0158042	1.44799	0.0202865	0.0569658	-1.99452	0.178019	-1.87444	2
AT3G52380	3.5587	1.38118	13.435	0.407696	0.61045	0.1553	1.24931	-0.431478	2
AT3G52440	4033.3	1120.81	10622.2	1.78601	3.99258	3.37677	4.45827	0.278913	2
AT3G52460	0.488519	0.164043	1.15146	0.0576093	-0.344505	-0.869284	0.0678204	-1.37252	2
AT3G52480	0.513472	0.197141	1.46001	0.0502356	-0.320548	-0.7809	0.181992	-1.43838	2
AT3G52490	0.270809	0.17687	0.665707	0.0899499	-0.628217	-0.833081	-0.19568	-1.15824	2
AT3G52535	0.976531	0.352656	1.54559	0.101395	-0.0114206	-0.501222	0.209386	-1.10065	2
AT3G52540	0.492922	0.102762	1.54355	0.0636867	-0.340189	-1.09421	0.20875	-1.32429	2
AT3G52550	0.002616	0.000169755	0.00104107	0.0394505	-2.85947	-4.17475	-3.30257	-1.5546	2
AT3G52560	0.568246	0.800504	1.3283	0.117114	-0.271804	-0.107006	0.136527	-1.03134	2
AT3G52561	0.684944	0.106442	1.2882	0.0977405	-0.18198	-1.07729	0.121786	-1.1183	2
AT3G52710	0.563624	0.498247	0.85611	0.105043	-0.275731	-0.335022	-0.0747105	-1.08365	2
AT3G52720	0.812331	0.319737	1.64078	0.0906414	-0.0999537	-0.548348	0.238128	-1.15456	2
AT3G52740	164.727	3.09947	153.431	0.799047	2.45464	0.544008	2.42048	-0.107882	2
AT3G52780	0.0527103	0.0730197	0.0825712	0.0346224	-1.41526	-1.25852	-1.19941	-1.61738	2
AT3G52790	0.106304	0.0429653	0.169178	0.00380968	-1.07791	-1.51356	-0.854463	-2.67871	2
AT3G52820	0.0999692	0.0622131	0.0540288	3.22484e-05	-1.10746	-1.33555	-1.40338	-4.97347	2
AT3G52840	0.411748	0.0814937	1.31633	0.0411471	-0.426722	-1.20572	0.132172	-1.53435	2
AT3G52870	0.763597	0.843727	2.89144	0.123901	-0.129705	-0.0817175	0.510597	-1.00425	2
AT3G52900	0.584539	0.202496	0.69738	0.060181	-0.258209	-0.768012	-0.173328	-1.35152	2
AT3G52920	0.407411	0.175737	0.906261	0.0491954	-0.431815	-0.836169	-0.047334	-1.44844	2
AT3G52960	2.60005	2.32987	8.75065	0.868223	0.459513	0.406749	1.04313	-0.0679543	2
AT3G53040	0.0443105	0.915339	0.0181842	0.464192	-1.49874	-0.0425408	-1.92706	-0.369068	2
AT3G53100	0.168887	0.044109	0.294445	0.0341549	-0.85529	-1.50093	-0.587976	-1.62392	2
AT3G53160	1.22465	18.4491	1.30221	4.56178	0.0974568	1.40183	0.126988	0.729866	2
AT3G53190	0.329707	0.135379	0.699171	0.0369982	-0.533581	-0.961641	-0.172094	-1.58547	2
AT3G53200	0.011728	0.00523201	0.0594419	0.00715942	-2.13796	-2.52614	-1.35746	-2.37531	2
AT3G53220	3.5186	3.91963	9.06835	1.19215	0.605001	0.656905	1.06028	0.0845217	2
AT3G53232	0.00271569	1602.88	7.06216e-05	448.786	-2.84149	3.54882	-4.59651	2.93663	2
AT3G53235	7.34118e-05	0.000259098	0.000601727	0.2113	-4.57788	-3.9714	-3.5662	-0.747545	2
AT3G53250	0.0168011	0.169844	0.0458476	0.0530864	-1.9651	-0.852573	-1.48234	-1.41184	2
AT3G53380	0.721107	0.17688	1.8568	0.0856693	-0.157238	-0.833052	0.297607	-1.18169	2
AT3G53400	0.557693	0.246048	0.832685	0.0952361	-0.280819	-0.674329	-0.0880524	-1.13078	2
AT3G53410	0.544957	0.39235	1.24596	0.100342	-0.291928	-0.449929	0.105751	-1.10567	2
AT3G53420	0.370231	0.137937	0.856866	0.0406525	-0.477834	-0.95264	-0.0742864	-1.54017	2
AT3G53460	1.87929	1.72675	14.2108	0.477751	0.303396	0.262686	1.27631	-0.355223	2
AT3G53510	0.0268713	0.0174979	0.132694	0.0239086	-1.73926	-1.94556	-0.971275	-1.79544	2
AT3G53600	1930.63	61.3477	1.58885	3.89807	3.63829	1.97965	0.222661	0.654253	2
AT3G53610	0.675361	0.754069	1.4852	0.121533	-0.188756	-0.135744	0.190219	-1.01353	2
AT3G53620	0.389318	0.345285	0.889181	0.080602	-0.45366	-0.51138	-0.0564839	-1.21101	2
AT3G53820	4.65158	24662.8	7.31202	1665.3	0.739241	4.86335	0.956757	3.56719	2
AT3G53830	12.6242	4.58128	9.81043	0.721329	1.21937	0.731916	1.09811	-0.15709	2
AT3G53840	0.0774533	1.19559	0.2868	0.000299442	-1.23018	0.0859094	-0.600628	-3.90181	2
AT3G53950	1.001	0.896433	2.33213	0.123356	0.000480048	-0.0525776	0.407215	-1.00637	2
AT3G53980	0.00371235	0.0521841	0.00576314	0.00567577	-2.69115	-1.42008	-2.47964	-2.48699	2
AT3G54000	0.241408	0.17896	0.303111	0.0987933	-0.683485	-0.827432	-0.574027	-1.11315	2
AT3G54020	0.364786	0.342971	0.618159	0.114147	-0.484959	-0.514614	-0.231317	-1.04368	2
AT3G54050	2.59773	1.03448	11.6381	0.206951	0.459085	0.016304	1.18026	-0.757547	2
AT3G54060	0.266095	0.209242	0.953613	0.000127102	-0.636662	-0.752252	-0.0228413	-4.31391	2
AT3G54080	0.350598	0.366087	0.838335	0.0846717	-0.504037	-0.483248	-0.0848006	-1.18733	2
AT3G54090	5.05708	2.56023	14.9232	0.595546	0.779435	0.452091	1.29983	-0.249239	2
AT3G54120	0.154734	0.880129	0.45712	0.117969	-0.89738	-0.0614044	-0.376451	-1.02784	2
AT3G54150	0.290762	25.6246	0.873048	7.64362	-0.594029	1.55982	-0.0652889	0.978085	2
AT3G54180	0.442882	0.33518	0.901443	0.0880832	-0.391668	-0.525664	-0.0498973	-1.16833	2
AT3G54210	3.20776	1.58675	8.46971	0.436062	0.560523	0.222025	1.02744	-0.399131	2
AT3G54250	0.48303	0.49992	1.38733	0.117781	-0.349938	-0.33341	0.157436	-1.02861	2
AT3G54290	0.406743	0.469368	1.06273	0.123734	-0.432604	-0.363736	0.0292576	-1.00489	2
AT3G54340	0.000497829	0.00458989	0.44996	0.2113	-3.65735	-2.58911	-0.384044	-0.747545	2
AT3G54390	0.742357	0.28018	1.74794	0.0536404	-0.143271	-0.611857	0.268553	-1.40685	2
AT3G54430	0.571139	0.35868	1.2916	0.0828567	-0.269362	-0.493076	0.123054	-1.19775	2
AT3G54450	0.000520707	0.00536884	0.1147	0.2113	-3.63575	-2.51372	-1.04135	-0.747545	2
AT3G54490	104.93	2.16836	0.297424	7.55471e-05	2.23776	0.372202	-0.583136	-4.56409	2
AT3G54520	0.150153	13.7932	0.0880676	3.58616	-0.911831	1.26196	-1.16841	0.614147	2
AT3G54530	2.61076	64.4748	1.00724	4462	0.46149	2.00355	0.00346907	4.04116	2
AT3G54580	3.4377	0.192114	12.1578	0.791158	0.593814	-0.793322	1.20127	-0.112654	2
AT3G54590	3.92719	0.143978	11.1724	0.969972	0.657832	-0.932027	1.16062	-0.0146618	2
AT3G54625	0.147906	6.50838	3.28633	429.48	-0.919083	0.900766	0.57216	2.91548	2
AT3G54690	0.850464	0.311418	1.67785	0.100855	-0.0778926	-0.561026	0.248872	-1.10321	2
AT3G54790	0.382826	0.147499	0.945289	0.105759	-0.461746	-0.920408	-0.0270576	-1.08038	2
AT3G54820	0.958093	0.728895	1.94892	0.102195	-0.0205874	-0.152073	0.320891	-1.09687	2
AT3G54830	0.151371	0.277765	1.84423	0.0705347	-0.907945	-0.616022	0.29434	-1.27517	2
AT3G54890	1.64598	0.39685	2.59761	0.0781265	0.239649	-0.444445	0.459062	-1.22601	2
AT3G54930	0.659585	0.3509	2.20029	0.105309	-0.200123	-0.503622	0.379232	-1.08243	2
AT3G54940	0.0897335	7.35192	0.0765449	1.52951	-1.1594	0.959373	-1.23585	0.204358	2
AT3G55040	5.92928	2.42509	16.2726	0.438137	0.855952	0.426014	1.34146	-0.396849	2
AT3G55060	0.299071	0.0573298	0.983104	0.108916	-0.58048	-1.37486	-0.00819477	-1.06624	2
AT3G55070	0.579584	0.408932	1.67985	0.118232	-0.262303	-0.430022	0.249444	-1.02677	2
AT3G55090	0.0115393	0.0837477	0.0351671	0.0559473	-2.14577	-1.1926	-1.60988	-1.3866	2
AT3G55110	15.4546	1.60641	32.5402	2.85655	1.31665	0.227946	1.67472	0.504758	2
AT3G55120	7.86342	3.86322	8.40778	1.21243	0.991719	0.649934	1.02391	0.0926353	2
AT3G55130	0.055895	0.141843	0.332537	0.0558271	-1.38705	-0.939211	-0.529471	-1.38763	2
AT3G55230	0.0440442	0.0257466	0.146054	0.0237777	-1.50163	-1.75982	-0.925142	-1.79808	2
AT3G55240	40.246	14.2624	4.14992	2.01042	1.77692	1.27805	0.684362	0.335832	2
AT3G55290	0.220386	0.0719323	0.521608	0.0372834	-0.727298	-1.26574	-0.312988	-1.58177	2
AT3G55310	0.163783	0.0696998	0.414835	0.0309992	-0.870047	-1.2809	-0.42313	-1.67054	2
AT3G55330	4.55229	1.30146	16.4557	0.310193	0.728865	0.126712	1.34684	-0.56292	2
AT3G55360	0.376341	0.26493	1.00215	0.114182	-0.469962	-0.638772	0.00103437	-1.04353	2
AT3G55370	0.36349	0.396809	0.989533	0.114289	-0.48667	-0.444495	-0.00506017	-1.04308	2
AT3G55420	0.261469	0.226095	0.442959	0.0592106	-0.645096	-0.714999	-0.391585	-1.35933	2
AT3G55530	0.814767	0.40747	1.7566	0.118563	-0.0985136	-0.431744	0.270928	-1.02543	2
AT3G55580	6.82616	21.9358	9.88044	2.93141	0.923691	1.48507	1.10153	0.517199	2
AT3G55630	4.87459	0.69102	16.5977	0.158794	0.761761	-0.177734	1.35097	-0.884924	2
AT3G55660	0.508406	0.16103	1.7211	0.0656512	-0.325316	-0.878198	0.26111	-1.30968	2
AT3G55710	3.91993	0.572769	12.6922	0.0467139	0.656943	-0.267992	1.22196	-1.47334	2
AT3G55800	4.20274	1.12822	15.903	0.240313	0.690443	0.058017	1.33041	-0.685671	2
AT3G55880	0.102875	0.914238	0.30404	0.279918	-1.09368	-0.0431195	-0.572555	-0.612308	2
AT3G55890	0.175464	0.161252	0.503833	0.0728201	-0.836919	-0.877536	-0.329661	-1.25984	2
AT3G55900	0.174679	0.0622926	0.000303907	0.091474	-0.839074	-1.33493	-3.89469	-1.15016	2
AT3G55910	0.276593	0.140161	0.420081	0.0600342	-0.618055	-0.944949	-0.417087	-1.35269	2
AT3G55940	0.00756723	0.00766114	0.0303095	0.0319422	-2.34867	-2.34274	-1.68136	-1.65613	2
AT3G55950	0.117001	0.454205	0.255679	0.105758	-1.0318	-0.379528	-0.655865	-1.08039	2
AT3G55970	2.48115	7.71395	11.2989	2.00422	0.437002	0.98249	1.16604	0.334348	2
AT3G55990	0.128406	0.04635	0.207718	0.0233865	-0.987072	-1.4771	-0.755767	-1.80606	2
AT3G56000	0.137414	0.0657862	0.327145	0.0365001	-0.954465	-1.30869	-0.537333	-1.59198	2
AT3G56040	1.16736	0.205912	4.54685	0.106387	0.0744158	-0.759966	0.728289	-1.07753	2
AT3G56080	0.721944	0.0663143	0.5868	0.052447	-0.156681	-1.30485	-0.256353	-1.41767	2
AT3G56090	1.06175	0.287368	2.86232	0.0928754	0.0288149	-0.599677	0.505728	-1.14285	2
AT3G56100	0.287961	0.0571323	0.569385	0.0193835	-0.598685	-1.37652	-0.270841	-1.89634	2
AT3G56160	4.18444	1.14538	19.7624	0.302252	0.688345	0.0652761	1.4349	-0.575392	2
AT3G56230	0.382813	0.138382	0.804557	0.0385195	-0.461763	-0.951089	-0.104578	-1.56609	2
AT3G56240	0.37565	0.428573	0.713552	0.0888122	-0.470846	-0.407463	-0.162303	-1.16437	2
AT3G56250	0.272089	0.348819	0.508783	0.0611299	-0.625951	-0.506483	-0.324959	-1.34399	2
AT3G56270	0.684905	0.179795	1.03126	0.118582	-0.182008	-0.825191	0.0148026	-1.02535	2
AT3G56290	56.9065	0.816903	105.59	0.20821	1.94351	-0.0972546	2.24078	-0.75463	2
AT3G56330	6.98923	1.69778	11.7591	0.50674	0.935045	0.254549	1.18524	-0.326895	2
AT3G56350	1.25994	9.54374	3.61983	1.77076	0.111118	1.08485	0.618641	0.274791	2
AT3G56360	2.32709	2.69953	10.0493	0.679225	0.406176	0.47757	1.10968	-0.186013	2
AT3G56370	0.48231	0.0820931	1.07232	0.0521714	-0.350656	-1.2022	0.0335783	-1.4202	2
AT3G56410	0.347786	0.142735	0.971026	0.100416	-0.507909	-0.936195	-0.0141395	-1.10531	2
AT3G56440	0.47985	0.385137	1.31096	0.0625335	-0.353115	-0.458852	0.130206	-1.33308	2
AT3G56480	0.182565	0.114795	0.345067	0.0478487	-0.817839	-1.04095	-0.511684	-1.46179	2
AT3G56590	0.541337	0.133014	1.43715	0.0668993	-0.295134	-0.970118	0.174403	-1.30062	2
AT3G56650	4.05832	1.73321	11.0749	0.416535	0.673628	0.264483	1.15641	-0.421164	2
AT3G56660	0.175786	0.238144	0.00136546	0.000160681	-0.836037	-0.690031	-3.17213	-4.20117	2
AT3G56710	26.1158	252.365	0.906234	11.4583	1.56895	2.65979	-0.0473481	1.17278	2
AT3G56730	0.482836	0.371002	0.403337	0.0462931	-0.350132	-0.476834	-0.436647	-1.47769	2
AT3G56810	0.509274	0.331404	1.40724	0.0825027	-0.324495	-0.531113	0.16429	-1.1998	2
AT3G56825	1.2174	2.11213	2.22065	0.0206161	0.0945998	0.359567	0.383661	-1.86669	2
AT3G56890	17.9358	2.43726	55.8922	0.2113	1.38826	0.42842	1.93486	-0.747545	2
AT3G56910	3.91727	1.42258	8.91708	0.274083	0.656616	0.169505	1.05219	-0.622439	2
AT3G56930	0.422616	0.379527	1.23846	0.0963578	-0.414194	-0.465908	0.10285	-1.12515	2
AT3G56970	0.0240752	0.651057	0.183512	9.07677e-05	-1.7921	-0.206382	-0.815352	-4.47582	2
AT3G56980	0.0302678	0.505034	0.0747581	0.23007	-1.68202	-0.328515	-1.24721	-0.706619	2
AT3G57010	0.429888	0.155566	0.467224	0.0707968	-0.405989	-0.894802	-0.365938	-1.27339	2
AT3G57020	46.4727	0.779869	71.3014	0.364589	1.8461	-0.119565	2.05195	-0.485219	2
AT3G57040	1.98436	0.418901	3.24029	0.0984412	0.329557	-0.418439	0.565374	-1.11486	2
AT3G57060	0.388172	0.164657	1.3144	0.117704	-0.455077	-0.867489	0.131467	-1.02892	2
AT3G57062	1.48863	0.567906	1.55825	0.0901576	0.191329	-0.272092	0.213309	-1.15714	2
AT3G57180	2.71226	0.621282	12.8936	0.408626	0.479831	-0.228893	1.22953	-0.430382	2
AT3G57190	4.42274	0.643277	15.7807	0.230211	0.71498	-0.212163	1.3267	-0.706323	2
AT3G57210	2.05754	8.87395	2.28386	0.2113	0.346973	1.04986	0.397158	-0.747545	2
AT3G57400	0.553311	0.112153	1.25288	0.0453149	-0.284613	-1.05215	0.108418	-1.48796	2
AT3G57410	0.538428	0.148651	1.52918	0.10861	-0.297724	-0.916666	0.204251	-1.06759	2
AT3G57460	1.72684	168.135	2.80362	7.64957e-05	0.262712	2.46449	0.495764	-4.55809	2
AT3G57510	0.0145821	0.000158678	0.000399616	0.0819636	-2.03322	-4.2072	-3.76303	-1.20296	2
AT3G57520	3.482	2.11749	17.1611	0.828769	0.599973	0.360784	1.36702	-0.0903193	2
AT3G57540	0.526406	0.118933	0.537007	0.0235377	-0.308584	-1.02392	-0.298996	-1.80296	2
AT3G57640	14.7403	5.62481	29.7709	0.702366	1.2939	0.830601	1.63194	-0.169902	2
AT3G57720	0.594959	0.510244	1.46213	0.106083	-0.249713	-0.323581	0.182691	-1.07891	2
AT3G57740	0.12306	2.00129	0.714942	0.437324	-1.00752	0.333644	-0.161368	-0.397742	2
AT3G57780	0.699274	0.165265	1.72494	0.0750015	-0.172023	-0.865716	0.262183	-1.24565	2
AT3G57830	0.780305	0.126051	2.34205	0.0734996	-0.119297	-0.995975	0.409257	-1.25537	2
AT3G57920	5.93589	0.157545	10.3283	0.155663	0.856488	-0.888722	1.12284	-0.8945	2
AT3G57965	0.959157	0.297303	1.89521	0.0888217	-0.0200537	-0.583332	0.307452	-1.16431	2
AT3G57980	0.42678	0.118919	1.52376	0.160856	-0.409478	-1.02398	0.202545	-0.878719	2
AT3G58000	3.00522	1.63408	10.4526	0.917819	0.529156	0.23616	1.1286	-0.0412397	2
AT3G58060	0.211285	1.6482	0.79801	3810.16	-0.747578	0.240298	-0.108507	3.96521	2
AT3G58070	8.25041	4.66739	37.2742	2.2016	1.01482	0.740872	1.74004	0.379518	2
AT3G58120	0.19828	0.0568215	0.470139	0.0451466	-0.778129	-1.37914	-0.362947	-1.48975	2
AT3G58150	7.41298	71.9799	2.84408	5.61576	0.963351	2.05651	0.502654	0.829827	2
AT3G58190	0.00014643	0.000127022	0.0110428	5.54599e-05	-4.24583	-4.31421	-2.16692	-4.71273	2
AT3G58200	0.274281	2622.28	1.34568	0.526574	-0.62209	3.78554	0.142779	-0.308431	2
AT3G58350	0.220511	0.41729	0.661023	0.0310477	-0.727026	-0.420292	-0.199076	-1.66979	2
AT3G58390	0.00033392	0.218526	0.00948827	0.00126595	-3.8494	-0.731373	-2.23988	-3.20852	2
AT3G58450	0.0575026	3.14427	0.0380373	0.917117	-1.37341	0.550908	-1.57215	-0.0416075	2
AT3G58550	0.120875	0.0274083	0.1319	0.00943561	-1.01614	-1.72975	-0.974162	-2.24256	2
AT3G58650	0.442513	0.178959	1.29987	0.0649487	-0.392069	-0.827433	0.126122	-1.31485	2
AT3G58710	0.307584	0.297459	0.818456	0.085636	-0.566982	-0.58308	-0.0963411	-1.18188	2
AT3G58770	0.443655	0.0961279	0.551163	0.10029	-0.39083	-1.1263	-0.286483	-1.10592	2
AT3G58780	0.0838497	0.411802	0.00113885	0.434052	-1.19202	-0.42666	-3.2594	-0.401353	2
AT3G58790	0.633631	0.192725	1.4177	0.0671121	-0.219429	-0.791795	0.167852	-1.29909	2
AT3G58800	0.444906	0.235676	1.2273	0.087582	-0.389475	-0.695041	0.0984959	-1.17107	2
AT3G58850	0.172071	0.606641	0.437493	0.110709	-0.846307	-0.240362	-0.397556	-1.05838	2
AT3G58970	0.871989	0.358916	2.08607	0.118349	-0.0658726	-0.492761	0.353597	-1.02629	2
AT3G59010	0.00206178	0.01968	0.032789	0.0126139	-2.97396	-1.88904	-1.64355	-2.10295	2
AT3G59060	1.35166	0.156903	2.71577	0.0768987	0.144911	-0.890686	0.480454	-1.23363	2
AT3G59090	0.84379	0.258978	1.63162	0.123876	-0.0816816	-0.649699	0.235435	-1.00434	2
AT3G59100	0.458879	0.188075	1.5636	0.12405	-0.374605	-0.803539	0.214956	-1.00367	2
AT3G59110	0.785788	0.189915	2.08682	0.0749808	-0.115929	-0.798859	0.353769	-1.24578	2
AT3G59130	0.190742	0.0822023	0.371908	0.000213483	-0.796769	-1.20156	-0.475661	-4.06453	2
AT3G59190	0.0652889	0.537161	0.00212851	0.000763753	-1.31234	-0.298858	-2.95865	-3.45154	2
AT3G59200	0.205608	0.000323736	0.338372	0.0992252	-0.760677	-3.8643	-0.521106	-1.11105	2
AT3G59250	0.248682	0.11072	0.412801	0.0099447	-0.669208	-1.05834	-0.425494	-2.21729	2
AT3G59370	0.296503	0.263305	0.25468	0.0829749	-0.584627	-0.641731	-0.657747	-1.19706	2
AT3G59400	1.3783	0.388612	2.57534	0.0899081	0.154297	-0.454532	0.45492	-1.15847	2
AT3G59420	0.468919	0.0907805	0.979892	0.0815697	-0.364197	-1.15382	-0.00976854	-1.20527	2
AT3G59440	0.162916	0.076665	0.229952	0.00837213	-0.872601	-1.2351	-0.706864	-2.30006	2
AT3G59570	0.421529	0.181524	1.7596	0.0767327	-0.415432	-0.820589	0.27175	-1.23467	2
AT3G59620	0.000367622	1	0.00508212	0.2113	-3.80316	0	-2.54012	-0.747545	2
AT3G59680	0.39115	0.291563	0.760986	0.0755243	-0.451402	-0.592707	-0.131353	-1.24231	2
AT3G59690	0.054892	0.0442734	0.137123	0.0227989	-1.39575	-1.49914	-0.955486	-1.8183	2
AT3G59695	0.0013772	0.00124892	0.00216138	0.2113	-3.16801	-3.21504	-2.95128	-0.747545	2
AT3G59730	0.296041	0.000248534	0.109269	0.000201673	-0.585376	-3.99142	-1.06468	-4.0919	2
AT3G59740	0.240339	0.000706357	0.00366994	0.536717	-0.685619	-3.48911	-2.69668	-0.299256	2
AT3G59750	0.179638	0.440744	0.0507782	0.0827657	-0.825613	-0.393995	-1.43322	-1.19827	2
AT3G59850	0.565228	0.106682	1.12769	0.0407981	-0.274365	-1.07621	0.0577909	-1.53845	2
AT3G59930	0.55821	0.995023	1.22706	0.0889784	-0.280374	-0.0023992	0.0984012	-1.16347	2
AT3G59940	0.615338	0.384737	1.57361	0.10616	-0.233517	-0.459352	0.218027	-1.07856	2
AT3G60030	0.362233	0.203342	1.14332	0.118263	-0.488337	-0.766007	0.0644085	-1.02664	2
AT3G60120	1	43.4751	0.0467334	1360.06	0	1.81404	-1.47313	3.46982	2
AT3G60140	0.0576629	2.30367	0.499912	0.881923	-1.37207	0.401312	-0.333418	-0.0604251	2
AT3G60160	0.000294693	0.11629	0.00330129	0.847618	-3.9095	-1.03473	-2.74758	-0.0795047	2
AT3G60320	0.880441	0.132584	2.24461	0.0734997	-0.061234	-0.971673	0.388822	-1.25537	2
AT3G60370	3.63046	2.02453	9.81081	0.251117	0.620051	0.339195	1.09812	-0.664522	2
AT3G60380	0.462628	0.192165	0.99721	0.0983063	-0.370692	-0.793194	-0.00134348	-1.11552	2
AT3G60390	0.135489	0.62387	0.313261	0.121547	-0.961252	-0.226894	-0.558188	-1.01347	2
AT3G60415	2.91115	137.747	2.74629	4.74874	0.513863	2.36862	0.485828	0.749182	2
AT3G60550	1.00006	0.0735937	0.433759	0.0906511	2.94576e-05	-1.25476	-0.401679	-1.15451	2
AT3G60650	0.0879632	1.36489	0.273642	0.656216	-1.16899	0.149595	-0.623213	-0.202585	2
AT3G60700	0.280184	0.000425495	0.139245	5.10213e-05	-0.611851	-3.73286	-0.9481	-4.75285	2
AT3G60840	0.200459	0.0529449	0.581945	0.0279167	-0.772873	-1.41312	-0.260348	-1.72091	2
AT3G60990	0.149489	0.669113	0.000679939	0.172291	-0.913962	-0.193226	-3.50744	-0.845692	2
AT3G61040	183.67	6842.69	2.80362	804.623	2.50699	4.24678	0.495764	3.21739	2
AT3G61060	0.401388	0.150172	1.54123	0.0379998	-0.438977	-0.91177	0.208028	-1.57262	2
AT3G61080	3.88988	1.80582	8.39663	0.458041	0.653242	0.284217	1.02327	-0.375484	2
AT3G61090	0.563751	2.00672	0.00107934	228.484	-0.275623	0.334945	-3.28521	2.61198	2
AT3G61111	795.707	10934.5	2.80362	1046.55	3.21203	4.4722	0.495764	3.34381	2
AT3G61120	0.000421561	0.00218847	0.0188951	0.2113	-3.73732	-2.94529	-1.90861	-0.747545	2
AT3G61150	0.965553	0.283668	2.37677	0.116553	-0.0168577	-0.605909	0.416334	-1.03365	2
AT3G61160	0.248811	0.0497076	0.83727	0.0382023	-0.668959	-1.44346	-0.0854118	-1.57007	2
AT3G61190	8.54824	3.82578	5.84228	0.460689	1.03188	0.645251	0.848844	-0.372712	2
AT3G61220	66.1801	2.45064	95.2618	0.517549	2.01611	0.431053	2.19128	-0.316744	2
AT3G61260	0.553386	0.208565	1.19743	0.0496506	-0.284548	-0.75381	0.0866456	-1.44401	2
AT3G61270	0.416942	0.0721758	1.02391	0.0627407	-0.420693	-1.26411	0.011363	-1.33148	2
AT3G61290	0.000494234	1	0.00272741	0.2113	-3.66084	0	-2.83942	-0.747545	2
AT3G61310	1.02078	0.191082	2.2706	0.105459	0.00989025	-0.795913	0.394358	-1.08175	2
AT3G61340	1.83556	2663.54	1.10028	60.1476	0.292075	3.79304	0.045956	1.97015	2
AT3G61380	0.467436	0.135022	1.14808	0.050683	-0.36572	-0.962912	0.0664063	-1.43412	2
AT3G61390	0.120927	0.976197	0.103153	0.342007	-1.01593	-0.011585	-1.09238	-0.515967	2
AT3G61400	62.5044	0.251495	1996.42	252.371	1.98863	-0.6638	3.6544	2.6598	2
AT3G61420	0.728317	0.157258	2.09907	0.0851817	-0.152454	-0.889598	0.356583	-1.18444	2
AT3G61430	0.307232	0.0582797	1.10239	0.0197575	-0.567533	-1.36695	0.0468762	-1.88715	2
AT3G61470	1.23566	0.713248	2.08372	0.0945379	0.101759	-0.162508	0.353055	-1.13432	2
AT3G61490	0.447021	0.210488	0.745513	0.09587	-0.387195	-0.749397	-0.141232	-1.12759	2
AT3G61550	0.626455	0.11467	1.54486	0.0812968	-0.224906	-1.04148	0.209158	-1.20689	2
AT3G61571	1.68867	2.68096	11872.5	23.672	0.251961	0.474249	4.51178	1.5217	2
AT3G61650	0.466719	0.369049	1.11911	0.103835	-0.366458	-0.479372	0.0541189	-1.08921	2
AT3G61670	0.721149	0.136707	1.27253	0.112661	-0.15721	-0.956947	0.115899	-1.04998	2
AT3G61680	0.0442757	0.35207	0.0902524	0.194695	-1.49911	-0.502023	-1.15663	-0.786903	2
AT3G61750	1.82916	0.0550732	3.0215	0.0541177	0.290393	-1.39417	0.531756	-1.40258	2
AT3G61810	0.0143752	0.0107608	0.473706	0.00025115	-2.04009	-2.17936	-0.359312	-3.98639	2
AT3G61820	0.309485	0.154527	0.887288	0.114618	-0.56402	-0.898022	-0.0575087	-1.0417	2
AT3G61840	0.0519033	0.00080159	0.00103185	0.000592209	-1.42268	-3.42828	-3.30685	-3.57387	2
AT3G61870	4.99921	1.11778	15.8984	0.41987	0.7739	0.0535441	1.33027	-0.417329	2
AT3G61880	2.26016	0.0803648	6.64596	0.000144396	0.392141	-1.21243	0.910826	-4.25256	2
AT3G61890	0.358261	0.132629	0.894733	0.0310028	-0.493639	-0.971511	-0.0534902	-1.67049	2
AT3G61950	0.350174	0.037499	0.987693	0.0323449	-0.504618	-1.579	-0.00595525	-1.65011	2
AT3G62010	0.460612	0.131699	1.66135	0.0999927	-0.372792	-0.974896	0.244119	-1.10734	2
AT3G62020	0.193793	0.171067	0.25332	0.0570088	-0.789138	-0.849122	-0.660323	-1.37756	2
AT3G62030	6.20796	2.06575	17.8008	0.49761	0.87804	0.348889	1.38462	-0.335638	2
AT3G62040	0.0505033	0.015417	0.0736759	0.00439378	-1.43583	-2.00645	-1.25422	-2.61011	2
AT3G62070	0.114781	0.105337	0.258031	0.0329693	-1.04102	-1.0823	-0.651462	-1.64091	2
AT3G62160	0.164573	0.161901	0.268527	0.0487238	-0.867733	-0.875604	-0.632287	-1.45308	2
AT3G62170	1	1	2.80362	0.000109647	0	0	0.495764	-4.38495	2
AT3G62210	2.45493	0.247121	18.3835	1.83276	0.431893	-0.672238	1.40011	0.291338	2
AT3G62230	1	1	2.80362	0.000177654	0	0	0.495764	-4.15288	2
AT3G62270	0.168152	0.0557898	0.39793	0.0917362	-0.857387	-1.38795	-0.443138	-1.14879	2
AT3G62390	0.615957	0.184822	1.4497	0.111249	-0.233033	-0.811932	0.178584	-1.05605	2
AT3G62410	14.2801	0.620565	50.944	0.103136	1.27865	-0.229448	1.89028	-1.09246	2
AT3G62510	2.33885	0.707143	4.11582	3.84149e-05	0.408599	-0.166642	0.680394	-4.88932	2
AT3G62610	36.6306	1.65859	94.4258	1.55261	1.73166	0.243319	2.18704	0.211565	2
AT3G62630	0.868154	0.268804	1.50729	0.121985	-0.0679926	-0.631792	0.197319	-1.01174	2
AT3G62660	0.394907	0.0936222	1.41107	0.0642755	-0.446805	-1.139	0.165596	-1.31986	2
AT3G62680	2.67135	0.0257613	3.23706	0.10433	0.472522	-1.75955	0.564895	-1.08692	2
AT3G62740	0.774657	0.193019	0.489678	0.000146665	-0.12279	-0.791063	-0.343365	-4.24506	2
AT3G62780	0.0880122	1.16917	0.160291	0.264886	-1.16872	0.0751617	-0.880413	-0.638853	2
AT3G62850	0.00172635	1	0.00248757	0.2113	-3.05935	0	-2.88368	-0.747545	2
AT3G62910	2.51767	0.923051	9.41916	0.387025	0.44403	-0.038506	1.07853	-0.4565	2
AT3G62930	4.90571	0.650047	11.7249	0.14614	0.76482	-0.207128	1.18383	-0.924859	2
AT3G62950	4.87266	1.59062	11.2145	0.178969	0.76157	0.223195	1.16243	-0.827405	2
AT3G62960	0.489819	0.104492	1.03623	0.0341339	-0.343226	-1.08618	0.0171126	-1.62422	2
AT3G62990	0.124936	0.0383006	0.212159	0.00363797	-1.00025	-1.56883	-0.745593	-2.70088	2
AT3G63020	0.320803	5650.91	1.15057	0.57621	-0.546746	4.15476	0.06745	-0.265111	2
AT3G63050	0.119881	0.409298	0.405744	0.0392507	-1.02011	-0.429592	-0.433787	-1.55705	2
AT3G63080	0.615009	0.341015	1.34519	0.111982	-0.233773	-0.517364	0.142605	-1.05289	2
AT3G63088	0.0321867	0.000370199	0.0949598	0.000192596	-1.65246	-3.7998	-1.13218	-4.11404	2
AT3G63110	0.696337	0.23892	2.23779	0.0483372	-0.174047	-0.688467	0.387357	-1.45691	2
AT3G63120	0.852171	0.229834	1.25988	0.0645838	-0.0769285	-0.707113	0.111097	-1.31756	2
AT3G63140	5.21873	1.11566	10.7438	0.277868	0.794566	0.0526307	1.14181	-0.615843	2
AT3G63160	1.81943	2.99535	11.5207	0.396586	0.287829	0.527575	1.17539	-0.444765	2
AT3G63200	1.11068	0.0933913	1.90405	0.0833643	0.0504807	-1.14019	0.30969	-1.19481	2
AT3G63210	0.274427	0.0454051	0.747702	0.0414732	-0.621835	-1.487	-0.139822	-1.53056	2
AT3G63280	0.372651	0.242707	0.628299	0.0736185	-0.474701	-0.680905	-0.223492	-1.2546	2
AT3G63350	0.312201	11.3244	0.228057	1.1356	-0.559818	1.16712	-0.710845	0.0611518	2
AT3G63360	0.123354	0.000118528	0.000257514	0.105629	-1.00638	-4.34749	-3.97435	-1.08097	2
AT3G63380	0.0730499	2.73156	0.275536	1.41568	-1.25832	0.483242	-0.619895	0.167167	2
AT3G63410	4.26531	1.18136	11.6387	0.267355	0.697551	0.0801494	1.18029	-0.634391	2
AT3G63430	0.0767089	0.305849	0.169413	0.0748109	-1.23482	-0.569703	-0.853793	-1.24687	2
AT3G63440	0.226779	0.0697224	0.539879	0.0515072	-0.713548	-1.28074	-0.29643	-1.42636	2
AT3G63470	0.082008	0.234909	0.325989	0.0908726	-1.2027	-0.696609	-0.539035	-1.15334	2
AT3G63540	3.76877	2.42075	9.15969	0.25292	0.638031	0.425152	1.0651	-0.661081	2
AT3G66656	0.0955624	0.000139063	0.000399468	9.65001e-05	-1.12914	-4.27066	-3.76321	-4.44637	2
AT4G00030	2.44655	0.901967	11.6991	0.458568	0.430249	-0.0496179	1.18278	-0.37493	2
AT4G00050	7.13425	0.358844	19.9256	0.163716	0.944921	-0.492858	1.43885	-0.870245	2
AT4G00080	1.49566	0.145759	4.0968	0.0820539	0.193595	-0.926114	0.678165	-1.20243	2
AT4G00165	10.3714	0.993344	42.4038	0.249914	1.12484	-0.00321132	1.80204	-0.666831	2
AT4G00210	0.0582545	0.381536	0.358556	0.064187	-1.36716	-0.463369	-0.493243	-1.32052	2
AT4G00230	0.629835	0.361599	0.574579	0.106632	-0.222318	-0.489179	-0.266474	-1.07643	2
AT4G00340	0.720958	0.20087	2.30634	0.121501	-0.157337	-0.77189	0.401868	-1.01365	2
AT4G00355	0.308618	0.250717	0.688431	0.0719186	-0.565368	-0.665289	-0.179539	-1.26583	2
AT4G00360	0.325858	0.09629	0.670472	0.0392826	-0.539228	-1.12549	-0.19225	-1.55666	2
AT4G00390	3.50178	3.59449	33.5179	0.671652	0.602696	0.615262	1.68895	-0.191404	2
AT4G00400	0.24761	0.0665208	0.556974	0.0289257	-0.671287	-1.30335	-0.281439	-1.70383	2
AT4G00430	1.11885	0.284048	2.11842	0.0786767	0.054006	-0.605264	0.360997	-1.22264	2
AT4G00440	0.372102	0.167982	1.06844	0.0603874	-0.47541	-0.857872	0.0318338	-1.34987	2
AT4G00450	0.381831	0.103273	1.30066	0.119606	-0.462998	-1.09182	0.126414	-1.02121	2
AT4G00700	0.0880295	0.0103717	0.190442	0.00991061	-1.16862	-2.19707	-0.797526	-2.21894	2
AT4G00780	0.818604	0.804269	1.33863	0.113341	-0.096254	-0.10475	0.140253	-1.04709	2
AT4G00893	662.637	2.48787	2268.44	0.2113	3.12402	0.438303	3.71583	-0.747545	2
AT4G00910	0.0168132	0.0440354	0.0287328	0.0169239	-1.96475	-1.50173	-1.70705	-1.9616	2
AT4G00950	3.16602	0.213455	3.62037	0.0621431	0.554223	-0.742666	0.618713	-1.33609	2
AT4G00970	2.62722	49.376	2.74773	835.384	0.464512	1.87525	0.486079	3.23543	2
AT4G01020	0.429347	0.0944138	1.44602	0.0900136	-0.406595	-1.13495	0.177363	-1.1579	2
AT4G01023	1.93402	1742.8	3.2802	0.2113	0.317201	3.58906	0.571261	-0.747545	2
AT4G01037	5.45054	1.14294	13.0382	0.504068	0.815466	0.0642496	1.23489	-0.329437	2
AT4G01060	1.24177	0.105851	3.92031	0.0470799	0.104134	-1.07997	0.65699	-1.46958	2
AT4G01110	1.26126	0.218044	1.45218	0.0489175	0.111624	-0.732437	0.179408	-1.45117	2
AT4G01120	0.501812	0.703616	1.27657	0.123393	-0.331593	-0.169047	0.117422	-1.00622	2
AT4G01140	0.0702388	0.158937	0.0929591	0.0431591	-1.2772	-0.884492	-1.14242	-1.5114	2
AT4G01190	0.00017938	0.00027418	0.00101024	0.000217176	-4.14823	-3.9442	-3.31703	-4.05628	2
AT4G01330	0.629912	0.133532	1.92945	0.0682371	-0.222259	-0.968247	0.316064	-1.2911	2
AT4G01335	0.0359083	5.57115e-05	0.104674	4.16106e-05	-1.59985	-4.71056	-1.08534	-4.8509	2
AT4G01340	0.000133105	0.0400383	0.00146892	0.2113	-4.29172	-1.54749	-3.13701	-0.747545	2
AT4G01350	0.161321	0.0733659	0.524875	0.0418832	-0.877332	-1.25625	-0.309985	-1.52583	2
AT4G01390	0.0445846	0.000791813	0.183516	0.000108507	-1.49577	-3.43418	-0.815342	-4.38997	2
AT4G01430	0.728163	0.273784	1.75638	0.0660168	-0.152556	-0.622964	0.270867	-1.30701	2
AT4G01450	0.283588	0.193595	0.543154	0.0969059	-0.606044	-0.789628	-0.293522	-1.12242	2
AT4G01480	0.443735	0.261123	0.865018	0.110339	-0.390743	-0.645733	-0.0697329	-1.06	2
AT4G01580	0.433644	0.339207	1.13228	0.124501	-0.401805	-0.519921	0.0597417	-1.00192	2
AT4G01630	0.243355	0.0795064	0.133371	0.0351738	-0.679623	-1.21759	-0.968827	-1.60979	2
AT4G01660	6.33375	1.462	17.093	0.487803	0.887686	0.182647	1.36511	-0.345209	2
AT4G01680	0.274462	0.170976	0.449958	0.0621954	-0.621774	-0.849378	-0.384046	-1.33568	2
AT4G01730	0.379908	0.394758	1.14722	0.0769461	-0.465426	-0.446986	0.0660494	-1.23334	2
AT4G01735	1.79595	0.000142712	2.79138	0.000110297	0.281582	-4.2582	0.49366	-4.38211	2
AT4G01830	1.1489	0.00661923	0.00298554	0.00123897	0.0667529	-2.41304	-2.79593	-3.21888	2
AT4G01840	0.729904	0.215832	1.97663	0.100955	-0.151407	-0.73734	0.327681	-1.10274	2
AT4G01870	0.308764	8.75801	1.03995	3.2508	-0.565141	1.04353	0.0188366	0.566931	2
AT4G01883	13.2674	2.4155	32.6996	0.426287	1.24327	0.424107	1.67707	-0.410035	2
AT4G01910	0.21151	0.12005	0.84125	0.0425647	-0.747067	-1.01943	-0.0831311	-1.51807	2
AT4G01915	7.68298	1.05113	12.2235	0.349973	0.980555	0.0239804	1.20386	-0.504895	2
AT4G01950	0.182611	0.0806305	0.21358	0.0349652	-0.817718	-1.21084	-0.742384	-1.61265	2
AT4G01995	3.75149	1.28929	10.7138	0.24472	0.635822	0.122193	1.14047	-0.676933	2
AT4G02050	0.418105	0.178263	1.28135	0.103885	-0.419354	-0.829306	0.119223	-1.08898	2
AT4G02075	0.241	0.548628	0.702503	0.104766	-0.684298	-0.2887	-0.169808	-1.08492	2
AT4G02090	0.0569292	0.0143544	0.138488	0.00868568	-1.37823	-2.04079	-0.950722	-2.28238	2
AT4G02130	1.93812	0.242091	3.70718	0.0692099	0.31822	-0.682127	0.630108	-1.28429	2
AT4G02140	1.71124	0.329378	2.56133	0.028204	0.258349	-0.534061	0.452297	-1.71599	2
AT4G02160	0.0800652	0.509273	1.12137	0.15292	-1.21423	-0.324496	0.055089	-0.90305	2
AT4G02180	0.514654	0.0965492	1.42424	0.000623047	-0.319442	-1.1242	0.170065	-3.54946	2
AT4G02270	4.52842	0.996365	8.45316	0.240846	0.726335	-0.00175125	1.0265	-0.684606	2
AT4G02290	0.050446	0.165431	0.110338	0.147374	-1.43637	-0.865233	-1.06	-0.920815	2
AT4G02360	0.293271	0.147558	0.410267	0.0978948	-0.589898	-0.920214	-0.428454	-1.11754	2
AT4G02380	4.06694	9.71977	7.69954	1.06569	0.674648	1.09364	0.981591	0.0305949	2
AT4G02520	0.178929	23.8046	0.568565	9.52119	-0.827514	1.52439	-0.271534	1.08371	2
AT4G02530	4.42129	1.67862	11.8103	0.326375	0.714823	0.249092	1.18732	-0.538466	2
AT4G02540	0.626	0.229689	2.1671	0.108569	-0.225255	-0.707416	0.371921	-1.06777	2
AT4G02590	0.526155	0.320485	1.50734	0.124283	-0.308813	-0.547224	0.197334	-1.00277	2
AT4G02630	0.795521	0.0464777	1.78815	0.030316	-0.110009	-1.47577	0.279489	-1.68126	2
AT4G02655	0.000750927	1	0.00208734	80.1408	-3.45968	0	-2.96804	2.10816	2
AT4G02670	0.808318	0.00224255	0.792614	0.000213015	-0.102335	-2.93355	-0.11177	-4.06559	2
AT4G02680	0.596056	0.133942	1.32837	0.106441	-0.248826	-0.966772	0.136554	-1.07729	2
AT4G02690	0.38353	20.9584	0.00144582	5.75423	-0.460863	1.46315	-3.14463	0.841541	2
AT4G02710	0.480784	0.131637	1.4382	0.0806671	-0.35218	-0.975123	0.174755	-1.21063	2
AT4G02715	0.32077	0.153235	1.24095	0.0905413	-0.546797	-0.90206	0.103814	-1.15509	2
AT4G02780	0.234521	0.0501553	0.527412	0.15798	-0.697404	-1.43915	-0.307666	-0.887397	2
AT4G02790	3.24596	1.26128	10.1446	0.367754	0.566215	0.111629	1.11421	-0.481062	2
AT4G02800	0.804786	0.362499	2.05643	0.0877485	-0.104441	-0.487984	0.346713	-1.17016	2
AT4G02810	0.410782	0.284749	0.756186	0.0800134	-0.427852	-0.604079	-0.134395	-1.21454	2
AT4G02830	0.107721	0.0218484	0.102736	0.0177126	-1.07154	-1.83878	-1.09433	-1.93969	2
AT4G02850	8.01053	1.18127	7.06025	0.316287	1.00063	0.0801124	0.939906	-0.553565	2
AT4G02920	4.60414	1.98881	11.9524	0.323666	0.73431	0.330636	1.19308	-0.542474	2
AT4G02950	27.0833	18.4062	0.0244302	266.312	1.58644	1.40071	-1.78506	2.68566	2
AT4G02990	4.24294	1.88194	8.5659	0.336417	0.695021	0.304073	1.03287	-0.523893	2
AT4G03010	0.355955	0.220997	0.970612	0.0865532	-0.496744	-0.725967	-0.0143445	-1.17676	2
AT4G03030	0.583084	0.749399	1.83306	0.124113	-0.259408	-0.138732	0.291417	-1.00342	2
AT4G03070	0.135139	0.0844952	0.282659	0.0652919	-0.962495	-1.18833	-0.607622	-1.31232	2
AT4G03100	0.887827	0.143349	1.71549	0.0421565	-0.0572163	-0.934133	0.259541	-1.5227	2
AT4G03110	1.03543	0.333123	3.03278	0.121228	0.0167449	-0.528624	0.533547	-1.01474	2
AT4G03270	0.613226	0.190172	1.54779	0.0395231	-0.23517	-0.798209	0.21007	-1.55372	2
AT4G03280	4.90626	1.43514	12.8904	0.210018	0.764875	0.17373	1.22941	-0.750471	2
AT4G03292	19.895	5.33323	133.464	0.054819	1.43811	0.805003	2.35344	-1.39639	2
AT4G03330	0.312573	0.207728	1.05295	0.0389757	-0.559246	-0.755743	0.0248136	-1.56043	2
AT4G03340	0.125024	0.0622429	0.185196	0.0352834	-0.999908	-1.33532	-0.810959	-1.60829	2
AT4G03380	0.564398	0.000440294	1.3479	5.33617e-05	-0.275071	-3.71642	0.14357	-4.73128	2
AT4G03415	0.360904	0.297911	0.952754	0.115569	-0.490104	-0.582349	-0.0232745	-1.03772	2
AT4G03420	0.879818	0.348343	1.81983	0.0987599	-0.0615744	-0.50714	0.287935	-1.11331	2
AT4G03480	0.11068	0.000805208	0.112342	0.000435603	-1.05851	-3.42612	-1.05134	-3.72157	2
AT4G03540	0.000127653	0.136518	7.90113e-05	0.0276291	-4.31183	-0.957613	-4.54253	-1.72589	2
AT4G03585	0.504246	0.0924037	0.648317	6.47619e-05	-0.329266	-1.1453	-0.20841	-4.63816	2
AT4G03905	1.26102	8.96092	0.00723797	0.662472	0.111532	1.05455	-2.37007	-0.198023	2
AT4G04020	7.6972	4.17441	10.5548	0.631862	0.981445	0.68719	1.13328	-0.220773	2
AT4G04025	0.0580586	0.000127186	0.247972	4.45667e-05	-1.36878	-4.31359	-0.670585	-4.81789	2
AT4G04055	0.274101	1.05073	0.00175537	0.0893274	-0.622407	0.0237953	-3.05134	-1.16158	2
AT4G04125	1.23354	22.7406	0.199399	57.36	0.100935	1.5024	-0.775424	1.94732	2
AT4G04223	0.505088	0.682492	0.81219	0.122875	-0.328464	-0.183705	-0.100037	-1.00825	2
AT4G04330	46.6722	6.13602	286.203	0.642466	1.84816	0.872434	2.7203	-0.21277	2
AT4G04340	0.800097	0.159217	1.89105	0.0885392	-0.107251	-0.883645	0.306396	-1.16585	2
AT4G04350	2.19225	0.505788	8.42605	0.320021	0.37747	-0.327798	1.02495	-0.54792	2
AT4G04423	1	1	0.00184975	0.2113	0	0	-3.02615	-0.747545	2
AT4G04460	0.204605	0.260001	0.423991	0.0327094	-0.763029	-0.647803	-0.412632	-1.64472	2
AT4G04465	5772.4	9.74238	3.69058	0.785041	4.16499	1.09476	0.627949	-0.116387	2
AT4G04480	0.0595829	20.2943	2.80362	245.037	-1.35632	1.44767	0.495764	2.64562	2
AT4G04490	3.25023	13.5312	3.21374	3.29362	0.566847	1.25274	0.561417	0.573224	2
AT4G04540	1	24898	2.80362	48.1606	0	4.86791	0.495764	1.86326	2
AT4G04565	2.24488	2.61868	1.39957	0.0159401	0.388878	0.462946	0.161662	-1.9904	2
AT4G04605	0.0360472	1.02	0.100843	0.221995	-1.59799	0.00952088	-1.10327	-0.723801	2
AT4G04610	0.113949	74.0342	0.224859	14.5908	-1.04451	2.07004	-0.717635	1.289	2
AT4G04630	0.347751	0.296309	1.15533	0.0878177	-0.507958	-0.584942	0.0694368	-1.16978	2
AT4G04760	0.317049	2.89404	0.389858	582.189	-0.552407	0.511028	-0.452994	3.06178	2
AT4G04810	0.090047	2.51406	0.0625917	0.48926	-1.15773	0.443339	-1.33263	-0.343775	2
AT4G04835	0.00031453	0.0861927	0.946422	0.000481086	-3.87817	-1.17876	-0.0264814	-3.67381	2
AT4G04840	44.7209	0.44654	59.19	0.150473	1.82763	-0.387713	1.96243	-0.910807	2
AT4G04850	17.3395	0.641857	30.6877	0.225119	1.372	-0.213225	1.64653	-0.71708	2
AT4G04900	1.58582	0.000297991	0.604349	0.000153934	0.221743	-3.90415	-0.242182	-4.2218	2
AT4G04930	0.000649925	0.000942463	0.182057	0.00050646	-3.52915	-3.35043	-0.819179	-3.64909	2
AT4G04955	0.313182	0.10837	0.608002	0.0660159	-0.558309	-1.06866	-0.239284	-1.30701	2
AT4G04990	2.42601e-05	0.0436622	4.27504e-05	0.0229334	-5.11035	-1.50582	-4.8379	-1.81547	2
AT4G05018	1.87136	2178.92	0.00345081	0.482452	0.301362	3.69647	-2.72628	-0.350514	2
AT4G05095	0.189701	9.32801e-05	0.267332	0.0133606	-0.7994	-4.46269	-0.634432	-2.07529	2
AT4G05130	0.426501	0.431235	0.754158	0.000149022	-0.409793	-0.404484	-0.135687	-4.2374	2
AT4G05170	0.0595884	0.0154102	0.0932546	0.00229499	-1.35627	-2.00666	-1.14089	-2.92243	2
AT4G05190	0.196124	0.0865694	0.572651	0.0490139	-0.783388	-1.17667	-0.26809	-1.45022	2
AT4G05200	0.029813	0.025944	0.0412827	0.0166651	-1.6893	-1.75615	-1.53277	-1.96901	2
AT4G05220	0.0416003	0.0172191	0.138829	0.0156388	-1.52909	-1.95328	-0.949541	-1.99958	2
AT4G05315	4.4861	2.22027	27.742	0.377373	0.721821	0.383579	1.598	-0.468646	2
AT4G05380	673.667	2.01051	0.0104787	0.2113	3.13196	0.335853	-2.19213	-0.747545	2
AT4G05470	3352.02	2891.82	19942.4	0.453209	3.9036	3.83259	4.76118	-0.380584	2
AT4G05475	1	1	2164.99	0.2113	0	0	3.69338	-0.747545	2
AT4G05490	1	7108	2.80362	0.2113	0	4.26508	0.495764	-0.747545	2
AT4G05590	0.199251	0.197063	0.485556	0.0615962	-0.775779	-0.78109	-0.34743	-1.34034	2
AT4G05685	2.33971	0.000201659	1.13775	0.000432155	0.408777	-4.09193	0.0620605	-3.72539	2
AT4G06010	0.0153265	2.72591	2.80362	4743.73	-2.00928	0.482246	0.495764	4.0706	2
AT4G06170	1	7926.27	2.80362	183.857	0	4.31748	0.495764	2.50748	2
AT4G06235	8.0633e-05	0.000118277	2.80362	0.2113	-4.53276	-4.34852	0.495764	-0.747545	2
AT4G06340	0.000542925	0.000473745	2.80362	0.2113	-3.61565	-3.6812	0.495764	-0.747545	2
AT4G06534	0.313359	0.160081	1.20798	0.0548835	-0.558037	-0.881043	0.0908645	-1.39583	2
AT4G06536	0.374729	0.0955009	1.21482	0.0505293	-0.472027	-1.12945	0.093581	-1.43558	2
AT4G06598	0.666966	0.322263	2.25008	0.0492637	-0.194772	-0.544563	0.389992	-1.44778	2
AT4G06685	0.20907	0.0380576	0.00588299	0.000886047	-0.752647	-1.57189	-2.46975	-3.38011	2
AT4G06744	0.406001	0.117416	1.66896	0.132286	-0.433482	-1.0301	0.246317	-0.972755	2
AT4G06746	1.56813	17.498	10.3455	3.38188	0.216349	1.37637	1.12364	0.585941	2
AT4G06775	0.000122579	1	0.00119842	654.679	-4.33133	0	-3.23488	3.11821	2
AT4G07070	3.30828	14.9837	0.0255872	1388.6	0.575361	1.30177	-1.76281	3.47981	2
AT4G07120	24.4007	7070.21	64.2319	0.00921074	1.53628	4.26251	2.00174	-2.25416	2
AT4G07190	0.967976	8.25361	2.28184	1.3443	-0.0156521	1.01501	0.396732	0.142286	2
AT4G07405	0.216473	0.0691157	0.696577	9.23592	-0.735914	-1.28495	-0.173882	1.06909	2
AT4G07820	0.188077	0.252129	1.2794	0.0619912	-0.803536	-0.662589	0.118489	-1.33726	2
AT4G07960	0.83989	0.446266	1.96934	0.106776	-0.0839091	-0.388008	0.325905	-1.07578	2
AT4G07995	4.69523	0.372025	11.1559	0.154248	0.743732	-0.475509	1.15991	-0.898893	2
AT4G08150	0.268993	0.0540212	0.612343	0.0468523	-0.631454	-1.40344	-0.235862	-1.47191	2
AT4G08160	0.0645292	0.0523618	0.147564	0.0140571	-1.31797	-1.41845	-0.920196	-2.05085	2
AT4G08175	21.7303	1.68266	1.68816	212.859	1.48055	0.250249	0.251816	2.57792	2
AT4G08290	0.290067	0.269527	0.905801	0.109352	-0.59518	-0.6305	-0.0475782	-1.06431	2
AT4G08300	0.27815	0.0215973	0.436332	0.00457359	-0.615355	-1.84434	-0.398833	-2.59082	2
AT4G08360	0.0167282	0.0811458	0.103222	0.00844343	-1.96719	-1.20778	-1.09206	-2.29599	2
AT4G08400	3.26495	0.0224321	7.97599	0.412763	0.569021	-1.8261	0.998555	-0.425538	2
AT4G08410	4.04031	0.0152958	12.1524	0.275465	0.671489	-2.01024	1.20106	-0.62002	2
AT4G08450	0.152391	0.000291748	0.181334	0.000963125	-0.904718	-3.91433	-0.821092	-3.34	2
AT4G08555	22.7613	166.741	13.5949	9.69206	1.50284	2.46049	1.255	1.09227	2
AT4G08685	0.152781	0.150251	0.261507	0.0404664	-0.903488	-0.911519	-0.645026	-1.54238	2
AT4G08755	2.32388	13.6208	2.80362	9.06919e-05	0.405512	1.25591	0.495764	-4.47622	2
AT4G08810	0.428276	0.28242	1.32173	0.101323	-0.407796	-0.608029	0.134144	-1.10099	2
AT4G08870	5.10825	0.906307	21.2745	0.185866	0.784276	-0.0473096	1.47035	-0.809222	2
AT4G08920	0.766287	0.232694	1.7989	0.105686	-0.128014	-0.701165	0.28237	-1.08071	2
AT4G08925	1	36.0072	2.80362	0.2113	0	1.72341	0.495764	-0.747545	2
AT4G09060	0.653534	0.589961	1.28465	0.0506353	-0.204556	-0.253769	0.120458	-1.43457	2
AT4G09100	19.6588	29.2165	43.4392	3.55078	1.43237	1.6229	1.81364	0.609379	2
AT4G09110	0.000192632	11.2879	0.000685172	1.26948	-4.11396	1.16557	-3.50375	0.114747	2
AT4G09160	0.116878	0.150913	0.48069	0.0838796	-1.03231	-0.909405	-0.352274	-1.19185	2
AT4G09350	9.62078	1.10503	37.0575	0.183903	1.08872	0.0480273	1.73723	-0.814328	2
AT4G09375	3737.8	1	2.80362	0.2113	3.95599	0	0.495764	-0.747545	2
AT4G09385	0.197248	0.462315	0.848307	0.031971	-0.780638	-0.371017	-0.0791137	-1.6557	2
AT4G09420	0.380814	0.0882755	1.16638	0.0609341	-0.46428	-1.16728	0.074012	-1.34554	2
AT4G09460	0.265546	0.574157	0.537066	0.0865265	-0.637655	-0.266828	-0.298943	-1.1769	2
AT4G09500	0.382268	0.057542	0.728878	0.0388531	-0.462447	-1.37308	-0.152084	-1.56194	2
AT4G09530	0.0200074	0.916248	0.0387231	0.11832	-1.88111	-0.0420634	-1.56355	-1.02641	2
AT4G09580	0.745169	0.318616	1.97312	0.120137	-0.141453	-0.550037	0.326825	-1.01908	2
AT4G09589	1	10058.3	2.80362	582.51	0	4.43203	0.495764	3.06205	2
AT4G09600	1.12235	127.844	0.990479	16.2411	0.0555062	2.33275	-0.00460076	1.34053	2
AT4G09610	212.843	53639.5	2.80362	5.73355	2.57788	5.237	0.495764	0.839809	2
AT4G09630	0.58303	0.279394	1.86225	0.121533	-0.259453	-0.613209	0.299016	-1.01353	2
AT4G09780	0.00107711	0.000810958	2.80362	0.2113	-3.28621	-3.4227	0.495764	-0.747545	2
AT4G09820	75.6887	1.09932	508.469	0.667898	2.08067	0.0455364	2.99667	-0.1941	2
AT4G09890	0.029966	0.0490644	0.107584	0.0134592	-1.68684	-1.44973	-1.07215	-2.07175	2
AT4G09900	9.24082	1.59692	13.5103	0.518849	1.06934	0.225098	1.252	-0.315538	2
AT4G09950	0.179283	0.268203	0.479789	0.064546	-0.826562	-0.632868	-0.353176	-1.31784	2
AT4G09970	0.953369	0.264793	2.55567	0.0628218	-0.0229642	-0.639021	0.451234	-1.33086	2
AT4G09990	1.45351	0.156677	1.98057	0.0465918	0.179848	-0.891377	0.328638	-1.47459	2
AT4G10020	0.098959	21.2851	0.280893	4.56449	-1.11234	1.47059	-0.610635	0.730151	2
AT4G10060	0.451195	0.186206	1.41024	0.0696128	-0.382726	-0.808344	0.165314	-1.2815	2
AT4G10120	1.26731	0.282942	17.5298	0.0988151	0.113921	-0.60714	1.37725	-1.11304	2
AT4G10150	0.018227	0.198048	0.0380636	0.0493105	-1.92593	-0.778692	-1.57182	-1.44732	2
AT4G10160	0.000768225	0.00076514	3.86272e-05	0.2113	-3.44873	-3.45066	-4.88667	-0.747545	2
AT4G10200	1.44673	2.96624	23.8063	123.989	0.177597	0.522878	1.52442	2.31802	2
AT4G10240	0.00177111	1	0.00016667	0.000254324	-3.04704	0	-4.18357	-3.98035	2
AT4G10250	0.389613	136.8	0.231886	5.89944	-0.453296	2.36531	-0.702838	0.853526	2
AT4G10300	4.16676	1.77556	12.0447	0.190337	0.686309	0.276091	1.19677	-0.79779	2
AT4G10310	0.030434	0.0428515	0.000268876	0.0376676	-1.67939	-1.51484	-3.95359	-1.57684	2
AT4G10340	1.13179	0.59777	2.98666	0.0901942	0.0595372	-0.247446	0.526178	-1.15694	2
AT4G10360	0.8192	0.380972	1.83169	0.102253	-0.0959043	-0.464081	0.291057	-1.0966	2
AT4G10500	0.0513407	0.110983	0.131526	0.0438559	-1.42792	-1.0572	-0.975527	-1.50369	2
AT4G10510	0.000160379	0.00870436	0.000401693	0.00918928	-4.20207	-2.28135	-3.76054	-2.25528	2
AT4G10720	0.0378833	0.716793	0.0763945	602.894	-1.5741	-0.160124	-1.2368	3.07859	2
AT4G10770	0.407616	0.0837081	0.857632	0.0431484	-0.431572	-1.19283	-0.0738563	-1.51152	2
AT4G10840	0.244744	0.145885	0.923623	0.0970053	-0.676885	-0.925698	-0.038208	-1.12193	2
AT4G10860	0.422505	8.80309	1.21528	0.0582549	-0.41432	1.046	0.0937638	-1.36716	2
AT4G10910	0.42625	0.318293	1.34751	0.0297113	-0.410076	-0.550524	0.143431	-1.69095	2
AT4G11020	0.0199334	0.0003553	0.000364279	0.2113	-1.88289	-3.81956	-3.80756	-0.747545	2
AT4G11040	3.76077	27.6125	6.85733	4.98871	0.637009	1.59575	0.925882	0.772889	2
AT4G11050	0.0260384	0.353834	0.0677831	0.310317	-1.75441	-0.499619	-1.29431	-0.562729	2
AT4G11080	0.443986	0.405059	1.61187	0.117857	-0.390471	-0.434599	0.229577	-1.0283	2
AT4G11090	0.704881	0.270818	1.37478	0.0789154	-0.168183	-0.628201	0.153068	-1.22118	2
AT4G11140	8.14779	3.37351	12.4753	0.662279	1.0088	0.584751	1.21367	-0.198163	2
AT4G11170	0.0186922	1.17393	0.000754676	0.748379	-1.91381	0.0771155	-3.45728	-0.139386	2
AT4G11175	3.98342	1.19955	12.226	0.236425	0.664669	0.0874965	1.20396	-0.693515	2
AT4G11190	0.0169178	0.000444752	0.00828244	0.00242867	-1.96177	-3.71157	-2.30524	-2.89521	2
AT4G11210	0.593513	0.0317577	0.143122	0.0117818	-0.250883	-1.65892	-0.934894	-2.13577	2
AT4G11211	0.102923	0.0804777	0.218501	0.00947182	-1.09346	-1.21176	-0.73143	-2.24071	2
AT4G11310	1.34706	3.53039	0.105513	2.797	0.143272	0.606609	-1.0815	0.494626	2
AT4G11320	0.00981758	0.00542502	0.00814396	0.00224951	-2.22347	-2.50872	-2.31335	-2.93206	2
AT4G11370	0.377475	9.62449	0.645271	2.19291	-0.468516	1.0889	-0.210674	0.377616	2
AT4G11390	0.00351046	1	0.00431982	0.2113	-2.71804	0	-2.61827	-0.747545	2
AT4G11470	0.443155	4.95307	0.650456	1376.91	-0.391372	0.769441	-0.206826	3.47574	2
AT4G11480	1	1353.39	2.80362	236.961	0	3.46746	0.495764	2.6295	2
AT4G11521	79.4018	44.4522	91.3626	5.99393	2.1037	1.82473	2.17118	0.861167	2
AT4G11530	0.21762	0.0474568	0.901298	0.0617085	-0.733373	-1.46575	-0.0499748	-1.33946	2
AT4G11550	0.098097	0.16562	0.226332	0.0679836	-1.11655	-0.864684	-0.714496	-1.29289	2
AT4G11610	0.0287711	0.479176	0.145143	0.46529	-1.70641	-0.353791	-0.928151	-0.367932	2
AT4G11650	0.0936008	0.273493	0.279389	0.128226	-1.13911	-0.623475	-0.613217	-0.987747	2
AT4G11780	0.123131	0.124207	0.0778638	2.8633e-05	-1.00724	-1.00306	-1.22763	-5.03065	2
AT4G11810	0.353334	0.0690245	2.10479	79.5724	-0.500298	-1.28558	0.357893	2.10473	2
AT4G11890	13.2721	52.965	2.42084	5.83612	1.24344	1.90899	0.42517	0.848336	2
AT4G11920	0.462867	0.269239	0.620384	0.116609	-0.370444	-0.631014	-0.229589	-1.03342	2
AT4G12030	0.042131	0.269719	0.106861	0.0561926	-1.52299	-0.630158	-1.0754	-1.38449	2
AT4G12100	0.000906832	0.00412797	0.431516	0.2113	-3.36896	-2.64012	-0.404171	-0.747545	2
AT4G12110	0.667893	0.276502	1.54877	0.0797487	-0.194104	-0.618212	0.210375	-1.21613	2
AT4G12270	0.133141	0.00020199	0.228405	0.124488	-0.969659	-4.09114	-0.710111	-1.00197	2
AT4G12290	0.616648	8.61556	1.98494	2.36917	-0.232494	1.03565	0.329698	0.414794	2
AT4G12310	3.36235	0.300348	11.3088	0.208066	0.583157	-0.57843	1.16646	-0.754961	2
AT4G12320	30.9439	1.12714	75.5879	0.269101	1.65053	0.0575545	2.08003	-0.631259	2
AT4G12330	0.154393	0.153815	0.344293	0.0784522	-0.898441	-0.900245	-0.512764	-1.22401	2
AT4G12350	0.468159	0.348087	0.0798786	0.348182	-0.364976	-0.507493	-1.21535	-0.507362	2
AT4G12400	7.81403	15.0504	2.9399	2.0549	0.988689	1.30391	0.518588	0.346356	2
AT4G12420	1.32364	0.282316	3.1775	0.106182	0.134837	-0.608205	0.555964	-1.07846	2
AT4G12440	22.6151	0.617043	10101.3	1.75251	1.49974	-0.232186	4.43409	0.269807	2
AT4G12470	1.51906	2.96067	17.0608	4.50853	0.201059	0.521974	1.3642	0.724219	2
AT4G12480	2.82376	6.38982	71.9735	9.8824	0.499206	0.891925	2.05646	1.10162	2
AT4G12490	683.223	16.1339	137.231	4.05855	3.13874	1.33734	2.36682	0.673655	2
AT4G12500	18997.4	3186.3	88.9314	899.905	4.73784	3.87922	2.15821	3.27121	2
AT4G12510	0.0243801	0.00926228	0.027686	0.0139778	-1.78605	-2.25147	-1.7249	-2.05357	2
AT4G12520	0.024231	0.00950245	0.0280582	0.01662	-1.789	-2.23916	-1.71848	-1.97031	2
AT4G12530	0.142203	0.000821055	0.431948	4.88909e-05	-0.937993	-3.41674	-0.40369	-4.77336	2
AT4G12545	0.168513	0.0118025	0.299591	0.0136922	-0.856356	-2.13492	-0.579645	-2.0635	2
AT4G12550	0.0117044	0.00110768	0.00728155	0.000550141	-2.13894	-3.27275	-2.36718	-3.6093	2
AT4G12580	0.226525	0.201599	0.447182	0.0427114	-0.714086	-0.770147	-0.387022	-1.51641	2
AT4G12640	0.556557	0.204548	1.55208	0.117963	-0.2818	-0.763164	0.211402	-1.02786	2
AT4G12690	0.765024	0.447816	2.3425	0.114656	-0.128808	-0.386341	0.40935	-1.04154	2
AT4G12730	0.222796	0.150345	0.635339	0.0676769	-0.722067	-0.911218	-0.218134	-1.29506	2
AT4G12735	16.1213	51.7672	3.90737	5.25997	1.33697	1.89799	0.655399	0.798351	2
AT4G12830	9.96983	0.533176	37.6053	0.111017	1.10586	-0.302439	1.74429	-1.05705	2
AT4G12880	0.187553	0.0956943	0.365188	0.0643286	-0.804876	-1.12847	-0.48443	-1.31947	2
AT4G12890	1	0.000376676	2.80362	0.000214652	0	-3.79146	0.495764	-4.0619	2
AT4G12917	17691.5	4325.34	8859.18	0.2113	4.70359	4.0262	4.37099	-0.747545	2
AT4G12980	0.605751	0.179619	1.11302	0.0745221	-0.241068	-0.825661	0.0514918	-1.24873	2
AT4G13090	0.000168004	0.264113	0.00120572	0.2113	-4.17974	-0.640258	-3.23196	-0.747545	2
AT4G13100	0.518212	0.215745	0.724246	0.0921684	-0.316128	-0.737534	-0.15515	-1.14653	2
AT4G13130	0.205567	0.0421927	0.549543	0.0704008	-0.760773	-1.52229	-0.287898	-1.27609	2
AT4G13160	0.0560106	0.115411	0.121238	0.0729335	-1.38605	-1.03838	-1.0147	-1.25909	2
AT4G13190	0.33071	0.0241312	0.850879	0.2113	-0.532121	-1.79099	-0.0776583	-0.747545	2
AT4G13220	3.91506	1.20965	8.55083	0.346172	0.656345	0.0915316	1.03202	-0.510146	2
AT4G13230	1	1	0.000898857	0.2113	0	0	-3.37321	-0.747545	2
AT4G13235	0.156252	0.639587	0.285768	0.107257	-0.892685	-0.214929	-0.602362	-1.07362	2
AT4G13260	0.984202	0.0140672	1.41114	0.0141258	-0.00765795	-2.05051	0.165619	-2.04851	2
AT4G13280	0.000199894	0.000182452	0.000736805	8.21375e-05	-4.09616	-4.14007	-3.46881	-4.52387	2
AT4G13290	0.00730338	0.0350722	0.0131375	0.00361909	-2.36574	-1.61118	-2.08339	-2.70339	2
AT4G13300	0.0132073	0.0860462	0.186933	0.0885449	-2.08084	-1.17958	-0.806469	-1.16582	2
AT4G13310	0.0229374	0.0648499	0.174564	0.0178386	-1.81538	-1.31558	-0.83939	-1.93629	2
AT4G13370	0.5898	0.251325	1.76132	0.107927	-0.253901	-0.664125	0.272219	-1.07063	2
AT4G13390	1.26153	0.0230508	5.18714	0.188933	0.111724	-1.81301	0.791647	-0.801351	2
AT4G13410	66.0315	3.03729	214.554	0.378789	2.01503	0.534262	2.58173	-0.466844	2
AT4G13450	0.00108346	0.000531409	0.00149122	0.034426	-3.28338	-3.62596	-3.12976	-1.62012	2
AT4G13500	4.16174	1.79924	12.9828	0.204239	0.685729	0.282463	1.23284	-0.763889	2
AT4G13530	0.490056	0.225343	1.65094	0.0737894	-0.342994	-0.716601	0.241096	-1.25348	2
AT4G13550	2.67607	0.951131	9.11415	0.47743	0.473373	-0.0240945	1.0627	-0.355546	2
AT4G13580	0.0472184	0.0175182	0.125916	0.0125885	-1.46817	-1.945	-0.996487	-2.10392	2
AT4G13615	1.43385	0.730956	3.24452	0.113204	0.173298	-0.150715	0.566001	-1.04767	2
AT4G13620	0.171146	0.435918	0.408653	0.0716287	-0.8489	-0.39929	-0.430351	-1.26777	2
AT4G13770	1	642	2.80362	460.452	0	3.10881	0.495764	2.94897	2
AT4G13790	0.00145182	0.000205814	0.00512854	2.58278e-05	-3.14264	-4.08212	-2.53575	-5.08024	2
AT4G13800	23.6243	0.347798	13.1898	0.2113	1.52073	-0.507893	1.24045	-0.747545	2
AT4G13810	8.03139	0.100934	21.3151	0.0229814	1.00188	-1.10284	1.47127	-1.81446	2
AT4G13820	0.282091	0.307347	0.400199	0.000211813	-0.608589	-0.567353	-0.440403	-4.06831	2
AT4G13860	0.0567097	0.297109	0.178217	0.00962681	-1.38009	-0.583645	-0.829432	-2.23291	2
AT4G13950	0.616976	0.69992	1.2321	0.116202	-0.232238	-0.17158	0.100374	-1.0351	2
AT4G13990	0.168309	0.138975	0.163479	0.0697915	-0.856938	-0.949036	-0.87094	-1.28027	2
AT4G14010	0.639223	0.505657	1.02499	0.0452348	-0.215203	-0.327923	0.0118679	-1.48881	2
AT4G14040	3.04496	2.28534	11.7545	0.507386	0.535475	0.397471	1.18505	-0.326281	2
AT4G14090	9.04204	1.8499	13.9452	0.778094	1.05888	0.295815	1.26723	-0.120661	2
AT4G14130	0.314705	0.46401	0.47672	0.11816	-0.555977	-0.369257	-0.356262	-1.02706	2
AT4G14140	0.886419	0.00113258	2.01028	0.2113	-0.0579796	-3.26206	0.335799	-0.747545	2
AT4G14150	0.516832	0.194637	1.53879	0.0851652	-0.317411	-0.787048	0.207266	-1.18453	2
AT4G14165	98.3433	1838.86	0.0105661	0.322423	2.20659	3.61486	-2.18814	-0.544324	2
AT4G14210	2.53572	0.645954	8.70271	0.249424	0.447465	-0.210166	1.04049	-0.667777	2
AT4G14245	0.109166	0.671725	0.448634	0.0355543	-1.06514	-0.191352	-0.385463	-1.60461	2
AT4G14290	0.228516	0.390014	0.780132	0.0972688	-0.709877	-0.452801	-0.119403	-1.12063	2
AT4G14305	0.434983	0.449217	1.1125	0.0912348	-0.400323	-0.384839	0.0512704	-1.15142	2
AT4G14310	0.481749	0.155968	1.26139	0.121951	-0.351216	-0.893559	0.111671	-1.01188	2
AT4G14330	0.377344	0.143911	0.941987	0.0714007	-0.468683	-0.932251	-0.0287401	-1.26931	2
AT4G14350	0.408795	0.34179	1.15873	0.100711	-0.430184	-0.516273	0.0708493	-1.1039	2
AT4G14368	0.000660966	0.365928	0.00190459	0.217362	-3.52105	-0.483457	-3.0121	-0.733943	2
AT4G14380	0.0273453	0.0137481	0.0321581	0.00282998	-1.73085	-2.06154	-1.65289	-2.82166	2
AT4G14390	0.114451	0.038405	0.0015473	0.0014196	-1.0424	-1.56752	-3.11201	-3.15343	2
AT4G14400	1115.5	1129.16	17466.8	0.248209	3.37449	3.38035	4.69744	-0.670124	2
AT4G14440	0.34148	0.292762	0.87318	0.0936571	-0.516709	-0.590733	-0.0652161	-1.13882	2
AT4G14465	0.0722875	0.109679	0.171013	0.0557589	-1.26337	-1.06288	-0.849274	-1.38822	2
AT4G14548	0.503961	0.277324	0.684273	0.0778984	-0.329539	-0.616786	-0.182452	-1.22742	2
AT4G14550	0.643768	0.186831	1.68891	0.0717862	-0.211796	-0.806733	0.25203	-1.26672	2
AT4G14560	0.0594531	0.116325	0.100363	0.0350264	-1.35737	-1.03459	-1.10557	-1.6118	2
AT4G14580	0.452605	0.191778	1.33831	0.064696	-0.381226	-0.794164	0.140138	-1.31673	2
AT4G14620	0.560424	0.518869	1.61137	0.110523	-0.27847	-0.315519	0.229429	-1.05919	2
AT4G14640	0.0628756	0.374214	0.0387148	0.406685	-1.33045	-0.472689	-1.56366	-0.432673	2
AT4G14650	0.250532	0.0405219	0.40887	0.0346486	-0.665645	-1.54172	-0.430095	-1.61702	2
AT4G14690	18.6401	4.31712	123.328	0.856224	1.40678	0.703356	2.31545	-0.0746464	2
AT4G14695	10.4211	10.7203	1.15737	0.141562	1.12714	1.14076	0.0702854	-0.940165	2
AT4G14730	1	1	0.00248878	0.2113	0	0	-2.88345	-0.747545	2
AT4G14740	0.203629	0.0390372	0.533948	0.0244874	-0.765328	-1.55967	-0.301743	-1.78394	2
AT4G14750	0.217558	0.0824479	0.543341	0.0366056	-0.733509	-1.20012	-0.293357	-1.5906	2
AT4G14760	0.52063	0.0381541	1.28199	0.0372736	-0.31389	-1.57067	0.119461	-1.5819	2
AT4G14770	1.23078	0.111333	2.1176	0.0519376	0.0998577	-1.05568	0.360809	-1.42236	2
AT4G14819	2.03172e-05	0.000141029	0.000799931	1.1845e-06	-5.19565	-4.26391	-3.42928	-6.56243	2
AT4G14830	0.696953	0.413086	2.31759	0.108813	-0.173622	-0.425162	0.404208	-1.06669	2
AT4G14890	5.55563	2.02212	14.5325	0.290044	0.82465	0.338622	1.28707	-0.59522	2
AT4G14920	0.473023	0.160309	1.76402	0.115463	-0.360006	-0.880357	0.272956	-1.03817	2
AT4G14940	0.258296	0.172286	0.836082	0.0912997	-0.650968	-0.845708	-0.0860944	-1.15108	2
AT4G14990	0.366171	0.14588	0.964367	0.0770779	-0.483137	-0.925716	-0.0174486	-1.23251	2
AT4G15180	0.430664	0.162485	1.74892	0.12396	-0.405122	-0.873873	0.268822	-1.00402	2
AT4G15210	0.449006	0.000997372	0.0245077	0.00012829	-0.385065	-3.32319	-1.78354	-4.30943	2
AT4G15230	0.586637	0.078553	0.770871	0.0928248	-0.256487	-1.2234	-0.125146	-1.14312	2
AT4G15240	0.326857	0.336299	0.714802	0.122679	-0.537756	-0.524061	-0.161461	-1.00901	2
AT4G15248	113.382	0.671312	181.112	0.208488	2.27501	-0.191648	2.50025	-0.753988	2
AT4G15290	0.41345	6.38573e-05	0.0684279	0.000300038	-0.424738	-4.64493	-1.28976	-3.90086	2
AT4G15300	0.286318	3.18288	1.18015	1478.23	-0.601436	0.556778	0.0796583	3.50988	2
AT4G15320	0.00212235	0.000702926	0.195448	0.2113	-2.96004	-3.49145	-0.785048	-0.747545	2
AT4G15330	0.0978555	0.0341616	0.366159	0.0258428	-1.11773	-1.62383	-0.483152	-1.75803	2
AT4G15340	0.126099	0.0414721	0.409971	0.0193683	-0.99579	-1.53057	-0.428802	-1.89672	2
AT4G15350	0.325353	4.89381	1.75772	321.334	-0.539974	0.763652	0.271234	2.77598	2
AT4G15370	0.000347076	1	2.28872	0.2113	-3.83082	0	0.39818	-0.747545	2
AT4G15380	0.04878	0.356059	0.174932	0.157997	-1.45252	-0.496604	-0.838379	-0.887345	2
AT4G15396	0.121473	2.11393	0.31878	1.21876	-1.01376	0.359975	-0.549789	0.0951371	2
AT4G15400	0.0406022	0.109835	0.199912	0.0439028	-1.54077	-1.0622	-0.774189	-1.50318	2
AT4G15420	1.31846	11.0743	2.44654	0.85652	0.132953	1.15638	0.430247	-0.0744801	2
AT4G15430	1.43682	0.13103	2.64584	0.0691893	0.174292	-0.977345	0.467909	-1.28444	2
AT4G15450	0.428415	0.236225	0.675367	0.108104	-0.40764	-0.693922	-0.188752	-1.06984	2
AT4G15480	14.9929	0.675308	9.91634	0.454463	1.30207	-0.188794	1.10327	-0.379255	2
AT4G15490	14.2673	7.39592	10.5328	1.39593	1.27821	0.962243	1.13227	0.160409	2
AT4G15560	0.887977	0.432198	2.35588	0.124324	-0.0571352	-0.403412	0.41209	-1.00261	2
AT4G15620	0.721963	0.151561	1.53444	0.0491955	-0.156668	-0.907345	0.205905	-1.44844	2
AT4G15630	5.1241	1.05196	9.92274	0.266282	0.785766	0.0243577	1.10358	-0.636324	2
