# Supplementary material for: The phosphorylation of carboxyl-terminal eIF2α by SPA kinases contributes to enhanced translation efficiency during photomorphogenesis
Source: Nat Commun. 2024 Apr 24;15:3467. doi: 10.1038/s41467-024-47848-7 (PMC11043401; doi:10.1038/s41467-024-47848-7)
Supplement: Supplementary file 6 — Supplementary Data 3 [file 41467_2024_47848_MOESM6_ESM.xlsx]

## Sheet: kmeans_result
ID	Total-D	Total-L	PL-D	PL-L	Total-D	Total-L	PL-D	PL-L	km.clusters
AT4G15650	6.14391	0.00142021	3953.51	0.2113	0.873052	-3.15323	3.98297	-0.747545	3
AT4G15660	8.27021	1.01903	23.1186	0.177102	1.01597	0.009064	1.51033	-0.832449	3
AT4G15670	5.25025	1.85368	14.4518	0.298879	0.797462	0.296796	1.28439	-0.580789	3
AT4G15680	7.86481	1.47266	21.8777	0.186755	0.991804	0.186142	1.4838	-0.806928	3
AT4G15690	4.64958	1.1135	12.0473	0.199367	0.739033	0.0517009	1.19688	-0.7755	3
AT4G15700	5.38506	1.30756	16.086	0.177138	0.809654	0.12896	1.33591	-0.832352	3
AT4G15710	17.9575	1.14524	60.5598	0.366293	1.38884	0.0652171	1.97343	-0.482977	3
AT4G15740	0.243464	0.0814611	0.710262	0.0680822	-0.679406	-1.20592	-0.164525	-1.29219	3
AT4G15765	1.08105	0.451917	1.90627	0.116941	0.0374783	-0.381957	0.310251	-1.03205	3
AT4G15810	3.45661	0.363455	12.7214	0.204811	0.596452	-0.486718	1.22306	-0.762544	3
AT4G15830	0.68185	0.280543	1.49393	0.0987482	-0.184158	-0.611235	0.193037	-1.11337	3
AT4G15910	2.75226	14.5872	4.89944	1.19508	0.486873	1.28888	0.764205	0.0857018	3
AT4G15920	0.928032	0.0648658	1.26711	0.0216139	-0.035918	-1.31547	0.113846	-1.84397	3
AT4G15930	1.066	0.657228	2.73137	0.12085	0.0307368	-0.201845	0.483209	-1.01624	3
AT4G15960	0.159113	0.152854	0.39924	0.0281933	-0.883958	-0.903257	-0.441557	-1.71617	3
AT4G15975	3.35921	24.4061	4.14171	4.70824	0.582707	1.53639	0.683409	0.745062	3
AT4G15990	0.226823	0.877356	0.523655	0.109802	-0.713453	-0.0629219	-0.311103	-1.06234	3
AT4G16000	0.131916	1.39643	0.369946	0.116315	-0.974103	0.160583	-0.478205	-1.03463	3
AT4G16008	0.593129	0.962236	1.37082	0.111821	-0.251194	-0.0185124	0.151679	-1.05358	3
AT4G16050	0.0194161	0.0521858	0.00459453	0.0915179	-1.89554	-1.42007	-2.58862	-1.14993	3
AT4G16155	3.19215	1.53762	12.8286	0.48902	0.558177	0.206899	1.2271	-0.344012	3
AT4G16160	0.551646	16.9094	0.107899	4.62357	-0.286062	1.35992	-1.07075	0.736336	3
AT4G16240	6295.05	1	3.11859	0.2113	4.20667	0	0.546965	-0.747545	3
AT4G16260	0.079106	0.123425	0.452221	0.148489	-1.22002	-1.0061	-0.381633	-0.917189	3
AT4G16310	0.461618	0.173742	1.6653	0.106279	-0.371743	-0.84166	0.24526	-1.07802	3
AT4G16340	0.475616	0.112139	1.00793	0.0884546	-0.357376	-1.05221	0.00379815	-1.16631	3
AT4G16410	5.17404	1.49287	15.0901	0.282696	0.790431	0.192695	1.30518	-0.607558	3
AT4G16430	0.452193	0.564711	1.08739	0.116124	-0.381663	-0.274805	0.0402897	-1.03542	3
AT4G16447	0.82889	0.272415	1.70979	0.0899076	-0.0902494	-0.625375	0.257941	-1.15847	3
AT4G16490	0.681012	0.328675	1.81399	0.100561	-0.184749	-0.535088	0.286388	-1.10462	3
AT4G16515	0.00473451	0.0154516	0.0280551	0.0110406	-2.57419	-2.00537	-1.71853	-2.16701	3
AT4G16563	4.13886	0.342879	11.4635	0.206753	0.683078	-0.514743	1.17299	-0.758007	3
AT4G16610	0.412828	0.114131	0.227008	0.109189	-0.425462	-1.04375	-0.713062	-1.06503	3
AT4G16640	0.153433	0.0331563	0.180154	0.0145547	-0.90144	-1.63819	-0.824231	-2.03412	3
AT4G16670	0.0666698	0.141647	0.152919	0.122345	-1.30227	-0.939876	-0.903054	-1.01033	3
AT4G16690	4.74613	3.9601	11.3468	0.873918	0.748917	0.661845	1.16807	-0.0648101	3
AT4G16745	0.517641	0.175714	1.24099	0.0724745	-0.316659	-0.836232	0.103829	-1.26213	3
AT4G16750	1.30783	0.025855	1.98383	0.0185084	0.129058	-1.7578	0.329429	-1.91856	3
AT4G16780	0.15205	0.837956	0.0853712	0.166871	-0.905795	-0.0850179	-1.18337	-0.861066	3
AT4G16790	0.234883	0.349194	0.538308	0.0798474	-0.696663	-0.505966	-0.297832	-1.21554	3
AT4G16820	0.864712	115.136	0.0262683	4009.72	-0.0699029	2.2824	-1.75018	3.98976	3
AT4G16840	4.86764	5.2437	9.17365	0.58556	0.761074	0.796862	1.06583	-0.25737	3
AT4G16857	2.43449	0.884501	11.2722	0.339567	0.427873	-0.0590213	1.1649	-0.519411	3
AT4G16860	122.768	4.32879	333.849	1.56957	2.31326	0.704655	2.79435	0.216791	3
AT4G16880	1328.27	1.70817	1306.14	0.295519	3.45844	0.257485	3.45036	-0.586226	3
AT4G16890	4.48876	1.07407	17.3643	0.346804	0.722106	0.0343649	1.37268	-0.509269	3
AT4G16950	5.29393	1.07591	11.033	0.504999	0.801446	0.0351874	1.15458	-0.328549	3
AT4G16983	1.95051	0.131587	8.62573	0.104539	0.321283	-0.975305	1.03622	-1.08596	3
AT4G16990	8.11626	1.02782	12.5203	0.24128	1.00694	0.0131951	1.2154	-0.683739	3
AT4G17030	0.2146	0.333528	0.755874	0.0888994	-0.740092	-0.52804	-0.134594	-1.16389	3
AT4G17090	34.9972	1.28157	77.1412	0.255504	1.70972	0.119303	2.08981	-0.656193	3
AT4G17098	29.8548	1.11103	150.606	0.314449	1.6333	0.050631	2.41155	-0.556367	3
AT4G17150	0.681805	0.257474	1.27121	0.108832	-0.18419	-0.6525	0.1154	-1.06661	3
AT4G17160	1	2610.41	2.80362	0.2113	0	3.78335	0.495764	-0.747545	3
AT4G17170	0.257863	0.330069	0.873503	0.0922611	-0.651775	-0.533053	-0.0650387	-1.14604	3
AT4G17180	0.806559	0.468921	1.08886	0.115784	-0.103382	-0.364195	0.0409406	-1.03683	3
AT4G17215	0.0790933	0.663213	0.157564	0.0916213	-1.2201	-0.197485	-0.888663	-1.14939	3
AT4G17220	0.0450577	0.0506038	0.0662638	0.0311006	-1.49069	-1.43487	-1.30521	-1.66897	3
AT4G17243	1.20541	11.8136	3.29557	1.03034	0.0898397	1.18746	0.573509	0.014374	3
AT4G17250	2.92893	16.3027	2.67251	2.20942	0.516792	1.34235	0.472732	0.381222	3
AT4G17280	0.0750683	0.0144703	0.088751	0.00947385	-1.24522	-2.03692	-1.1647	-2.24061	3
AT4G17300	3.33573	1.42455	10.5069	0.62813	0.579333	0.17017	1.13109	-0.223622	3
AT4G17340	0.0256986	0.00482537	0.052903	0.00164718	-1.76072	-2.56505	-1.4135	-3.08193	3
AT4G17350	0.182654	0.25864	0.498627	0.0995521	-0.817605	-0.650328	-0.334655	-1.10947	3
AT4G17360	7.78329	1.49001	18.0267	0.487857	0.986794	0.191775	1.39069	-0.345156	3
AT4G17460	0.476227	0.460906	1.1078	0.110177	-0.35676	-0.372485	0.0492326	-1.0607	3
AT4G17470	0.00536557	3.55296e-06	2.73799e-05	0.000411247	-2.51402	-6.03418	-5.05217	-3.74924	3
AT4G17480	0.000596939	0.000218222	0.000673302	6.70153e-05	-3.57004	-4.05397	-3.51215	-4.62172	3
AT4G17483	0.486918	0.502992	0.912141	0.0676794	-0.346083	-0.330464	-0.0442237	-1.29505	3
AT4G17490	3.5518	14.4285	1.32024	2.37388	0.609517	1.28362	0.133602	0.415748	3
AT4G17500	1.04114	8.83667	1.87265	1.87477	0.0193889	1.04783	0.301694	0.302237	3
AT4G17560	3.27609	2.05924	9.37903	0.304959	0.570658	0.34737	1.07648	-0.571105	3
AT4G17600	2.67136	0.710008	8.94881	0.251491	0.472525	-0.164697	1.0539	-0.663807	3
AT4G17660	457.867	6.07811	0.00452665	0.000796998	2.94626	0.867874	-2.59578	-3.43105	3
AT4G17680	0.140262	0.170383	0.31549	0.0567467	-0.944603	-0.851049	-0.554777	-1.37977	3
AT4G17760	0.405455	0.0590837	0.579458	0.0634522	-0.434128	-1.36036	-0.262408	-1.32606	3
AT4G17770	0.303962	0.0480767	0.699361	0.0538017	-0.572679	-1.45951	-0.171963	-1.4054	3
AT4G17785	0.0169043	0.719276	0.0468074	0.308838	-1.96216	-0.158461	-1.47237	-0.565026	3
AT4G17800	0.221857	0.203558	0.711368	0.112434	-0.7241	-0.765497	-0.163777	-1.05095	3
AT4G17810	1.70837	0.647317	5.43753	0.115889	0.257539	-0.209152	0.814317	-1.03639	3
AT4G17840	4.90591	2.99518	12.5274	0.496701	0.764841	0.527548	1.21567	-0.336516	3
AT4G17880	0.637073	0.157554	1.95826	0.0687774	-0.216823	-0.888693	0.323191	-1.28731	3
AT4G17980	0.000311372	0.000384627	0.444204	0.0966215	-3.88303	-3.78142	-0.390236	-1.12384	3
AT4G18030	0.428632	0.250981	0.910993	0.108756	-0.407397	-0.664783	-0.0448294	-1.06695	3
AT4G18060	0.471634	0.387863	1.1312	0.112557	-0.36142	-0.45546	0.0592861	-1.05042	3
AT4G18170	1.66105	19.9226	1.89928	2.24877	0.24403	1.43878	0.308483	0.389713	3
AT4G18210	4.18222	1.31031	8.14767	0.364778	0.68809	0.129971	1.0088	-0.48497	3
AT4G18220	4.43993	0.184325	3.72029	0.112035	0.716846	-0.813226	0.631805	-1.05266	3
AT4G18240	2.18497	0.459115	10.2495	0.320719	0.375871	-0.374358	1.11916	-0.546873	3
AT4G18250	9.41345	20.5437	12.9318	2.34568	1.07824	1.45354	1.23095	0.410002	3
AT4G18253	1.48728	16.0017	0.00240933	718.945	0.190892	1.33338	-2.89905	3.16325	3
AT4G18260	0.114839	0.161292	0.41133	0.0201939	-1.04077	-0.877419	-0.427211	-1.87665	3
AT4G18330	854.61	1	2.80362	0.2113	3.24637	0	0.495764	-0.747545	3
AT4G18350	0.78686	38.1312	0.014898	526.714	-0.115274	1.75097	-2.02291	3.01363	3
AT4G18422	141.362	7.35919	84.2584	1.65253	2.38108	0.959849	2.13225	0.241559	3
AT4G18425	0.342998	0.22095	0.690619	0.0686456	-0.514576	-0.726069	-0.178013	-1.28823	3
AT4G18501	0.0265981	0.000142355	0.37156	0.268626	-1.74418	-4.25941	-0.476111	-0.63211	3
AT4G18510	0.0615846	0.0662768	0.255205	0.0157004	-1.34043	-1.30512	-0.656757	-1.99768	3
AT4G18550	0.23298	0.020092	0.221879	0.00984941	-0.700574	-1.87908	-0.724052	-2.22192	3
AT4G18570	0.920814	0.321738	1.95385	0.0737954	-0.0396729	-0.545347	0.322107	-1.25344	3
AT4G18580	0.370051	0.340148	1.19593	0.120771	-0.478068	-0.518588	0.0860439	-1.01655	3
AT4G18596	103.843	1	1054.99	0.000131497	2.23275	0	3.34767	-4.29756	3
AT4G18600	0.478637	0.0970668	1.53595	0.111701	-0.354332	-1.12163	0.206378	-1.0541	3
AT4G18610	0.489854	0.087838	1.35227	0.0696151	-0.343192	-1.16967	0.145127	-1.28149	3
AT4G18620	1627.29	78.3968	784.765	4.99527	3.55609	2.09757	3.20537	0.773521	3
AT4G18640	0.366447	0.0808014	0.886028	0.0531399	-0.482775	-1.20983	-0.0581922	-1.41135	3
AT4G18650	61.8605	7.58368	262.041	4.45024	1.98365	0.9743	2.67788	0.717961	3
AT4G18660	2.11546	60.855	501.516	135.624	0.360324	1.97577	2.99005	2.36116	3
AT4G18670	0.141804	0.0286952	0.491847	0.0536945	-0.939344	-1.70768	-0.341239	-1.40636	3
AT4G18680	0.000592456	11416.7	2.80362	358.753	-3.57367	4.49295	0.495764	2.82895	3
AT4G18690	2.40028	44317.4	1.50894	4302.9	0.421069	5.1452	0.197845	4.0237	3
AT4G18740	18.1181	2.5308	17.7265	0.200343	1.39312	0.446531	1.38261	-0.773151	3
AT4G18780	0.098397	0.0478104	0.247432	0.0513626	-1.11508	-1.46218	-0.671632	-1.42771	3
AT4G18810	5.57453	0.906847	18.7618	0.241562	0.826283	-0.0470232	1.40991	-0.683178	3
AT4G18900	8.6783	1134.3	1.19101	0.000556067	1.03914	3.38253	0.0840627	-3.60415	3
AT4G18920	0.0531233	0.600251	0.107052	0.307182	-1.4115	-0.245454	-1.07454	-0.567611	3
AT4G18940	5.63508	2.7471	19.5205	1.49498	0.831479	0.48597	1.42897	0.193375	3
AT4G18950	1.21821	10.3144	5.12887	1.62639	0.0949216	1.1222	0.786214	0.233893	3
AT4G18970	0.0412763	0.13269	0.163595	0.0732494	-1.53285	-0.97129	-0.8706	-1.25701	3
AT4G18980	0.375937	1.01444	0.0619766	0.000135258	-0.470479	0.00689294	-1.33738	-4.284	3
AT4G18990	9.45055	54031.9	12.2087	7.06257	1.08013	5.24051	1.20328	0.940064	3
AT4G19000	67.22	2289.3	2.80362	0.2113	2.02361	3.72023	0.495764	-0.747545	3
AT4G19020	0.307314	0.114861	0.894708	0.0913067	-0.567406	-1.04068	-0.0535036	-1.15105	3
AT4G19060	1.34851	0.585386	2.54002	0.0898782	0.143791	-0.257513	0.448281	-1.15863	3
AT4G19160	0.362693	0.0942206	0.877341	0.0478296	-0.487726	-1.13594	-0.0629303	-1.46198	3
AT4G19170	2.41331	0.245251	6.76037	0.0295249	0.423672	-0.675889	0.919034	-1.69398	3
AT4G19370	0.0882617	0.517872	0.375944	0.285473	-1.16736	-0.316444	-0.47047	-0.602858	3
AT4G19380	0.261572	0.0358496	1.17409	0.0242477	-0.644907	-1.60063	0.0771818	-1.78867	3
AT4G19395	1.82002	12.6662	1.68803	735.127	0.287985	1.22097	0.25178	3.17395	3
AT4G19420	0.127402	0.0213406	0.382565	0.0107475	-0.990848	-1.85009	-0.462075	-2.17995	3
AT4G19470	1	2067.76	2.80362	0.2113	0	3.67129	0.495764	-0.747545	3
AT4G19530	2.72407	0.289576	5.15206	0.0881508	0.481922	-0.595996	0.788384	-1.16796	3
AT4G19570	0.935624	0.00087644	1.59425	0.219247	-0.0319996	-3.38535	0.224294	-0.72979	3
AT4G19670	0.347848	0.205241	1.05983	0.106183	-0.507823	-0.761537	0.027942	-1.07846	3
AT4G19680	4.31539	0.0940361	2.9258	0.12833	0.703163	-1.13688	0.516277	-0.987355	3
AT4G19690	0.000173929	0.00377658	78.9749	8.92094e-05	-4.16307	-2.6829	2.10111	-4.48415	3
AT4G19710	2.28159	1.03587	8.64917	0.360931	0.396679	0.0169491	1.03752	-0.490068	3
AT4G19810	0.121153	0.203348	0.195667	0.0936623	-1.01503	-0.765991	-0.784509	-1.1388	3
AT4G19820	9.39074	0.70409	11.8048	0.163767	1.07708	-0.168723	1.1871	-0.870093	3
AT4G19850	3.0625	0.978283	0.00210338	520.106	0.538236	-0.0105587	-2.96436	3.00755	3
AT4G19970	1	4879.09	2.80362	149.426	0	4.08413	0.495764	2.40776	3
AT4G20040	0.0145549	0.387077	0.000633015	0.123674	-2.03412	-0.456436	-3.54182	-1.00513	3
AT4G20095	1.41028	0.377301	29.8591	0.000171088	0.165328	-0.468737	1.63337	-4.17099	3
AT4G20110	0.0841312	0.152082	0.405159	0.0799591	-1.1904	-0.905693	-0.43448	-1.21486	3
AT4G20140	0.12159	0.0527492	0.344184	0.0488001	-1.0133	-1.4149	-0.512917	-1.45232	3
AT4G20160	2.38667	0.457569	17.085	0.2113	0.418333	-0.375979	1.36489	-0.747545	3
AT4G20190	1.64285	0.000179837	3.42039	0.0308506	0.238733	-4.14701	0.591387	-1.67285	3
AT4G20210	0.452978	0.0546027	0.459917	0.2113	-0.380829	-1.3983	-0.373518	-0.747545	3
AT4G20230	0.119278	0.0322268	0.00134361	0.2113	-1.02253	-1.65187	-3.17989	-0.747545	3
AT4G20235	0.323479	0.269648	0.000731929	266.694	-0.542752	-0.630283	-3.472	2.68635	3
AT4G20260	0.248763	0.252937	0.605539	0.0506097	-0.669052	-0.661051	-0.241236	-1.43481	3
AT4G20270	0.483741	0.0898092	1.00251	0.053813	-0.349231	-1.159	0.00120381	-1.4053	3
AT4G20320	0.0266859	0.0974541	0.0927726	0.056004	-1.74259	-1.11971	-1.14339	-1.38611	3
AT4G20360	4.54499	0.741987	14.5313	0.27874	0.728092	-0.143511	1.28703	-0.614337	3
AT4G20362	0.245384	0.683699	1.16142	0.070741	-0.675629	-0.182856	0.0719615	-1.27377	3
AT4G20390	0.0649627	0.135207	0.0378556	0.0241116	-1.31475	-0.962252	-1.57445	-1.79138	3
AT4G20820	0.187783	0.288101	0.577283	0.120737	-0.804287	-0.598451	-0.264217	-1.01668	3
AT4G20870	0.564591	0.420621	1.45378	0.0999638	-0.274907	-0.416469	0.179936	-1.10748	3
AT4G20880	0.328372	0.378452	0.743092	0.0931309	-0.535533	-0.467273	-0.142795	-1.14153	3
AT4G20935	0.161856	0.0239117	0.0126358	0.000124631	-0.875738	-1.79538	-2.10211	-4.32335	3
AT4G20940	0.357348	0.158316	0.641761	0.093715	-0.494866	-0.886374	-0.213298	-1.13853	3
AT4G20953	2.20653	1.37862	9.68791	0.386241	0.380594	0.154409	1.09206	-0.457476	3
AT4G20970	2118.44	5.73291	3614.3	2.57661	3.68293	0.839756	3.93983	0.455157	3
AT4G21020	0.0619179	3.58341	0.025716	1.05459	-1.33783	0.613777	-1.7604	0.0255595	3
AT4G21063	17744	0.000246712	0.00079388	0.2113	4.70501	-3.99496	-3.43293	-0.747545	3
AT4G21210	5.14133	1.32084	17.6039	0.323574	0.78738	0.133817	1.37927	-0.542611	3
AT4G21215	0.225402	0.313714	0.430653	0.0953775	-0.716475	-0.557493	-0.405135	-1.13007	3
AT4G21230	0.241012	0.16039	0.529027	0.0578309	-0.684275	-0.880113	-0.306195	-1.37067	3
AT4G21270	0.366114	0.109214	0.728279	0.122264	-0.483211	-1.06492	-0.152479	-1.01064	3
AT4G21310	0.390428	0.488784	0.872063	0.0604872	-0.452291	-0.344244	-0.0658317	-1.34908	3
AT4G21320	2.32404	19.4573	2.7546	1.50577	0.405545	1.42741	0.487281	0.196835	3
AT4G21323	4.72511	23.5858	4.58493	2.69117	0.746783	1.51995	0.7323	0.476077	3
AT4G21340	0.0982367	0.02066	0.259733	0.0102949	-1.11586	-1.86567	-0.6483	-2.20064	3
AT4G21380	5.53465	9.8426	11.4019	2.5921	0.822831	1.09968	1.1704	0.45804	3
AT4G21445	3.19713	1.54849	10.1445	0.234164	0.558926	0.210288	1.11421	-0.698136	3
AT4G21600	0.434365	0.248876	1.13856	0.115971	-0.401007	-0.668833	0.0624046	-1.03605	3
AT4G21620	0.357093	0.428841	0.780597	0.113229	-0.495209	-0.407162	-0.119117	-1.04756	3
AT4G21650	0.000224068	0.00020595	0.000189754	7.00554e-05	-4.04126	-4.08181	-4.12119	-4.60038	3
AT4G21745	0.0388661	0.0392293	0.0817424	3.34167e-05	-1.56178	-1.55731	-1.20426	-4.95636	3
AT4G21750	0.557679	0.175399	1.49063	0.107425	-0.280831	-0.837097	0.191975	-1.07287	3
AT4G21760	63.98	3.78445e-05	2.80362	7.65978e-05	1.99985	-4.89652	0.495764	-4.55745	3
AT4G21820	1.11772	0.148888	1.54274	0.0983708	0.0535192	-0.915902	0.208497	-1.11521	3
AT4G21840	0.220438	9.35338	0.176359	2.11794	-0.727184	1.07516	-0.83447	0.360886	3
AT4G21850	0.0384165	0.347071	0.0675331	0.129277	-1.56738	-0.508899	-1.29609	-0.983821	3
AT4G21860	3.61936	2.37433	8.67981	0.329089	0.618579	0.415839	1.03922	-0.534483	3
AT4G21870	6.01125	0.968543	12.1425	0.274773	0.862555	-0.0153706	1.20067	-0.62123	3
AT4G21890	0.694148	0.287155	1.91081	0.0820511	-0.175562	-0.600032	0.311396	-1.20244	3
AT4G21920	3.69036	15.57	6.5507	1.48999	0.62792	1.32023	0.903883	0.191767	3
AT4G21960	0.130037	0.0507187	0.349847	0.0328652	-0.981	-1.43378	-0.505068	-1.64243	3
AT4G21970	0.159671	0.166679	0.0268865	8.48526e-05	-0.882275	-0.861618	-1.73899	-4.50823	3
AT4G21990	0.331838	53.9869	0.561873	7.20965	-0.530483	1.91818	-0.277228	0.949977	3
AT4G22030	0.00685307	31.1534	2.80362	595.172	-2.39634	1.65377	0.495764	3.07239	3
AT4G22060	0.000628653	0.00125319	0.00645135	0.2113	-3.54515	-3.21339	-2.42539	-0.747545	3
AT4G22070	0.0472954	1.21453	0.069845	1.52306	-1.46739	0.093468	-1.2799	0.202325	3
AT4G22100	1	32.8776	0.0130676	10444.8	0	1.67968	-2.08596	4.45017	3
AT4G22105	0.0236061	0.699482	0.369904	0.351337	-1.80157	-0.171881	-0.47826	-0.503024	3
AT4G22120	0.423782	0.131664	0.901828	0.0760403	-0.412868	-0.975021	-0.0496919	-1.23903	3
AT4G22160	0.262891	0.147571	0.309792	0.0384352	-0.642488	-0.920173	-0.563543	-1.56714	3
AT4G22190	0.430409	0.480847	0.901554	0.123354	-0.405406	-0.352117	-0.0498383	-1.00638	3
AT4G22200	0.518384	0.0591102	0.815285	0.0470302	-0.315969	-1.36015	-0.098208	-1.47009	3
AT4G22210	0.000456336	0.000113751	0.00676941	0.2113	-3.69921	-4.36728	-2.40225	-0.747545	3
AT4G22214	0.0541733	2.91944	0.084809	2.3695	-1.40209	0.51523	-1.18655	0.414861	3
AT4G22290	0.615249	0.225755	1.1985	0.101326	-0.233586	-0.715724	0.0870766	-1.10097	3
AT4G22460	0.0740133	0.0198053	0.111471	0.0327929	-1.25202	-1.88599	-1.05509	-1.64349	3
AT4G22467	75.1807	3.25045	42.9234	175.858	2.07743	0.56688	1.8079	2.48609	3
AT4G22470	3.78098	2.06044	8.18837	2.38059	0.639587	0.347651	1.01119	0.417105	3
AT4G22485	0.00422684	0.128085	0.00401456	0.000334521	-2.62873	-0.988275	-2.65351	-3.84854	3
AT4G22490	0.0370057	1.0699	0.256698	0.457482	-1.58537	0.0324929	-0.653952	-0.376071	3
AT4G22530	0.385048	8.33369	0.574195	4.08676	-0.458963	1.01965	-0.266796	0.676986	3
AT4G22540	0.510874	0.142372	1.53359	0.0812113	-0.322987	-0.937422	0.205637	-1.20739	3
AT4G22560	0.261072	0.178	0.340951	0.0338449	-0.645827	-0.830018	-0.517455	-1.62831	3
AT4G22570	2.00981	0.618938	3.8163	0.108507	0.335687	-0.230711	0.644058	-1.06805	3
AT4G22600	0.00022069	1	0.00052164	0.000527235	-4.04856	0	-3.63489	-3.62976	3
AT4G22610	0.0564035	5.11533e-05	0.0321675	0.00374012	-1.38269	-4.7516	-1.65275	-2.68757	3
AT4G22666	0.499633	0.0996912	0.196331	0.0709024	-0.333686	-1.1088	-0.78288	-1.27267	3
AT4G22680	0.374934	0.21664	0.100968	7.34836e-05	-0.471764	-0.735542	-1.10267	-4.57741	3
AT4G22710	1.32511	8.83084	1.16619	3.90502	0.13537	1.04752	0.0739353	0.65511	3
AT4G22730	0.542958	0.0950387	0.761241	0.0499267	-0.293696	-1.13178	-0.131192	-1.44135	3
AT4G22755	1.28504	0.551704	4.44985	0.085875	0.120606	-0.286011	0.717919	-1.18054	3
AT4G22810	0.11383	0.334768	0.324845	0.0928743	-1.04502	-0.526256	-0.540726	-1.14286	3
AT4G22860	0.539844	0.234292	1.44047	0.0726681	-0.296462	-0.697874	0.175512	-1.26084	3
AT4G22880	78.156	4.94142	102.935	2.15361	2.0961	0.768308	2.22853	0.368919	3
AT4G22890	5.36757	0.681457	10.7483	0.141165	0.80809	-0.184435	1.14201	-0.941517	3
AT4G22900	0.411022	0.169038	1.09002	0.0192747	-0.427571	-0.854859	0.0414532	-1.89905	3
AT4G22950	0.29316	875.525	1.37262	78.724	-0.59008	3.258	0.152309	2.09958	3
AT4G22980	0.161866	8.76267	1.31312	1.17366	-0.875709	1.04379	0.131001	0.0770043	3
AT4G23020	0.31921	0.156269	0.656462	0.0518342	-0.549141	-0.892631	-0.202406	-1.42332	3
AT4G23030	0.0646876	0.745857	0.154231	0.522426	-1.31679	-0.14101	-0.898946	-0.312234	3
AT4G23170	20.2858	62.8644	18.2606	7.28772	1.44747	1.99139	1.39689	0.955156	3
AT4G23200	1259.28	1	11.1218	0.2113	3.4328	0	1.15844	-0.747545	3
AT4G23210	14.4402	1.4557	1.82225	0.142527	1.28401	0.180572	0.288573	-0.936897	3
AT4G23220	17.8587	4.4381	1.73006	0.000107417	1.38619	0.716648	0.263608	-4.39483	3
AT4G23230	1208.68	1	0.029738	0.2113	3.41307	0	-1.69052	-0.747545	3
AT4G23240	0.0435913	0.00173097	0.000851656	0.2113	-1.50661	-3.05807	-3.39915	-0.747545	3
AT4G23260	10.1736	5.56518	22.2197	1.14315	1.11559	0.825476	1.49126	0.0643386	3
AT4G23280	1.71804	9039.44	0.0109966	1308.7	0.260256	4.38067	-2.16893	3.4513	3
AT4G23290	19.1024	0.68676	34.3575	0.000124354	1.41856	-0.180707	1.70085	-4.32442	3
AT4G23300	6.28755	0.494676	13.9424	0.0476258	0.884166	-0.338481	1.26713	-1.46404	3
AT4G23340	0.000129376	0.00018776	0.0436607	0.000443246	-4.30538	-4.12627	-1.50584	-3.7132	3
AT4G23390	0.0918123	0.000212362	0.00634105	0.000587099	-1.14839	-4.06706	-2.43369	-3.57804	3
AT4G23400	0.102509	0.0221227	0.381064	0.00690777	-1.09539	-1.83278	-0.463965	-2.39252	3
AT4G23410	0.348804	0.187613	0.874102	0.0798471	-0.506504	-0.804723	-0.0647088	-1.21554	3
AT4G23420	0.449498	0.244369	0.430113	0.0560025	-0.384538	-0.677622	-0.405737	-1.38612	3
AT4G23450	0.298243	0.121556	0.692214	0.0499851	-0.581813	-1.01343	-0.176903	-1.44079	3
AT4G23490	0.688279	0.164315	1.49242	0.109495	-0.179645	-0.868487	0.192551	-1.06369	3
AT4G23493	1.56326	10.1897	1.25897	0.799509	0.214852	1.11635	0.110749	-0.107605	3
AT4G23496	0.00210594	4.71724e-05	0.00148078	1.89923e-05	-2.96377	-4.79057	-3.13314	-5.22808	3
AT4G23500	0.163608	0.109605	0.255016	0.0406603	-0.870562	-1.06321	-0.657113	-1.54008	3
AT4G23510	0.218576	0.07455	1.34181	0.0631851	-0.731264	-1.24855	0.141393	-1.32809	3
AT4G23560	0.0289787	0.154078	0.0364412	0.0745302	-1.70296	-0.899422	-1.59276	-1.24868	3
AT4G23670	0.0893521	0.111233	0.160553	0.0518261	-1.16145	-1.05611	-0.879625	-1.42339	3
AT4G23690	0.115298	0.0277754	0.226593	0.029365	-1.03885	-1.72335	-0.713942	-1.69659	3
AT4G23700	0.0140706	1.01339	0.057258	0.644689	-2.05039	0.00639781	-1.37546	-0.211108	3
AT4G23713	2.33639	14.8767	0.0135189	329.874	0.408094	1.29833	-2.06963	2.78859	3
AT4G23720	0.0285723	0.00113035	1.41759	0.644214	-1.70975	-3.26301	0.167812	-0.211463	3
AT4G23740	0.968766	0.143332	1.92832	0.0755191	-0.0152598	-0.934189	0.315783	-1.24234	3
AT4G23770	0.974555	0.411831	2.50722	0.0516441	-0.0123949	-0.426626	0.44203	-1.42508	3
AT4G23790	0.268736	0.166458	0.523993	0.0838138	-0.631912	-0.862257	-0.310793	-1.19222	3
AT4G23800	0.715029	0.149437	1.83858	0.105764	-0.161309	-0.914131	0.292864	-1.08036	3
AT4G23820	0.338779	0.235526	1.07079	0.0856812	-0.520528	-0.695348	0.0328916	-1.18163	3
AT4G23870	0.0451746	0.128906	0.125365	0.0121989	-1.48945	-0.985204	-0.998596	-2.11903	3
AT4G23880	0.341024	0.319475	0.617861	0.0661495	-0.517351	-0.548741	-0.231549	-1.30604	3
AT4G23890	1.30861	0.676174	3.67436	0.122815	0.129345	-0.188178	0.625831	-1.00848	3
AT4G24000	0.00468501	11.3145	223.363	80.5243	-2.57924	1.1667	2.60108	2.11045	3
AT4G24050	0.421113	0.496116	1.23032	0.123614	-0.415907	-0.337083	0.0996782	-1.00536	3
AT4G24060	0.39238	0.250851	0.935926	0.101745	-0.449892	-0.665032	-0.0318447	-1.09899	3
AT4G24090	2.54622	0.965431	8.20205	0.202096	0.449452	-0.0169183	1.01199	-0.768963	3
AT4G24130	0.619232	0.224153	0.972146	0.0764854	-0.230483	-0.719149	-0.0135852	-1.23622	3
AT4G24150	1.123	20.4538	2.14721	2.81827	0.0557839	1.45143	0.367488	0.498269	3
AT4G24175	4.09467	1.50654	8.82105	0.558506	0.677916	0.197078	1.04698	-0.280118	3
AT4G24180	0.13299	0.249989	0.543477	0.089043	-0.970203	-0.666687	-0.293237	-1.16312	3
AT4G24265	0.270368	0.0542563	0.435125	0.00831688	-0.629001	-1.40136	-0.400166	-2.30325	3
AT4G24350	1.3506	0.327975	4.98677	0.0967162	0.144532	-0.536114	0.772701	-1.12337	3
AT4G24380	3.112	10.4358	2.67098	1.05295	0.545947	1.12782	0.472456	0.0248111	3
AT4G24415	1.09718	9.52486	0.739581	1.00871	0.0445991	1.0839	-0.145074	0.00417171	3
AT4G24480	0.253864	0.198305	0.756561	0.106086	-0.659292	-0.77807	-0.134157	-1.0789	3
AT4G24510	0.314576	0.146453	0.897627	0.076115	-0.556174	-0.923831	-0.0519372	-1.23856	3
AT4G24570	29.7666	1.25473	2.76774	0.37924	1.63187	0.109127	0.489569	-0.466272	3
AT4G24600	1.39394	8.90613	9.79452	2.00604	0.159724	1.0516	1.09732	0.334785	3
AT4G24640	1	1	0.0275111	0.000109643	0	0	-1.72795	-4.38497	3
AT4G24670	3.84942	0.767163	13.3345	0.327069	0.648214	-0.127465	1.2457	-0.537444	3
AT4G24700	9.87808	0.856499	22.4507	0.0790977	1.10141	-0.0744924	1.49623	-1.22007	3
AT4G24715	0.00744509	1826.73	0.0101827	123.015	-2.3565	3.61168	-2.20591	2.31423	3
AT4G24760	0.844444	0.316451	1.96546	0.10544	-0.0813086	-0.553316	0.324956	-1.08183	3
AT4G24770	2.42996	1.4603	11.0289	0.356915	0.426977	0.182087	1.1544	-0.495449	3
AT4G24780	0.430428	0.12106	0.86693	0.051949	-0.405386	-1.0154	-0.068671	-1.42225	3
AT4G24790	1.1383	0.135112	2.72901	0.0893023	0.0622951	-0.962592	0.482792	-1.16172	3
AT4G24805	0.582812	0.41832	1.06081	0.103046	-0.259632	-0.419107	0.0283907	-1.09288	3
AT4G24890	2.05859	1.50599	4.33938	362.427	0.347219	0.196905	0.705829	2.83385	3
AT4G24910	0.170581	0.000337823	0.000491465	0.000450976	-0.850492	-3.84381	-3.66354	-3.70489	3
AT4G24930	3.94522	2.55859	13.4992	0.401221	0.660035	0.451784	1.2516	-0.439177	3
AT4G24960	0.384317	0.158937	0.805898	0.0625735	-0.459877	-0.884492	-0.103777	-1.33277	3
AT4G24972	9.80599	3.84615	9.45802	0.280841	1.09789	0.647805	1.08051	-0.610725	3
AT4G24990	0.524396	0.682575	1.48073	0.12467	-0.310424	-0.183647	0.18877	-1.00127	3
AT4G25050	7.11388	1.62916	14.9625	0.219816	0.943545	0.234711	1.30109	-0.728544	3
AT4G25090	0.211379	0.0802603	0.473293	0.0423172	-0.747365	-1.21306	-0.359732	-1.52087	3
AT4G25140	6.51986	137.352	1.59209	24.3865	0.901614	2.36724	0.223642	1.536	3
AT4G25190	1.92481	0.0376047	9.93917	0.000165062	0.314905	-1.57765	1.10438	-4.18823	3
AT4G25200	81.1357	345.604	14.4519	23.4241	2.11409	2.81099	1.2844	1.51664	3
AT4G25250	0.0199936	0.121135	0.0777597	0.0772335	-1.88144	-1.0151	-1.22828	-1.23154	3
AT4G25290	6.04584	0.23334	24.5077	0.139056	0.865314	-0.699832	1.53839	-0.948752	3
AT4G25300	2.93062	0.59422	11.2203	0.22257	0.517068	-0.25031	1.16268	-0.722556	3
AT4G25380	0.454828	90.3731	0.880731	22.4823	-0.378869	2.16594	-0.0610754	1.49691	3
AT4G25400	0.0295398	0.397259	0.015985	0.142476	-1.69373	-0.44395	-1.98904	-0.93707	3
AT4G25410	0.0862856	0.137056	0.0730573	0.0525647	-1.17825	-0.955721	-1.25828	-1.41659	3
AT4G25420	0.00845664	0.0763698	0.0287988	0.0428649	-2.29523	-1.23695	-1.70595	-1.51469	3
AT4G25433	0.15568	0.000422693	0.000724451	0.0420621	-0.894449	-3.73603	-3.47694	-1.52378	3
AT4G25470	15.3766	0.125368	1.62096	0.0613122	1.31422	-0.998585	0.232284	-1.34256	3
AT4G25480	0.777483	0.041705	0.317427	6.19831e-05	-0.121039	-1.52788	-0.551835	-4.65926	3
AT4G25490	9.44573	0.108404	0.545138	6.50967e-05	1.07989	-1.0685	-0.291769	-4.63569	3
AT4G25515	0.351814	0.195918	0.881536	0.102964	-0.502371	-0.783894	-0.0606362	-1.09326	3
AT4G25530	0.522171	0.119364	1.37787	0.123585	-0.312468	-1.02219	0.154147	-1.00548	3
AT4G25560	9.34756e-05	0.444022	0.000274241	0.178683	-4.46168	-0.390432	-3.94409	-0.828175	3
AT4G25620	1.54033	0.299428	3.13747	0.109495	0.207747	-0.579906	0.549867	-1.06369	3
AT4G25680	0.469875	0.267063	0.934526	0.116738	-0.363217	-0.634915	-0.0325647	-1.03288	3
AT4G25700	4.05611	1.10903	8.4464	0.226493	0.673365	0.0497677	1.02611	-0.714153	3
AT4G25760	0.0236304	0.0144339	0.162291	0.0211039	-1.80107	-2.03813	-0.874449	-1.85545	3
AT4G25770	0.521425	0.411613	1.47072	0.120647	-0.313156	-0.42688	0.185506	-1.01705	3
AT4G25780	0.588089	0.129657	1.02323	0.033884	-0.255298	-0.982408	0.0110422	-1.62775	3
AT4G25790	3.36086	1.08002	10.8406	0.592274	0.582944	0.0370215	1.14613	-0.251888	3
AT4G25830	0.846014	0.184175	1.45828	0.0765259	-0.0804153	-0.813616	0.181423	-1.23597	3
AT4G25835	1.15273	0.563675	2.45471	0.102714	0.0683498	-0.275688	0.431851	-1.09443	3
AT4G25910	3.32669	0.939464	9.57805	0.1825	0.57803	-0.03003	1.08658	-0.818011	3
AT4G25960	0.429022	0.12654	0.889183	0.077361	-0.406959	-0.99411	-0.0564823	-1.23075	3
AT4G26020	1.20865	1.14654	0.00253119	0.0443042	0.0911325	0.0657613	-2.87532	-1.4988	3
AT4G26090	0.256356	0.126188	0.802949	0.0962236	-0.654593	-0.995453	-0.10554	-1.12582	3
AT4G26095	0.2226	0.251169	0.592413	0.118972	-0.722492	-0.664424	-0.251775	-1.02377	3
AT4G26140	0.305489	0.077915	0.816558	0.0266667	-0.570269	-1.22732	-0.0974575	-1.74294	3
AT4G26150	42.8885	0.388383	33.1189	0.265965	1.80751	-0.454816	1.68319	-0.636897	3
AT4G26170	1.31514	0.259702	1.09138	437.355	0.131738	-0.648357	0.0420502	2.92422	3
AT4G26200	90.2452	17.1634	34.1732	3.46499	2.16526	1.36709	1.69827	0.597618	3
AT4G26220	0.477455	0.0824265	0.954732	0.0721542	-0.355521	-1.20025	-0.0222776	-1.26426	3
AT4G26260	1.11621	5.50768	14.8623	0.488369	0.052869	0.820482	1.29786	-0.344652	3
AT4G26270	0.401374	9.35755	0.61918	1.52541	-0.438994	1.07538	-0.230523	0.203065	3
AT4G26290	8436.02	16.0439	1504.83	0.2113	4.34745	1.33465	3.51846	-0.747545	3
AT4G26320	0.0898255	0.210146	0.0272176	0.0284752	-1.15891	-0.75018	-1.73311	-1.71138	3
AT4G26330	0.123228	0.00187014	0.00794653	0.2113	-1.00687	-3.02088	-2.32515	-0.747545	3
AT4G26390	9.05319e-05	1	0.00875073	0.000671668	-4.47707	0	-2.27879	-3.51332	3
AT4G26466	29.3087	1.93993	51458.4	421.643	1.62442	0.318669	5.21704	2.90663	3
AT4G26490	0.36218	0.199089	0.795334	0.0640183	-0.488407	-0.776172	-0.110123	-1.32179	3
AT4G26520	2.72467	0.438992	9.28784	0.172344	0.482027	-0.395912	1.07178	-0.845545	3
AT4G26530	177.949	0.356283	1028.01	0.126472	2.49177	-0.496302	3.33521	-0.994372	3
AT4G26540	0.25997	0.0605518	0.471751	0.0354347	-0.647861	-1.34856	-0.361301	-1.60623	3
AT4G26542	0.239436	0.0481285	0.924007	0.0232235	-0.68743	-1.45899	-0.038008	-1.80942	3
AT4G26560	0.240505	0.000228781	0.00215699	102.486	-0.685288	-4.03125	-2.95225	2.22643	3
AT4G26580	0.2328	0.126752	0.308715	0.0329462	-0.700946	-0.993306	-0.565218	-1.64125	3
AT4G26660	0.355577	0.147862	1.47324	0.0958836	-0.497256	-0.919227	0.18633	-1.12752	3
AT4G26701	2.29032	2839.5	0.0317859	0.2113	0.398517	3.82381	-1.65849	-0.747545	3
AT4G26740	2.4401	36.8911	0.988542	7.66536	0.428981	1.73507	-0.00554189	0.979451	3
AT4G26790	0.228134	0.103013	0.791263	0.0514095	-0.710682	-1.09303	-0.11259	-1.42727	3
AT4G26850	1.42248	0.314867	2.58377	0.108547	0.169468	-0.555729	0.456493	-1.06787	3
AT4G26860	2.44453	1.11255	9.30337	0.171	0.429852	0.0512902	1.07258	-0.849311	3
AT4G26890	0.112602	0.204442	0.159372	0.0662601	-1.05023	-0.763412	-0.883175	-1.30524	3
AT4G26930	0.000219281	1	0.00117657	0.2113	-4.05164	0	-3.24373	-0.747545	3
AT4G27030	16.582	0.615698	36.769	0.138834	1.35052	-0.233235	1.73347	-0.949523	3
AT4G27100	0.924118	0.21279	3.98108	0.107161	-0.0379503	-0.744165	0.664387	-1.07405	3
AT4G27140	32.338	40.1707	13.8037	8.04616	1.67172	1.77602	1.26233	1.00277	3
AT4G27150	20.341	222.018	1.93848	12.341	1.44877	2.59818	0.318308	1.20846	3
AT4G27160	51.5186	8.82552	25.4625	0.473685	1.89567	1.04723	1.55677	-0.359333	3
AT4G27170	9.69212	5.22901	11.7466	0.593685	1.09227	0.795512	1.18472	-0.250744	3
AT4G27180	0.354763	0.16447	0.869582	0.112442	-0.498357	-0.868035	-0.0672022	-1.05092	3
AT4G27230	0.497026	0.357022	0.93141	0.0882787	-0.336202	-0.495305	-0.0341706	-1.16726	3
AT4G27240	0.439307	0.252913	1.03593	0.0901139	-0.395567	-0.661095	0.0169755	-1.15737	3
AT4G27260	0.0996229	0.148212	0.271995	0.0894611	-1.10913	-0.918088	-0.626116	-1.16087	3
AT4G27300	11.2797	0.85466	21.136	0.507059	1.16522	-0.075526	1.46721	-0.326592	3
AT4G27340	3.91125	1.19234	8.25518	0.48282	0.655876	0.0845983	1.0151	-0.350148	3
AT4G27360	28238	2.08895	59.0396	0.211455	4.92845	0.354259	1.9612	-0.747193	3
AT4G27400	1.19838	0.411697	0.0445921	0.710944	0.0870299	-0.426782	-1.49569	-0.164064	3
AT4G27430	0.522165	0.0833893	1.93901	0.0553805	-0.312474	-1.19466	0.318441	-1.39149	3
AT4G27435	0.247093	0.259684	0.383033	0.0576135	-0.672291	-0.648391	-0.461486	-1.37248	3
AT4G27440	0.0356778	0.445434	0.136098	0.160374	-1.60294	-0.388905	-0.959095	-0.880164	3
AT4G27460	0.0202903	0.832162	0.021906	0.186099	-1.87435	-0.0883547	-1.83751	-0.808619	3
AT4G27530	3.55388	16.6896	1.1564	2.2903	0.609799	1.35363	0.0698784	0.398512	3
AT4G27560	10.8635	0.691613	10.2993	0.314104	1.14714	-0.177321	1.12149	-0.556896	3
AT4G27570	2.11067	0.33117	2.80362	0.0259105	0.359233	-0.531453	0.495764	-1.75677	3
AT4G27580	0.665834	8.86796	0.444409	0.505222	-0.195589	1.04953	-0.390013	-0.328337	3
AT4G27590	0.157551	0.363175	0.549109	0.0525235	-0.888702	-0.487088	-0.288279	-1.41696	3
AT4G27595	0.304157	0.0907233	1.11786	0.0593457	-0.572371	-1.15413	0.0535817	-1.35824	3
AT4G27600	2.07157	0.99061	9.5692	0.201293	0.350241	-0.00453681	1.08613	-0.770877	3
AT4G27652	8.98105	1.78293	6.45097	0.491701	1.05563	0.278083	0.896505	-0.341382	3
AT4G27654	92.9489	0.596394	5.29935	0.152674	2.17946	-0.248554	0.801938	-0.903825	3
AT4G27657	21.2122	2.54763	24.1449	0.537043	1.46894	0.449718	1.53122	-0.298964	3
AT4G27670	12.1776	174.916	0.0049509	8.74649	1.20205	2.48351	-2.5527	1.0429	3
AT4G27710	0.791586	0.206241	2.26323	0.109903	-0.112394	-0.7592	0.392794	-1.0619	3
AT4G27740	0.590227	0.504235	2.22791	0.092284	-0.253553	-0.329278	0.38523	-1.14593	3
AT4G27745	0.265028	0.257301	0.651432	0.0500249	-0.638595	-0.652823	-0.206104	-1.4404	3
AT4G27820	12.6458	1.24537	43.0932	0.308858	1.22019	0.105523	1.8098	-0.564994	3
AT4G27840	0.504004	0.615063	0.564222	0.0871413	-0.329498	-0.233731	-0.275222	-1.1735	3
AT4G27845	0.224445	0.521151	0.00121704	0.2113	-0.718521	-0.313409	-3.22747	-0.747545	3
AT4G27850	0.0409349	0.000144628	0.0740965	0.00228532	-1.53684	-4.25179	-1.25148	-2.92446	3
AT4G27890	1	2174.51	2.80362	0.2113	0	3.69549	0.495764	-0.747545	3
AT4G27950	3.71423	4.67876	8.52652	0.919115	0.631022	0.742042	1.03065	-0.0405612	3
AT4G28025	5.14564	2.7551	11.8854	0.283968	0.787783	0.487368	1.19037	-0.605399	3
AT4G28040	0.230543	0.180479	1.04127	0.072235	-0.705631	-0.823366	0.0194477	-1.26372	3
AT4G28050	0.355069	0.414437	0.648062	0.10406	-0.497943	-0.423591	-0.208599	-1.08817	3
AT4G28080	0.897877	0.202053	4.07194	0.106156	-0.0518035	-0.769064	0.675238	-1.07858	3
AT4G28085	0.0818498	3.47213	0.211537	0.512482	-1.20363	0.598607	-0.747007	-0.321476	3
AT4G28110	0.0147776	0.277545	0.000102057	0.0659058	-2.02682	-0.616402	-4.41945	-1.30782	3
AT4G28140	0.219694	9.58475	0.000322226	0.987506	-0.728812	1.08691	-3.86655	-0.00604627	3
AT4G28150	0.57266	0.619444	0.643021	0.0775699	-0.268083	-0.230318	-0.212354	-1.22945	3
AT4G28190	3.91857	0.806853	7.30844	0.0746829	0.656776	-0.103207	0.956521	-1.24769	3
AT4G28230	0.33108	0.224698	0.614321	0.0714668	-0.531583	-0.71798	-0.234312	-1.26886	3
AT4G28240	0.386813	0.47	0.808542	0.102158	-0.456764	-0.363089	-0.102202	-1.09704	3
AT4G28250	0.159768	0.0116209	0.323016	0.00617295	-0.881983	-2.14238	-0.543441	-2.44661	3
AT4G28260	0.551303	0.210396	1.65149	0.084536	-0.286361	-0.749607	0.241257	-1.1881	3
AT4G28280	4.83031	0.663852	25.6973	0.334636	0.757372	-0.197022	1.56118	-0.526445	3
AT4G28290	3.0896	0.659233	8.40383	0.127662	0.542474	-0.20038	1.02368	-0.989865	3
AT4G28340	0.0682423	8.7858	0.00355025	136.366	-1.29106	1.04506	-2.71262	2.36378	3
AT4G28420	0.387498	19.2014	0.157	11.8765	-0.455913	1.42105	-0.890388	1.19001	3
AT4G28430	0.730393	0.216917	1.87088	0.030961	-0.151085	-0.734929	0.301239	-1.67113	3
AT4G28460	0.247174	9.33919	0.191302	2.83529	-0.672135	1.07443	-0.795358	0.501166	3
AT4G28485	0.610909	0.000621997	0.00192212	0.000171993	-0.23699	-3.55027	-3.00769	-4.16845	3
AT4G28490	0.114033	0.308361	0.227276	0.0917833	-1.04416	-0.56577	-0.712494	-1.14854	3
AT4G28500	0.219033	0.0244478	0.314432	0.0379889	-0.730261	-1.78472	-0.556393	-1.57276	3
AT4G28520	24.7244	157.994	4.56376	22.28	1.54262	2.43458	0.730075	1.49256	3
AT4G28530	0.192911	2.49858e-05	0.322857	3.07056e-05	-0.791332	-5.09618	-0.543677	-4.99705	3
AT4G28556	0.0390071	0.00293088	0.156937	0.000995829	-1.56004	-2.80482	-0.89058	-3.32394	3
AT4G28570	0.309368	0.255651	0.954627	0.106616	-0.564202	-0.655917	-0.0223303	-1.0765	3
AT4G28590	4.0585	3.13277	9.45214	0.634324	0.673649	0.549147	1.08021	-0.218902	3
AT4G28630	0.722693	0.363312	1.95539	0.123812	-0.156182	-0.486907	0.322486	-1.00459	3
AT4G28650	0.274579	0.108881	0.946388	0.0577087	-0.621568	-1.06639	-0.0264986	-1.37169	3
AT4G28660	8.74957	2.14761	22.9614	0.262317	1.04307	0.367578	1.50705	-0.643539	3
AT4G28680	0.0803666	0.0399415	1.34453	0.0509798	-1.21242	-1.54866	0.142367	-1.43131	3
AT4G28703	0.478389	9.20894	0.569252	0.860476	-0.354581	1.06768	-0.270953	-0.0722643	3
AT4G28720	0.302883	0.1675	0.466195	0.0471652	-0.57439	-0.859255	-0.366998	-1.46871	3
AT4G28740	6.27239	1.12748	15.0596	0.213261	0.883005	0.0576999	1.3042	-0.743102	3
AT4G28750	1.55676	0.798986	2.41879	0.109397	0.212848	-0.107919	0.424762	-1.06412	3
AT4G28770	0.401402	0.277174	0.977696	0.106642	-0.43896	-0.617046	-0.0108474	-1.07638	3
AT4G28775	0.000318425	0.00180551	0.448702	0.000461661	-3.87225	-3.03779	-0.38539	-3.69363	3
AT4G28780	3.41635	0.103906	2.39843	0.0616424	0.590818	-1.08889	0.420696	-1.33998	3
AT4G28800	0.0859662	0.277138	1.40634	126.689	-1.18003	-0.617107	0.163981	2.32838	3
AT4G28811	0.0647828	0.00123014	0.0124961	391.508	-1.31608	-3.22232	-2.10746	2.87097	3
AT4G28850	1.09416	0.0635455	2.2327	0.0495607	0.0432737	-1.32536	0.386264	-1.44489	3
AT4G28880	0.369682	0.349251	1.15509	0.110958	-0.478548	-0.505888	0.0693336	-1.0573	3
AT4G28890	0.0956948	0.0543769	0.374389	0.060065	-1.12847	-1.40029	-0.472464	-1.35244	3
AT4G28930	0.0492439	0.349274	0.127249	0.159408	-1.44797	-0.505857	-0.991424	-0.883068	3
AT4G28940	0.012286	0.195568	0.0374217	0.0188303	-2.11561	-0.784753	-1.57999	-1.91027	3
AT4G29020	0.173749	0.0731873	0.336977	0.0474958	-0.84164	-1.25742	-0.523093	-1.46535	3
AT4G29030	0.518298	0.141451	0.714935	0.0589763	-0.316049	-0.940541	-0.161372	-1.36124	3
AT4G29100	0.391279	0.203277	1.16807	0.113253	-0.451243	-0.766161	0.0747109	-1.04746	3
AT4G29110	0.556496	0.14337	1.43369	0.0823637	-0.281852	-0.934063	0.173243	-1.20062	3
AT4G29120	0.892071	0.271237	3.29355	0.116213	-0.0549231	-0.627457	0.573214	-1.03505	3
AT4G29210	0.296158	0.416613	0.888508	0.117713	-0.585186	-0.421073	-0.0568478	-1.02888	3
AT4G29240	0.382774	0.131163	0.720286	0.0450716	-0.461812	-0.976854	-0.157786	-1.49055	3
AT4G29260	0.624667	0.265962	1.82231	0.118223	-0.22628	-0.636903	0.288588	-1.02681	3
AT4G29340	0.165928	0.448957	0.169587	0.0784218	-0.86379	-0.385117	-0.853301	-1.2242	3
AT4G29400	3.82211	2.07534	9.51553	0.695092	0.644789	0.351116	1.08343	-0.174908	3
AT4G29450	0.0594163	0.000297949	0.00248555	0.00168299	-1.35767	-3.90422	-2.88407	-3.07158	3
AT4G29470	1.46441	0.000383536	3.77404	0.2113	0.183438	-3.78278	0.638704	-0.747545	3
AT4G29570	0.0694238	2.28832	0.108937	0.713065	-1.28281	0.398096	-1.06615	-0.162631	3
AT4G29590	4.7357	1.1184	14.7378	0.325185	0.747859	0.0538117	1.29382	-0.540222	3
AT4G29600	638.223	959.01	1562.71	0.2113	3.10597	3.3018	3.53661	-0.747545	3
AT4G29700	0.064199	0.166809	0.287127	0.123493	-1.32044	-0.861244	-0.600079	-1.00583	3
AT4G29720	0.625979	0.135086	1.45345	0.0478377	-0.225271	-0.962683	0.179827	-1.4619	3
AT4G29740	1.63639	0.000274584	3.53273	0.265214	0.236839	-3.94349	0.606928	-0.638258	3
AT4G29770	0.302825	12.4652	0.00453231	150.281	-0.574482	1.21328	-2.59518	2.41051	3
AT4G29800	0.461415	0.0603284	0.626777	0.0267533	-0.371954	-1.35034	-0.224659	-1.74138	3
AT4G29820	0.630936	0.376875	1.19354	0.106405	-0.221478	-0.469281	0.0850818	-1.07745	3
AT4G29905	0.855919	0.231967	2.71206	0.0525783	-0.0748177	-0.702669	0.479796	-1.41646	3
AT4G29920	0.600721	0.0645181	0.955118	0.103234	-0.245078	-1.31805	-0.022083	-1.092	3
AT4G29930	0.188964	0.0502826	0.0893054	0.00968601	-0.801272	-1.43793	-1.1617	-2.22996	3
AT4G30110	0.119492	0.0252599	0.378701	0.0586339	-1.02167	-1.769	-0.466956	-1.36404	3
AT4G30120	0.0410464	0.148289	0.275005	0.000220135	-1.53553	-0.917839	-0.620823	-4.04977	3
AT4G30140	0.0652365	0.115148	0.277737	0.0465692	-1.31273	-1.03948	-0.61607	-1.47483	3
AT4G30170	0.409016	0.127189	1.18889	0.0776232	-0.429923	-0.991652	0.0832046	-1.22912	3
AT4G30180	0.0340611	0.0955091	0.0686334	0.0478138	-1.62524	-1.12941	-1.28831	-1.46214	3
AT4G30200	0.571128	0.342482	2.78303	0.11247	-0.269372	-0.5153	0.492219	-1.0508	3
AT4G30250	1.26774	0.104166	3.6665	0.057749	0.114086	-1.08768	0.624801	-1.37135	3
AT4G30400	0.244874	0.115628	0.500472	0.0442345	-0.67663	-1.03748	-0.33288	-1.49956	3
AT4G30410	0.105599	0.237018	0.178689	0.0503303	-1.08111	-0.692311	-0.828159	-1.43748	3
AT4G30420	0.0999407	0.00533478	0.408213	1.8608e-05	-1.10759	-2.51679	-0.430869	-5.23791	3
AT4G30450	0.0434761	0.0645732	0.0651309	0.0245039	-1.50788	-1.31764	-1.3135	-1.78362	3
AT4G30460	0.194346	0.196028	0.172305	0.0332598	-0.787767	-0.783622	-0.845653	-1.63669	3
AT4G30470	0.372297	0.613503	0.771415	0.116368	-0.475159	-0.234953	-0.124807	-1.03441	3
AT4G30520	0.711072	0.248099	0.955822	0.0644129	-0.163977	-0.670337	-0.0217286	-1.31884	3
AT4G30610	2.88603	0.174723	9.57562	0.101815	0.509695	-0.838954	1.08646	-1.09866	3
AT4G30630	0.483823	0.317488	1.08061	0.0799975	-0.34915	-0.551742	0.0372831	-1.21463	3
AT4G30670	0.141044	0.128317	0.430015	0.0410542	-0.941927	-0.987405	-0.405847	-1.53544	3
AT4G30950	2.88261	0.940573	11.41	0.241403	0.509125	-0.0294629	1.17074	-0.683496	3
AT4G30960	0.320166	0.216415	0.884467	0.0836602	-0.547703	-0.736041	-0.0590399	-1.1931	3
AT4G30980	0.409559	0.100247	0.662507	0.103485	-0.429286	-1.10612	-0.197997	-1.09084	3
AT4G31100	0.158596	0.0605112	0.421433	0.0699651	-0.885523	-1.34888	-0.415542	-1.27907	3
AT4G31110	0.23929	0.14787	0.790187	0.0963845	-0.687723	-0.919201	-0.113245	-1.12502	3
AT4G31140	0.467605	0.0927531	1.00395	0.059722	-0.365546	-1.14349	0.001897	-1.3552	3
AT4G31170	0.552227	0.604683	1.61178	0.104669	-0.285556	-0.241916	0.22955	-1.08537	3
AT4G31248	0.0788658	0.883597	0.271554	0.417921	-1.22149	-0.0595132	-0.626896	-0.419566	3
AT4G31350	0.69109	0.232577	1.50471	0.114329	-0.177685	-0.701406	0.196495	-1.04291	3
AT4G31360	0.513688	0.240646	1.08808	0.0865632	-0.320345	-0.685006	0.0405945	-1.1767	3
AT4G31370	0.0336056	0.418617	0.0755027	0.0291619	-1.63172	-0.418766	-1.24244	-1.69992	3
AT4G31380	0.0573373	0.585706	0.0911076	0.0827654	-1.37479	-0.257251	-1.1521	-1.19828	3
AT4G31450	0.427403	0.16587	1.60895	0.10008	-0.408777	-0.86396	0.228705	-1.10692	3
AT4G31540	0.208513	0.0321555	0.469798	0.0750353	-0.753931	-1.65293	-0.363296	-1.24543	3
AT4G31570	0.327023	0.108423	1.43976	0.0935231	-0.537512	-1.06842	0.175274	-1.13951	3
AT4G31590	0.257575	0.159966	0.784496	0.083597	-0.652311	-0.881387	-0.116721	-1.19347	3
AT4G31610	0.0477144	0.1243	0.141214	0.000303452	-1.46314	-1.0027	-0.94135	-3.89541	3
AT4G31630	0.0882625	0.00105726	0.00187285	0.00120947	-1.16735	-3.29515	-3.02018	-3.23047	3
AT4G31650	0.102742	0.0818117	0.129063	0.0629467	-1.0943	-1.20385	-0.984616	-1.32991	3
AT4G31730	0.165134	0.0852727	0.238395	0.0321092	-0.866097	-1.18392	-0.689525	-1.65362	3
AT4G31805	2.47029	0.311183	5.15145	0.040444	0.434894	-0.561389	0.788327	-1.54264	3
AT4G31820	0.647078	0.247441	0.97947	0.095956	-0.20933	-0.671614	-0.00997572	-1.12716	3
AT4G31830	0.148589	9.85042	0.0411771	1.97401	-0.916866	1.10006	-1.534	0.327043	3
AT4G31850	2.00356	0.318573	8.29083	0.189164	0.334189	-0.550101	1.01717	-0.800763	3
AT4G31870	148.618	3.06374	1068.51	0.706185	2.40516	0.538431	3.3538	-0.167294	3
AT4G31875	0.00380522	0.019872	0.00219475	0.00614583	-2.67927	-1.88437	-2.94391	-2.44873	3
AT4G31910	0.0260873	0.00243936	0.0622044	0.000966993	-1.7535	-2.89309	-1.33561	-3.33807	3
AT4G31920	0.466684	0.163273	1.02564	0.0917316	-0.366494	-0.871548	0.0121743	-1.14881	3
AT4G31950	1	30776.9	2.80362	1099.71	0	4.96985	0.495764	3.36764	3
AT4G31960	0.180156	4709.51	0.00165294	0.181921	-0.824227	4.06712	-3.08025	-0.819539	3
AT4G31970	0.000346301	153.391	0.0323004	74.6768	-3.8319	2.42036	-1.65077	2.0742	3
AT4G32000	0.145901	0.142333	0.349473	0.0664675	-0.925645	-0.937551	-0.505582	-1.30374	3
AT4G32150	0.440109	0.305436	1.18217	0.0847022	-0.39469	-0.570353	0.080479	-1.18715	3
AT4G32260	3.99708	1.50084	11.9562	0.365079	0.666315	0.195256	1.19323	-0.484574	3
AT4G32270	0.521109	0.148538	0.794655	0.0808617	-0.313448	-0.917033	-0.110533	-1.20947	3
AT4G32280	0.0126641	0.00459514	0.0210687	6.4746e-06	-2.10104	-2.58856	-1.85625	-5.74559	3
AT4G32330	0.583488	0.349632	1.86036	0.124443	-0.259075	-0.505363	0.298526	-1.00215	3
AT4G32350	0.164683	0.104197	0.449663	0.0524026	-0.867413	-1.08754	-0.384362	-1.41807	3
AT4G32410	0.525056	0.103513	1.7348	0.100526	-0.309819	-1.0907	0.264922	-1.10478	3
AT4G32500	0.0224996	0.135975	0.000381478	0.367802	-1.82465	-0.959528	-3.78537	-0.481	3
AT4G32540	0.558868	0.000459552	8.82439	0.2113	-0.279807	-3.69583	1.04717	-0.747545	3
AT4G32570	1.21947	0.329822	2.97449	0.101785	0.0954183	-0.533414	0.524214	-1.0988	3
AT4G32590	10.1392	2.44964	15.6643	0.275178	1.11396	0.430857	1.32313	-0.620521	3
AT4G32710	1.60217	0.169709	3.14244	0.0765804	0.226676	-0.852956	0.550629	-1.23563	3
AT4G32770	11.9545	1.43201	23.6982	0.346783	1.19316	0.172681	1.52224	-0.509298	3
AT4G32780	0.0698327	0.00174398	0.126512	1.00454e-05	-1.27998	-3.05447	-0.994218	-5.53437	3
AT4G32790	1.54262	0.469485	3.62603	0.101768	0.208461	-0.363616	0.619463	-1.09888	3
AT4G32800	67.3562	2.33415	46.5538	0.222784	2.02458	0.407632	1.84694	-0.722093	3
AT4G32830	0.521148	0.359823	1.66892	0.0748657	-0.313412	-0.491548	0.246305	-1.24652	3
AT4G32850	0.484465	0.20947	1.04274	0.120021	-0.348512	-0.751728	0.0201271	-1.01955	3
AT4G32860	0.180076	0.141852	0.454555	0.0531202	-0.824441	-0.939181	-0.379158	-1.41153	3
AT4G32870	1.73777	1.00143	9.96652	0.116692	0.265745	0.000685592	1.1057	-1.03307	3
AT4G32880	0.358731	0.0475266	1.09806	0.0512686	-0.493008	-1.46504	0.0449851	-1.42859	3
AT4G32940	0.813804	0.160308	3.04578	0.0633783	-0.0990822	-0.880361	0.535603	-1.32662	3
AT4G33000	3.31775	0.647235	4.63478	0.117905	0.576735	-0.209213	0.737501	-1.0281	3
AT4G33010	6.64116	0.212786	22.3955	0.156155	0.910478	-0.744175	1.49505	-0.892983	3
AT4G33080	0.425678	0.163373	0.992125	0.0934069	-0.410721	-0.871254	-0.00380195	-1.14011	3
AT4G33120	0.0911739	0.192636	0.340966	0.066436	-1.15175	-0.792016	-0.517433	-1.30396	3
AT4G33145	0.299579	10.8577	3.84382	1.55826	-0.579665	1.14688	0.647513	0.213312	3
AT4G33150	0.240867	0.146167	1.76792	0.0627276	-0.684564	-0.924771	0.274017	-1.33159	3
AT4G33160	1.01131	0.146783	1.63435	0.102623	0.00540782	-0.922748	0.23624	-1.09486	3
AT4G33220	0.183847	0.149029	0.491176	0.107726	-0.814473	-0.915445	-0.341896	-1.07152	3
AT4G33260	0.607902	0.189318	1.08329	0.0828099	-0.239363	-0.800373	0.038472	-1.19802	3
AT4G33270	0.637336	0.300304	1.40294	0.0766778	-0.216625	-0.578501	0.162819	-1.23502	3
AT4G33330	0.227937	0.0513748	0.25771	0.0115427	-0.711097	-1.4276	-0.65206	-2.14562	3
AT4G33420	0.445065	0.418542	1.09434	0.121764	-0.389304	-0.418852	0.0433525	-1.01261	3
AT4G33465	1	23206.8	2.80362	1134.99	0	4.83409	0.495764	3.38282	3
AT4G33467	0.147045	12.6056	0.985317	1.12372	-0.92189	1.21866	-0.0071134	0.0560927	3
AT4G33470	2.51996	0.671846	8.9967	0.184667	0.444468	-0.191266	1.05647	-0.812333	3
AT4G33490	0.605604	0.360956	0.768166	0.0908404	-0.241184	-0.490035	-0.126836	-1.15351	3
AT4G33530	0.678041	0.223306	2.09931	0.114788	-0.186852	-0.720969	0.356638	-1.04099	3
AT4G33550	0.0264588	0.0469462	0.011822	0.00559605	-1.7467	-1.47095	-2.13413	-2.49379	3
AT4G33560	0.995665	4.03228	9.96984	2.85828	-0.00208933	0.670532	1.10586	0.505049	3
AT4G33590	1.11253	0.343827	1.5495	0.00015	0.0512803	-0.513416	0.2106	-4.23425	3
AT4G33610	0.00210492	0.139704	0.00175093	0.0256509	-2.96401	-0.946519	-3.05255	-1.76162	3
AT4G33625	0.522691	0.171295	0.824344	0.0651992	-0.31199	-0.848482	-0.092894	-1.313	3
AT4G33660	7.96118	3.16365	15.5296	0.424542	0.997661	0.553864	1.31898	-0.412007	3
AT4G33720	0.54441	1.30073	13.9857	0.000508532	-0.292411	0.126441	1.26863	-3.64712	3
AT4G33730	2.04359	0.0140904	1.7189	7.33729e-06	0.343701	-2.04972	0.260495	-5.68544	3
AT4G33740	0.151552	0.0551107	0.449665	0.0456794	-0.907372	-1.39384	-0.384359	-1.4841	3
AT4G33770	0.227082	0.210036	0.723981	0.0577423	-0.712906	-0.75043	-0.155325	-1.37141	3
AT4G33790	0.000149443	9.27978e-05	0.000683666	0.000267651	-4.23604	-4.46518	-3.50481	-3.95579	3
AT4G33810	0.12316	0.244233	0.294345	0.121458	-1.00713	-0.67789	-0.588141	-1.01382	3
AT4G33880	0.746967	0.03627	2.02797	0.0764223	-0.140294	-1.59503	0.340011	-1.23662	3
AT4G33905	0.000332354	2.2907	0.0992968	0.207404	-3.85166	0.398596	-1.1107	-0.756495	3
AT4G33930	3.23217	49.8786	1.74443	4.33386	0.564168	1.88012	0.267584	0.705217	3
AT4G33980	2.06624	4.77765	9.27857	0.837691	0.349002	0.7521	1.0713	-0.0851701	3
AT4G34000	0.236646	0.203311	0.674023	0.083553	-0.693066	-0.76608	-0.18971	-1.19372	3
AT4G34060	13.1079	1.38497	12.8747	202.277	1.23746	0.156617	1.22882	2.5534	3
AT4G34090	3.42682	1.07463	11.353	0.214235	0.592291	0.0346149	1.16834	-0.74091	3
AT4G34120	2.901	1.84908	8.29936	0.370217	0.512183	0.295601	1.01767	-0.477853	3
AT4G34160	0.96238	0.297318	1.88473	0.0850106	-0.0184406	-0.583307	0.304785	-1.1854	3
AT4G34190	5.54663	2.18902	12.3394	0.225671	0.823871	0.376763	1.2084	-0.715903	3
AT4G34215	0.684059	0.597942	1.66175	0.100192	-0.182603	-0.247308	0.244235	-1.10639	3
AT4G34220	0.387702	0.0507515	0.899351	0.0471672	-0.45566	-1.43347	-0.0510144	-1.46869	3
AT4G34230	0.118491	0.574745	0.272344	0.13782	-1.02572	-0.266335	-0.625499	-0.953046	3
AT4G34240	3.37257	1.13321	11.1096	0.303283	0.584617	0.0601366	1.15791	-0.573754	3
AT4G34290	4.1046	2.45144	12.1155	0.582546	0.679081	0.431209	1.19959	-0.259852	3
AT4G34350	2.42766	0.73609	8.8538	0.213981	0.426522	-0.147349	1.04877	-0.741482	3
AT4G34410	276.274	4.50471	1.13753	0.2029	2.70332	0.723811	0.0619696	-0.767053	3
AT4G34490	0.361407	0.379388	1.05362	0.109848	-0.489434	-0.466084	0.0251172	-1.06214	3
AT4G34500	0.587553	0.362088	1.11465	0.0757366	-0.255736	-0.48853	0.0521965	-1.24096	3
AT4G34530	0.287529	0.132551	0.773112	0.0687183	-0.599407	-0.971793	-0.12375	-1.28772	3
AT4G34550	126.97	0.384684	54286.3	0.304453	2.32945	-0.459419	5.24277	-0.571904	3
AT4G34560	0.763844	0.185655	1.3699	0.0357245	-0.12955	-0.809767	0.151358	-1.60231	3
AT4G34600	0.294083	0.403614	0.465142	0.0716929	-0.588569	-0.436317	-0.368086	-1.26734	3
AT4G34610	3.69007	0.144999	6.1033	0.052391	0.627882	-0.92863	0.869863	-1.41818	3
AT4G34640	0.958102	0.399338	3.14253	0.110133	-0.0205831	-0.441439	0.550643	-1.06089	3
AT4G34650	0.165202	0.0496016	0.221989	0.0148648	-0.8659	-1.44449	-0.723814	-2.02399	3
AT4G34730	3.27881	1.14327	9.16691	0.233404	0.571057	0.0643877	1.06548	-0.699699	3
AT4G34760	0.345703	0.243538	0.817621	0.0464818	-0.510799	-0.679261	-0.0968322	-1.47573	3
AT4G34770	0.126058	0.141235	0.161099	0.0720759	-0.995945	-0.941275	-0.877992	-1.26478	3
AT4G34780	0.863112	0.273485	0.000435279	0.688291	-0.0707937	-0.623489	-3.72192	-0.179637	3
AT4G34790	0.0696266	1.08703	0.389397	0.936291	-1.28141	0.0401292	-0.453562	-0.031657	3
AT4G34830	2.851	0.41998	11.6387	0.244336	0.503824	-0.417202	1.18029	-0.677687	3
AT4G34850	0.456663	1038.85	0.729073	0.2113	-0.376932	3.34025	-0.151955	-0.747545	3
AT4G34900	0.154141	0.0778183	0.275751	0.0608897	-0.899226	-1.22792	-0.619521	-1.34589	3
AT4G34920	0.651536	0.318393	1.68261	0.113868	-0.206028	-0.550373	0.250234	-1.04486	3
AT4G34970	0.429788	0.315035	1.56369	0.100861	-0.406101	-0.555472	0.214986	-1.10319	3
AT4G34980	0.173589	0.11732	0.442178	0.0843145	-0.842083	-1.03049	-0.392433	-1.18936	3
AT4G35030	0.887905	0.0351042	1.19216	0.0231383	-0.0571744	-1.61074	0.0845256	-1.81119	3
AT4G35060	0.189819	0.136019	0.519016	0.033629	-0.799102	-0.959374	-0.315383	-1.63138	3
AT4G35090	4.4663	1.24559	8.54682	0.478058	0.719693	0.10561	1.0318	-0.354914	3
AT4G35100	0.271992	0.252385	0.801015	0.0642616	-0.626122	-0.662101	-0.106699	-1.31997	3
AT4G35180	1.19654	119.721	0.721455	7.95269	0.0862882	2.30118	-0.157006	0.997148	3
AT4G35190	0.0901599	0.400375	0.084933	0.104119	-1.15712	-0.440192	-1.18584	-1.0879	3
AT4G35250	6.35751	1.08558	17.2626	0.253268	0.889487	0.0394898	1.36986	-0.660422	3
AT4G35270	0.468754	0.11843	2.12227	0.0453277	-0.364366	-1.02596	0.36187	-1.48782	3
AT4G35320	0.238091	0.156761	0.608852	0.0795964	-0.690139	-0.891121	-0.238612	-1.21705	3
AT4G35350	0.173453	0.295855	0.301518	0.0726121	-0.842461	-0.585679	-0.576561	-1.26122	3
AT4G35430	3.6748	0.622786	17.877	0.277379	0.625889	-0.227731	1.38668	-0.616691	3
AT4G35470	0.396119	0.155615	1.31269	0.0943606	-0.445331	-0.894648	0.130842	-1.13522	3
AT4G35560	0.209295	0.123177	0.401626	0.0625036	-0.752129	-1.00707	-0.438692	-1.33331	3
AT4G35620	0.27265	0.269327	0.751511	0.0654272	-0.624959	-0.630857	-0.137378	-1.31132	3
AT4G35655	0.257113	2957.92	0.00694583	0.2113	-0.653174	3.84346	-2.38988	-0.747545	3
AT4G35660	3.75629	2.781	19.4519	0.317449	0.636436	0.491869	1.42728	-0.551801	3
AT4G35680	0.000637165	1	0.00232679	0.2113	-3.53868	0	-2.91581	-0.747545	3
AT4G35720	0.00878404	0.0848869	0.0236175	0.110906	-2.27697	-1.1861	-1.80133	-1.05753	3
AT4G35750	0.254032	0.347358	0.704363	0.0887687	-0.658973	-0.508501	-0.168536	-1.1646	3
AT4G35780	0.715879	0.225039	2.06093	0.0999413	-0.160737	-0.717252	0.347765	-1.10759	3
AT4G35783	7.8786	1.29666	13.6978	0.198861	0.992647	0.124935	1.25862	-0.776724	3
AT4G35880	0.404849	0.116938	0.681826	0.12011	-0.434848	-1.03206	-0.184175	-1.01919	3
AT4G35900	0.313158	0.0677946	1.00653	0.0451538	-0.558345	-1.29423	0.00313184	-1.48967	3
AT4G35920	0.695776	0.20362	1.6276	0.0899131	-0.174435	-0.76535	0.23425	-1.15844	3
AT4G35970	0.161956	0.372596	0.467293	0.0512979	-0.875441	-0.474772	-0.365867	-1.42832	3
AT4G36010	0.0872924	24.1241	0.207185	2.32544	-1.17267	1.5308	-0.757004	0.405834	3
AT4G36052	0.90065	25.3172	1.41201	4.13056	-0.0503207	1.55402	0.165918	0.682112	3
AT4G36060	0.41039	0.937719	0.740797	0.105083	-0.428311	-0.0309242	-0.144283	-1.08347	3
AT4G36105	0.876608	0.117615	0.747008	7.32596e-05	-0.063332	-1.02928	-0.140268	-4.57887	3
AT4G36110	0.0760755	0.29326	0.278155	0.142236	-1.23881	-0.589916	-0.615346	-0.937882	3
AT4G36120	0.20834	0.0626764	0.637537	0.0467269	-0.754329	-1.33198	-0.216473	-1.4732	3
AT4G36160	0.284587	0.0637774	0.615547	0.0723887	-0.604353	-1.3236	-0.233353	-1.2627	3
AT4G36180	0.504394	0.107603	1.1005	0.105568	-0.329126	-1.07207	0.046051	-1.08125	3
AT4G36220	29.9846	0.253403	43.5142	0.0842706	1.63538	-0.660165	1.81447	-1.18961	3
AT4G36230	0.18123	0.00975345	0.260446	0.00566018	-0.821369	-2.22662	-0.646981	-2.48831	3
AT4G36240	0.978026	0.0548499	0.842565	0.050554	-0.0106851	-1.39612	-0.0823802	-1.43534	3
AT4G36270	0.575556	0.261709	0.504403	7.56494e-05	-0.265657	-0.644655	-0.329117	-4.56344	3
AT4G36360	0.390966	0.186838	0.937206	0.0999323	-0.451629	-0.806713	-0.0311875	-1.10763	3
AT4G36380	0.420853	0.0894175	1.59156	0.0598773	-0.416204	-1.1611	0.223479	-1.35395	3
AT4G36430	0.04636	0.125093	0.282322	0.118129	-1.47699	-0.999642	-0.608196	-1.02719	3
AT4G36470	1.52504	0.3579	5.24854	0.0747706	0.202947	-0.494123	0.797305	-1.24713	3
AT4G36520	0.281412	0.0413908	0.970526	0.0435724	-0.609749	-1.53152	-0.0143869	-1.50681	3
AT4G36530	5.1933	1.12143	13.7202	0.351864	0.792217	0.055112	1.25941	-0.502304	3
AT4G36540	0.554719	0.133353	1.21071	0.0698583	-0.28339	-0.968894	0.0919499	-1.27981	3
AT4G36570	3.81918	1.21405	19.365	0.140076	0.644421	0.0932749	1.42513	-0.945239	3
AT4G36600	0.0147325	0.707023	0.0135159	0.217687	-2.02829	-0.166723	-2.06973	-0.733225	3
AT4G36610	0.0128217	0.0768982	0.0402714	0.0252433	-2.09509	-1.23364	-1.5447	-1.76932	3
AT4G36670	3.50828	0.76268	8.57388	0.234014	0.603588	-0.130284	1.03332	-0.698445	3
AT4G36700	0.161428	1.82183	0.11606	0.749829	-0.877013	0.288463	-1.03569	-0.138456	3
AT4G36710	0.728161	0.394593	1.17877	0.106775	-0.152557	-0.447188	0.0790926	-1.07579	3
AT4G36770	1.02365	0.203293	0.00134534	0.0959516	0.0112403	-0.766122	-3.17927	-1.12718	3
AT4G36820	0.643058	8.47697	1.44073	1.64863	-0.212327	1.02785	0.1756	0.240423	3
AT4G36830	0.080234	0.037069	0.456212	0.051842	-1.21321	-1.58455	-0.377408	-1.42325	3
AT4G36900	0.19914	0.284645	0.482428	0.0697251	-0.776049	-0.604254	-0.350539	-1.28073	3
AT4G36950	0.385244	16.4359	0.00591046	0.262333	-0.458719	1.34626	-2.4675	-0.643509	3
AT4G37010	0.0412662	0.471922	0.140372	0.132894	-1.53297	-0.361127	-0.944223	-0.97055	3
AT4G37050	0.0591814	0.0132565	0.0690429	0.01163	-1.35957	-2.07905	-1.28545	-2.142	3
AT4G37060	0.00024996	0.130274	0.000671571	0.267465	-3.98867	-0.980127	-3.51339	-0.634192	3
AT4G37070	0.0346331	0.10258	0.0978393	0.0676011	-1.61723	-1.09506	-1.11781	-1.2956	3
AT4G37080	0.7522	0.146057	1.31911	0.0618983	-0.136937	-0.925132	0.133188	-1.33799	3
AT4G37100	0.670484	0.179214	2.16176	0.098043	-0.192242	-0.826748	0.370735	-1.11681	3
AT4G37150	10.6824	1.24292	15.4629	0.247138	1.13906	0.104577	1.31691	-0.672203	3
AT4G37160	8.51307	0.0495853	3.064	6.96131e-05	1.02989	-1.44465	0.538472	-4.60343	3
AT4G37200	4.45074	1.2075	9.62746	0.207093	0.718015	0.0906763	1.08905	-0.757216	3
AT4G37220	0.208037	0.133445	1.61752	0.0240646	-0.755029	-0.968561	0.231261	-1.79231	3
AT4G37240	1.00929	0.105798	2.68136	0.0515111	0.00444559	-1.08021	0.474321	-1.42632	3
AT4G37250	0.577245	0.245115	1.34184	0.0940051	-0.264248	-0.676157	0.141405	-1.13704	3
AT4G37260	1.21104	0.333405	1.58678	0.118629	0.0920825	-0.528218	0.222035	-1.02516	3
AT4G37290	28.84	86.2607	0.835934	7.91019	1.61667	2.14354	-0.0861799	0.994571	3
AT4G37300	0.806382	0.509593	2.58324	0.118448	-0.103488	-0.324195	0.456394	-1.02589	3
AT4G37340	0.0858355	0.0124944	0.074306	0.00766711	-1.18076	-2.10753	-1.25013	-2.34237	3
AT4G37370	1.35583	117.86	1.22277	18.4942	0.146391	2.29364	0.0967172	1.403	3
AT4G37410	0.610602	0.217257	0.401022	0.11089	-0.237232	-0.734176	-0.439416	-1.0576	3
AT4G37432	0.576102	1.21658	1.16383	0.11756	-0.265201	0.094279	0.0729592	-1.02951	3
AT4G37450	0.664664	0.174301	1.06303	0.10993	-0.196434	-0.840115	0.0293947	-1.06178	3
AT4G37470	1.78806	0.101081	3.19492	0.0658981	0.279464	-1.10214	0.558594	-1.30787	3
AT4G37490	1.03759	0.401832	1.36268	0.0765223	0.0177462	-0.438446	0.148814	-1.23599	3
AT4G37540	1.78022	0.339487	3.32317	0.109853	0.277352	-0.519525	0.57752	-1.06212	3
AT4G37560	6.80329	2.0618	16.2095	0.463249	0.922078	0.347967	1.33959	-0.370046	3
AT4G37580	0.086511	0.655213	0.225187	0.324877	-1.17699	-0.203321	-0.716934	-0.540678	3
AT4G37590	0.660609	0.274871	1.5572	0.122747	-0.199377	-0.621057	0.212984	-1.00875	3
AT4G37650	0.253287	0.145608	0.607051	0.0375705	-0.660384	-0.926611	-0.240037	-1.57809	3
AT4G37682	0.58792	0.000143028	2.80362	83.9241	-0.255436	-4.25714	0.495764	2.13034	3
AT4G37690	0.109381	0.450802	0.344697	0.502159	-1.06419	-0.383144	-0.5122	-0.331261	3
AT4G37700	0.0099992	0.00155237	0.00899635	0.0011964	-2.21466	-3.11044	-2.26548	-3.23569	3
AT4G37710	1	197937	0.00260528	39.4638	0	5.86489	-2.86145	1.76749	3
AT4G37720	1	7333.54	2.80362	1136.23	0	4.2801	0.495764	3.38335	3
AT4G37730	0.172817	0.71063	0.247458	0.0738882	-0.844228	-0.164277	-0.671582	-1.25284	3
AT4G37750	0.592033	0.298045	1.61558	0.112182	-0.252083	-0.582132	0.230685	-1.05203	3
AT4G37760	9.19977	0.371416	21.1224	0.19555	1.0672	-0.476297	1.4669	-0.784797	3
AT4G37770	0.0593402	5.55434	0.000126759	0.151796	-1.35828	0.824539	-4.31521	-0.906598	3
AT4G37800	4.3621	0.276062	6.51296	0.0908415	0.708341	-0.618978	0.901105	-1.1535	3
AT4G37850	0.00304665	0.0266446	0.000112421	2.94163e-05	-2.78619	-1.74334	-4.37293	-5.01767	3
AT4G37860	0.342486	0.000303679	0.000813973	0.000357188	-0.515294	-3.89505	-3.42091	-3.81701	3
AT4G37890	0.0669478	0.164641	0.210145	0.062146	-1.30027	-0.867534	-0.750181	-1.33607	3
AT4G37920	2.7895	1.89363	8.85522	0.510723	0.493336	0.307051	1.04884	-0.323129	3
AT4G37925	2.16206	1.09001	8.71469	0.148342	0.370803	0.0414468	1.04115	-0.917667	3
AT4G37930	8.98361	0.933309	21.0022	0.258977	1.05577	-0.0331912	1.46416	-0.649701	3
AT4G37940	0.0842525	0.197749	0.00013122	0.0395073	-1.18971	-0.779418	-4.29857	-1.55391	3
AT4G37970	0.000489676	0.00026565	0.331616	0.000161686	-3.66529	-3.9594	-0.530805	-4.19817	3
AT4G37990	540.313	361.384	9.61061	42.543	3.02588	2.83246	1.08821	1.80362	3
AT4G38020	5.62894	2.80437	12.4438	0.594605	0.830954	0.495892	1.21245	-0.249999	3
AT4G38060	0.750799	0.538939	1.55923	0.0946479	-0.137834	-0.297269	0.213611	-1.13376	3
AT4G38062	0.453658	0.0997467	2.02881	0.0878646	-0.380108	-1.10853	0.340211	-1.16952	3
AT4G38065	0.516081	2222.39	0.0152288	0.000336827	-0.31811	3.70597	-2.01235	-3.84523	3
AT4G38080	0.0156893	0.0587079	0.0232012	0.0420621	-1.99802	-1.36343	-1.80989	-1.52378	3
AT4G38160	2.44344	0.904182	8.04834	0.312478	0.429638	-0.0484382	1.0029	-0.559391	3
AT4G38230	0.45944	0.240919	0.887638	0.0775109	-0.374017	-0.684461	-0.057319	-1.22982	3
AT4G38250	0.455884	0.251334	1.61133	0.117405	-0.377753	-0.664108	0.229419	-1.03014	3
AT4G38260	0.517582	0.392486	1.02816	0.0992591	-0.316713	-0.449762	0.0133553	-1.11089	3
AT4G38300	0.254167	0.0729819	0.251692	1.46154e-05	-0.658717	-1.25877	-0.663423	-5.35405	3
AT4G38340	0.0454191	0.00694877	0.283697	0.0877195	-1.48685	-2.38968	-0.60586	-1.17032	3
AT4G38390	0.290618	0.0462619	0.723162	0.0320602	-0.594268	-1.47801	-0.15587	-1.65436	3
AT4G38400	0.349305	0.405449	0.459808	0.085848	-0.505814	-0.434136	-0.373632	-1.18069	3
AT4G38430	1.05596	0.329676	2.85823	0.107979	0.026187	-0.533626	0.505041	-1.07039	3
AT4G38520	0.727306	0.290228	1.86387	0.0812635	-0.153122	-0.594914	0.299434	-1.20708	3
AT4G38560	122.629	24.2573	20326.3	1.07268	2.31272	1.53345	4.77035	0.0337394	3
AT4G38620	0.786371	0.444178	1.83008	0.0998952	-0.115573	-0.390264	0.290636	-1.10781	3
AT4G38660	0.588905	0.177942	1.45137	0.0841684	-0.254631	-0.830175	0.179138	-1.19019	3
AT4G38690	0.366791	0.0360929	0.929184	0.0165419	-0.482323	-1.59738	-0.0353214	-1.97258	3
AT4G38700	2.32852	0.624252	3.38983	0.0449293	0.406472	-0.2266	0.587071	-1.49207	3
AT4G38730	0.895675	0.474695	2.55817	0.106403	-0.0529841	-0.358309	0.451705	-1.07746	3
AT4G38770	0.205356	0.026156	0.379795	0.0449619	-0.761267	-1.75224	-0.465569	-1.49172	3
AT4G38775	0.455154	0.0235853	0.41437	0.289758	-0.378525	-1.80199	-0.423669	-0.595694	3
AT4G38825	0.055701	0.036793	0.108923	0.0183785	-1.38872	-1.58814	-1.06621	-1.92195	3
AT4G38840	3.86913	0.259665	5.82506	0.0854013	0.650669	-0.648426	0.847424	-1.1832	3
AT4G38850	0.0580811	0.194861	0.142865	0.0326261	-1.3686	-0.786493	-0.93576	-1.64594	3
AT4G38860	0.504611	0.208243	0.590076	0.0797775	-0.328919	-0.754554	-0.253676	-1.21596	3
AT4G38950	0.718076	0.19846	2.08046	0.050786	-0.159264	-0.777693	0.352302	-1.43314	3
AT4G38960	1.52402	0.335684	2.24908	0.103298	0.202627	-0.524941	0.389778	-1.0917	3
AT4G38970	5.10273	1.21073	15.0411	0.17471	0.783756	0.0919583	1.30361	-0.838989	3
AT4G39000	0.00172106	0.000106743	0.00424635	8.13637e-05	-3.06083	-4.39786	-2.62652	-4.52842	3
AT4G39010	1.28789	0.0607844	2.94072	0.0564235	0.12167	-1.34672	0.518723	-1.38252	3
AT4G39030	0.341921	0.151813	0.419273	0.0758244	-0.516089	-0.906545	-0.418012	-1.2404	3
AT4G39040	2.39506	1.97804	9.88462	0.480633	0.42002	0.328024	1.10173	-0.352331	3
AT4G39050	0.48262	0.194546	1.53027	0.121869	-0.350347	-0.787271	0.204596	-1.0122	3
AT4G39090	0.295736	0.232077	0.797478	0.106329	-0.585873	-0.702441	-0.108828	-1.0778	3
AT4G39110	1.65086	0.794233	14.9932	0.158535	0.241073	-0.110789	1.30208	-0.885709	3
AT4G39130	7.6399e-05	1.70672	2.58598e-05	0.299349	-4.5587	0.257074	-5.07964	-0.580033	3
AT4G39140	0.31985	0.227331	0.852301	0.0990711	-0.548178	-0.712378	-0.0768548	-1.1118	3
AT4G39170	0.451042	0.338093	1.35306	0.115089	-0.382889	-0.521503	0.145408	-1.03972	3
AT4G39180	0.429296	0.207185	1.15304	0.108159	-0.406652	-0.757002	0.0684825	-1.06959	3
AT4G39320	0.158403	0.226026	0.272919	0.0231312	-0.886108	-0.715147	-0.624485	-1.81134	3
AT4G39330	0.216839	0.190642	0.45011	0.0762052	-0.735102	-0.797019	-0.383884	-1.23799	3
AT4G39340	0.135443	0.0224291	0.000217241	0.00730413	-0.961413	-1.82616	-4.05614	-2.36569	3
AT4G39350	1.26992	0.0902252	3.7524	0.0784408	0.114912	-1.15678	0.635938	-1.22408	3
AT4G39360	0.532497	8.0965	0.917605	1.24237	-0.303052	1.00577	-0.0413518	0.104365	3
AT4G39400	0.370211	0.106751	0.879991	0.0969409	-0.47786	-1.07589	-0.0614798	-1.12225	3
AT4G39410	0.0538728	0.0574851	0.118446	0.0255671	-1.40477	-1.37356	-1.0259	-1.76319	3
AT4G39470	3.72332	2.86197	8.22217	0.487988	0.632196	0.505669	1.01317	-0.345028	3
AT4G39510	0.461618	0.157888	0.656645	0.0773661	-0.371743	-0.887676	-0.202271	-1.23072	3
AT4G39580	0.353989	11.2134	0.882976	2.55037	-0.499407	1.16239	-0.0598513	0.450236	3
AT4G39610	1	1667.35	2.80362	0.000799894	0	3.56778	0.495764	-3.4293	3
AT4G39650	0.000583543	0.00520034	0.0268505	0.2113	-3.58096	-2.52906	-1.73964	-0.747545	3
AT4G39670	1.37707	11.4714	2.10459	1.93672	0.153867	1.17332	0.357846	0.317872	3
AT4G39710	1.73337	0.548558	6.8248	0.0913777	0.264527	-0.288761	0.923596	-1.15067	3
AT4G39770	0.0561421	6.21332e-05	0.328123	0.0145822	-1.38492	-4.65809	-0.535897	-2.03322	3
AT4G39795	0.0199895	0.214774	0.0361937	0.021877	-1.88154	-0.739703	-1.59604	-1.83815	3
AT4G39810	0.263788	0.680431	0.374726	0.0874252	-0.64085	-0.18516	-0.47203	-1.17194	3
AT4G39838	0.393222	0.352699	1.14288	0.0847249	-0.448862	-0.501164	0.0642253	-1.18702	3
AT4G39900	0.916185	0.315476	2.0092	0.100998	-0.0420963	-0.554799	0.335539	-1.10253	3
AT4G39952	1.04334	0.598583	3.25481	431.778	0.0204024	-0.246792	0.567525	2.91805	3
AT4G39960	2.47578	0.729237	9.87578	0.351131	0.43596	-0.151847	1.1013	-0.503307	3
AT4G39990	0.674497	0.333976	1.38453	0.109258	-0.189372	-0.527394	0.156466	-1.06473	3
AT4G40010	0.05026	0.0443549	0.129108	0.0133549	-1.43815	-1.49825	-0.98445	-2.0755	3
AT4G40011	7.23086e-05	6.73058e-05	0.00369938	0.2113	-4.58516	-4.61964	-2.69283	-0.747545	3
AT4G40020	0.174955	2.35802	0.0917803	0.808757	-0.838315	0.412525	-1.14856	-0.102074	3
AT4G40070	0.420279	0.0636529	1.30208	0.0327211	-0.41686	-1.32454	0.126938	-1.64455	3
AT5G00750	3.98319	8.08836	3.99297	1.04479	0.664641	1.00528	0.665821	0.02107	3
AT5G00755	5.13171	17.7526	1.89254	5837.92	0.78648	1.38332	0.306774	4.17041	3
AT5G00875	4.69889	4.97509	18.9167	0.525037	0.744107	0.771575	1.41386	-0.309837	3
AT5G01015	3.86918	0.138787	8.87069	0.0203392	0.650676	-0.949685	1.04968	-1.8732	3
AT5G01045	1979.3	5.45195	2.80362	1842.61	3.65026	0.815591	0.495764	3.61584	3
AT5G01070	0.207576	0.089971	0.286924	0.014851	-0.756096	-1.15813	-0.600419	-2.02443	3
AT5G01075	0.433112	0.203602	1.13231	0.10355	-0.402396	-0.765391	0.0597574	-1.09053	3
AT5G01090	0.411017	0.218682	0.917689	0.0989153	-0.427577	-0.731031	-0.0413074	-1.11255	3
AT5G01180	0.323383	34.4471	2.23404	1.60821	-0.542895	1.7021	0.386552	0.228484	3
AT5G01190	0.08873	3.64534e-05	0.160038	0.0235606	-1.16481	-4.91453	-0.881171	-1.80249	3
AT5G01200	0.372112	0.575931	0.823505	0.116881	-0.475397	-0.265344	-0.0933833	-1.0323	3
AT5G01210	0.281018	0.272171	0.889964	0.106421	-0.610422	-0.625805	-0.0560606	-1.07738	3
AT5G01240	0.412578	0.199629	0.872515	0.0657686	-0.425753	-0.774869	-0.0655829	-1.30882	3
AT5G01250	0.095986	0.445113	0.204931	0.110302	-1.12701	-0.389252	-0.762262	-1.06016	3
AT5G01300	0.051894	3.13532	0.0489525	0.608254	-1.42276	0.549537	-1.45082	-0.239085	3
AT5G01320	0.473995	0.000149859	1.49093	0.000106628	-0.359019	-4.2347	0.192069	-4.39838	3
AT5G01330	0.00931985	0.000158864	0.0507441	0.0295157	-2.24849	-4.20664	-1.43354	-1.69412	3
AT5G01360	0.0992281	0.055403	0.132377	0.00927119	-1.11104	-1.3913	-0.972426	-2.25101	3
AT5G01380	0.751823	13.0963	0.697053	0.864226	-0.137178	1.23703	-0.173553	-0.0701734	3
AT5G01410	5.59453	1.46808	16.7179	0.32157	0.828005	0.184644	1.35444	-0.545598	3
AT5G01505	2.16032	25.6658	0.00453359	508.692	0.370416	1.56059	-2.59504	2.99688	3
AT5G01520	0.141443	0.075439	0.331425	0.0303013	-0.940569	-1.24285	-0.531081	-1.68149	3
AT5G01530	1.78568	0.655112	3.48315	0.119827	0.278825	-0.203396	0.600131	-1.02032	3
AT5G01540	28.4632	14.1249	18.6872	4.07583	1.61034	1.27339	1.40799	0.675698	3
AT5G01545	3112.68	0.000535101	2.80362	0.2113	3.86798	-3.62263	0.495764	-0.747545	3
AT5G01600	0.788032	0.349629	1.77239	0.0800552	-0.114558	-0.505367	0.275233	-1.21429	3
AT5G01610	0.628802	0.645356	2.45723	0.112461	-0.223108	-0.210611	0.432345	-1.05083	3
AT5G01620	0.683151	0.360448	1.80259	0.0726313	-0.183241	-0.490713	0.283356	-1.26109	3
AT5G01660	0.640903	0.238866	1.37424	0.0856202	-0.21394	-0.688575	0.152879	-1.18197	3
AT5G01700	0.137735	0.104879	0.243958	0.0555033	-0.953345	-1.0844	-0.678431	-1.39043	3
AT5G01710	0.723765	0.262215	1.46166	0.0991956	-0.155469	-0.643725	0.182537	-1.11119	3
AT5G01732	592.68	6.31974	3.24842	129.472	3.07037	0.886622	0.56658	2.33883	3
AT5G01740	2.39268	0.477219	3.27119	0.0750149	0.419543	-0.355759	0.569939	-1.24556	3
AT5G01790	0.185985	0.0678572	0.535491	0.126441	-0.808913	-1.29378	-0.300355	-0.994488	3
AT5G01800	0.497597	0.333786	1.14784	0.0872883	-0.33565	-0.527668	0.0663058	-1.17269	3
AT5G01810	0.51095	0.316457	1.61756	0.071525	-0.322915	-0.553307	0.231274	-1.26847	3
AT5G01815	1.9923	11.4405	1.81494	0.513436	0.331478	1.17202	0.286641	-0.320582	3
AT5G01820	0.362125	0.426822	0.590809	0.105649	-0.48848	-0.409431	-0.253079	-1.08088	3
AT5G01830	0.163219	0.298892	0.36088	0.113883	-0.871707	-0.580768	-0.490136	-1.04479	3
AT5G01881	5.56645	1.4839	17.1239	0.350966	0.825586	0.189798	1.36598	-0.503533	3
AT5G01890	0.426525	0.0603066	1.01363	0.0580489	-0.409766	-1.35051	0.00651123	-1.36886	3
AT5G01910	0.783406	0.221482	1.37008	0.0533849	-0.117389	-0.724913	0.151422	-1.40914	3
AT5G01930	0.277972	0.234185	0.254185	0.047971	-0.615663	-0.698093	-0.658683	-1.46056	3
AT5G01970	0.221949	0.258709	0.42801	0.0762113	-0.7239	-0.6502	-0.408094	-1.23795	3
AT5G02055	0.201664	2916.2	2.80362	1239.96	-0.769991	3.83662	0.495764	3.42536	3
AT5G02090	0.261779	0.147189	0.355909	0.0256633	-0.644526	-0.921419	-0.496807	-1.76138	3
AT5G02095	4.22845	1.41699	11.67	0.965213	0.693376	0.167611	1.18158	-0.0170271	3
AT5G02120	7.5648	1.47089	12.7795	0.17607	0.973101	0.185565	1.22525	-0.835258	3
AT5G02140	0.1876	0.112841	0.525776	0.0666234	-0.804755	-1.04921	-0.30916	-1.30261	3
AT5G02180	30.5426	3.42234	80.9624	1.18221	1.64425	0.591661	2.11306	0.0804943	3
AT5G02200	0.0539132	0.236269	0.0314503	0.215621	-1.40441	-0.693832	-1.66359	-0.737811	3
AT5G02230	0.0937361	1.11304	0.238565	0.248601	-1.13842	0.0515031	-0.689181	-0.669365	3
AT5G02270	5.22121	0.312629	9.36133	0.183654	0.794794	-0.559158	1.07557	-0.814978	3
AT5G02310	0.430785	0.116508	2.04884	0.145519	-0.404987	-1.03383	0.344935	-0.926906	3
AT5G02360	0.367466	0.0736111	3.02264	0.250829	-0.481439	-1.25464	0.531936	-0.665076	3
AT5G02390	2.42176	0.000748879	5.91696	0.2113	0.425352	-3.46099	0.854952	-0.747545	3
AT5G02415	1	2263.5	2.80362	120.233	0	3.71478	0.495764	2.30323	3
AT5G02420	0.293176	0.178626	0.503666	0.0228678	-0.590053	-0.82833	-0.32982	-1.81685	3
AT5G02480	0.752193	0.169232	1.4654	0.0917897	-0.136941	-0.85431	0.183765	-1.14851	3
AT5G02560	0.175974	0.129425	0.329202	0.059273	-0.835522	-0.983272	-0.534318	-1.35883	3
AT5G02565	1.29423	1.85454	1.69628	0.0763166	0.124033	0.297021	0.254125	-1.23729	3
AT5G02580	0.0996486	2.55773	0.0759459	0.906101	-1.109	0.451621	-1.23963	-0.047419	3
AT5G02640	0.227813	0.144571	0.252431	0.0426525	-0.711358	-0.930052	-0.662014	-1.51708	3
AT5G02645	0.261451	11.4087	2.80362	180.603	-0.645129	1.17069	0.495764	2.49889	3
AT5G02670	1.46671	0.367688	2.49223	0.0798503	0.184195	-0.481148	0.439146	-1.21552	3
AT5G02760	0.197112	0.110992	0.30184	0.0480982	-0.78097	-1.05716	-0.576047	-1.45929	3
AT5G02780	0.61217	30.3052	1.68777	12.5838	-0.235998	1.6405	0.251706	1.21783	3
AT5G02830	3.6519	0.349066	14.5516	0.103993	0.622883	-0.506143	1.2877	-1.08848	3
AT5G02840	1.59613	0.810033	4.55334	0.121972	0.22486	-0.101316	0.728975	-1.01179	3
AT5G02865	0.0133084	0.000127843	0.0042908	4.98157e-05	-2.07717	-4.31111	-2.62151	-4.76435	3
AT5G02890	0.0803452	0.179202	0.277275	0.074891	-1.21255	-0.82678	-0.616869	-1.24635	3
AT5G02930	0.101223	0.166511	0.0033507	0.2113	-1.10146	-0.862104	-2.74044	-0.747545	3
AT5G02970	0.793208	0.357119	2.4423	0.112109	-0.11141	-0.495174	0.429414	-1.05234	3
AT5G03040	0.632925	0.164346	1.72984	0.0944285	-0.219964	-0.868396	0.263546	-1.13488	3
AT5G03045	0.0705839	0.000171733	0.00298051	0.2113	-1.27484	-4.16918	-2.79674	-0.747545	3
AT5G03050	0.969898	0.731419	1.7666	0.114745	-0.0146983	-0.15041	0.273659	-1.04116	3
AT5G03120	1.53063	0.849132	2.84728	0.123398	0.204708	-0.0786465	0.503194	-1.0062	3
AT5G03140	0.429804	0.098765	0.892169	0.0487497	-0.406083	-1.11329	-0.0548702	-1.45282	3
AT5G03150	0.0918352	0.0666246	0.157513	0.0697404	-1.14827	-1.3026	-0.888819	-1.28062	3
AT5G03170	0.159505	0.0665026	0.243897	0.0365732	-0.882775	-1.30348	-0.678553	-1.59102	3
AT5G03190	0.63164	0.0829354	1.29346	0.0625587	-0.220942	-1.19729	0.123744	-1.33288	3
AT5G03195	7.35682	12711.2	2631.15	903.179	0.959694	4.54461	3.78716	3.27296	3
AT5G03204	2376.04	7.97261	0.487222	1.89399	3.73811	0.998351	-0.345782	0.307143	3
AT5G03230	0.920939	0.211598	1.5881	0.0754587	-0.0396076	-0.746868	0.222435	-1.24272	3
AT5G03255	0.970709	0.0672263	2.56294	0.168605	-0.0142966	-1.29828	0.452599	-0.856093	3
AT5G03260	0.125935	0.0957141	0.272763	0.0730862	-0.996416	-1.12838	-0.62476	-1.25809	3
AT5G03280	0.256733	0.115886	1.06301	0.121462	-0.653887	-1.03641	0.0293871	-1.01381	3
AT5G03350	0.155065	0.496108	0.450173	0.0426235	-0.896351	-0.337092	-0.383816	-1.5174	3
AT5G03355	0.347207	0.421597	1.34779	0.0962547	-0.508711	-0.415355	0.143532	-1.12567	3
AT5G03390	0.634617	8.69494	1.1327	1.33622	-0.218681	1.04006	0.0599224	0.139387	3
AT5G03435	0.0060035	1.64452	0.00671013	0.2113	-2.45999	0.239223	-2.40648	-0.747545	3
AT5G03510	0.310119	0.305136	0.517075	0.07528	-0.563035	-0.570825	-0.317185	-1.24386	3
AT5G03545	0.0679869	0.364892	0.23586	0.000173008	-1.29287	-0.484819	-0.694665	-4.16562	3
AT5G03550	0.224098	0.568956	0.516209	0.0720162	-0.719267	-0.271204	-0.317991	-1.26518	3
AT5G03553	59994.9	4.71045e-05	7.56147e-05	0.2113	5.29085	-4.79126	-4.56366	-0.747545	3
AT5G03555	4.17701	0.203773	7.71996	0.103537	0.68749	-0.764988	0.982865	-1.09059	3
AT5G03570	0.274315	0.0711904	0.782789	0.00996442	-0.622031	-1.27072	-0.117768	-2.21633	3
AT5G03640	0.138193	0.0162908	0.602415	0.000102958	-0.951747	-1.97993	-0.243723	-4.41522	3
AT5G03680	1.08036	0.251758	3.30014	0.0728443	0.0371712	-0.663296	0.574176	-1.25968	3
AT5G03760	0.276997	0.0468778	0.497969	0.0322137	-0.617353	-1.47165	-0.33529	-1.65206	3
AT5G03795	0.0975397	0.708119	0.246762	0.237741	-1.11929	-0.165979	-0.672936	-0.690845	3
AT5G03960	1.29342	0.191565	2.07462	0.115759	0.12373	-0.794699	0.35095	-1.03693	3
AT5G03995	3.70893	0.196157	20.0184	2044.67	0.630334	-0.783305	1.44108	3.66588	3
AT5G04010	3.44522	9.4966	3.39808	0.967242	0.594865	1.08247	0.58824	-0.0160171	3
AT5G04080	0.378817	0.427283	0.460306	0.0410587	-0.466809	-0.408912	-0.373112	-1.53539	3
AT5G04105	0.72964	3.79175	1.395	0.0164928	-0.151581	0.640954	0.16009	-1.97401	3
AT5G04120	0.000497313	0.00834522	0.000316286	1.1521e-05	-3.65785	-2.30161	-3.87549	-5.46846	3
AT5G04130	3.13371	0.73523	9.30433	0.333726	0.549291	-0.147911	1.07263	-0.527755	3
AT5G04140	3.5902	0.350185	8.1126	0.163192	0.614688	-0.504603	1.00672	-0.871786	3
AT5G04180	0.0748106	0.0804118	0.000810939	2.5758e-05	-1.24687	-1.21215	-3.42271	-5.08154	3
AT5G04185	1	14768.2	2.80362	0.2113	0	4.61673	0.495764	-0.747545	3
AT5G04190	0.0472848	0.0540056	0.0537712	0.010125	-1.46749	-1.40358	-1.40567	-2.20864	3
AT5G04200	0.183664	0.276528	0.32648	0.0555675	-0.814953	-0.618168	-0.538311	-1.38987	3
AT5G04325	0.448698	2.03234	0.00623495	0.0198248	-0.385394	0.341048	-2.4418	-1.88552	3
AT5G04330	2.21535	0.20477	3.03995	0.0547358	0.382511	-0.762642	0.534683	-1.39712	3
AT5G04375	406.407	410.155	154.103	0.2113	2.88893	2.89334	2.42259	-0.747545	3
AT5G04380	8.48638	23.979	3.87509	0.913311	1.02838	1.5279	0.65141	-0.0436073	3
AT5G04435	4457.68	0.00185141	1997.01	0.2113	4.04069	-3.02572	3.65454	-0.747545	3
AT5G04455	2.25929	5.51223	3345.84	0.0195783	0.391957	0.820878	3.90272	-1.89153	3
AT5G04460	0.507601	0.16599	1.49658	0.111563	-0.326077	-0.86361	0.19389	-1.05469	3
AT5G04470	0.230241	0.118647	0.705025	0.0699237	-0.706262	-1.02509	-0.168084	-1.27936	3
AT5G04500	0.578069	52.4513	0.0269146	468.587	-0.263562	1.9043	-1.73849	2.95739	3
AT5G04530	0.308217	0.0564743	0.611923	0.0447757	-0.565994	-1.38209	-0.236192	-1.49371	3
AT5G04730	5.04392	0.969184	13.4709	0.2113	0.778181	-0.0150525	1.25059	-0.747545	3
AT5G04770	0.782495	0.13765	2.805	0.0952838	-0.117949	-0.953643	0.496001	-1.13054	3
AT5G04785	0.109515	4.24082	0.00138845	197.025	-1.0636	0.694781	-3.1641	2.54074	3
AT5G04820	0.477002	0.408141	1.18867	0.10807	-0.355977	-0.430954	0.0831154	-1.06999	3
AT5G04830	2.96176	1.29829	10.0833	0.269715	0.522152	0.125539	1.1113	-0.630165	3
AT5G04860	0.373155	0.285218	0.994411	0.0991851	-0.474051	-0.603288	-0.00269523	-1.11124	3
AT5G04890	0.113448	0.404608	0.270179	0.076504	-1.04663	-0.435134	-0.629338	-1.23611	3
AT5G04950	0.0405917	0.0172102	0.074344	0.031373	-1.54089	-1.95353	-1.24988	-1.66478	3
AT5G04960	3.16406	0.0308408	4.55122	0.0606682	0.553926	-1.673	0.728751	-1.34764	3
AT5G04970	0.456162	0.078673	0.805649	0.0160886	-0.37746	-1.22266	-0.103926	-1.98594	3
AT5G05110	0.269521	0.388236	0.799482	0.0872028	-0.630511	-0.454998	-0.107621	-1.17316	3
AT5G05150	238.83	1	1226.82	0.2113	2.63328	0	3.42023	-0.747545	3
AT5G05160	0.396491	0.104802	1.08732	0.0648061	-0.444881	-1.08475	0.0402573	-1.31591	3
AT5G05170	0.497487	0.0893784	2.16402	0.0935377	-0.335756	-1.16131	0.371239	-1.13944	3
AT5G05180	0.255887	0.243903	0.496856	0.0629943	-0.655473	-0.678541	-0.336367	-1.32955	3
AT5G05200	5.92282	0.673018	16.2511	0.341321	0.855428	-0.190428	1.34082	-0.516933	3
AT5G05220	1.67123	42.7484	0.164238	1.10645	0.246971	1.80593	-0.868714	0.0486467	3
AT5G05270	22.0792	2.41415	39.811	0.483401	1.48821	0.423838	1.7717	-0.349569	3
AT5G05290	0.157674	0.622463	0.0974269	0.418311	-0.888328	-0.22798	-1.11985	-0.419118	3
AT5G05300	1.0685	41.4717	1.16143	5.23781	0.0318637	1.79135	0.0719687	0.796321	3
AT5G05330	0.652954	0.579816	1.17805	2.95413e-05	-0.204982	-0.262111	0.0788018	-5.01564	3
AT5G05340	0.0883264	0.356857	0.266747	0.81526	-1.167	-0.495527	-0.635486	-0.0982229	3
AT5G05390	0.016719	0.0520703	0.000895761	0.023428	-1.96746	-1.42113	-3.37487	-1.80521	3
AT5G05410	8.10617	5.00661	5.73079	1.11326	1.00634	0.774611	0.839578	0.0515975	3
AT5G05435	2.43844	1.17375	10.2343	0.400338	0.428654	0.0770417	1.11845	-0.440237	3
AT5G05500	2.80051	0.101933	3.97581	0.148102	0.49523	-1.0981	0.663749	-0.918447	3
AT5G05510	0.407339	0.326334	0.917727	0.0849394	-0.431899	-0.538527	-0.0412877	-1.18581	3
AT5G05580	10.8262	0.770498	44.8929	0.282086	1.14548	-0.125379	1.82947	-0.608597	3
AT5G05600	1.00764	10.0111	2.94039	3.83295	0.00365944	1.10784	0.518669	0.646152	3
AT5G05725	59.4156	1	85061.4	159.633	1.96426	0	5.45874	2.43954	3
AT5G05740	2.17397	0.894138	8.87828	0.5201	0.373444	-0.05381	1.05009	-0.31438	3
AT5G05745	1	1	363984	1536.85	0	0	6.15784	3.52859	3
AT5G05790	0.71691	0.163861	1.79275	0.093423	-0.160045	-0.869817	0.280725	-1.14003	3
AT5G05810	0.397877	0.175101	0.425992	0.0747418	-0.443201	-0.837913	-0.410367	-1.24731	3
AT5G05830	0.775965	0.401378	1.47734	0.0773906	-0.121979	-0.438989	0.187669	-1.23057	3
AT5G05870	0.498819	0.235673	1.20137	0.08964	-0.33447	-0.695047	0.0882258	-1.1599	3
AT5G05890	0.645606	0.351576	1.32938	0.120319	-0.210425	-0.502698	0.136917	-1.01835	3
AT5G05940	0.553347	0.13195	1.62689	0.0396982	-0.284581	-0.97398	0.234039	-1.55159	3
AT5G05960	0.0684807	3.25187e-05	0.0351863	0.00467138	-1.28939	-4.96946	-1.60961	-2.58065	3
AT5G06060	3.13329	1.6646	9.15355	0.480816	0.549226	0.245059	1.06478	-0.352148	3
AT5G06090	0.00649323	0.0555225	0.01068	0.0140457	-2.42228	-1.39026	-2.18298	-2.05124	3
AT5G06150	0.462549	0.115793	1.31883	0.0572224	-0.370774	-1.03679	0.133085	-1.37576	3
AT5G06165	2.12974	8.79487	2.24913	0.164429	0.363559	1.04555	0.389789	-0.868155	3
AT5G06200	0.0476219	0.00256782	0.0738769	0.00693632	-1.46408	-2.86841	-1.25291	-2.39054	3
AT5G06250	2.06383	2.07737	3.04106	983.615	0.348442	0.351587	0.534858	3.31398	3
AT5G06270	0.434393	0.288452	1.11932	0.115696	-0.400975	-0.597866	0.0542093	-1.0372	3
AT5G06290	2.76943	1.2407	8.72491	0.324017	0.489862	0.103717	1.04171	-0.541952	3
AT5G06390	0.457915	0.153788	1.12613	0.0683424	-0.375616	-0.900327	0.0571251	-1.29036	3
AT5G06440	0.931941	0.371039	1.6007	0.0873966	-0.0338964	-0.476786	0.226236	-1.17209	3
AT5G06470	0.239829	0.0692393	0.69435	0.00628967	-0.686641	-1.28409	-0.175421	-2.4376	3
AT5G06490	0.00116743	0.000865756	0.705104	0.2113	-3.24748	-3.39125	-0.168031	-0.747545	3
AT5G06510	0.0626911	0.154191	0.00211019	0.000150503	-1.33187	-0.89907	-2.9628	-4.23264	3
AT5G06530	0.968285	0.111782	1.37196	0.033397	-0.0154989	-1.05375	0.15208	-1.63471	3
AT5G06610	0.237655	0.124207	0.436612	0.064745	-0.69102	-1.00306	-0.398525	-1.31636	3
AT5G06630	3.88415	0.0758471	14.3535	0.86386	0.652533	-1.24025	1.28111	-0.070377	3
AT5G06640	1.75158	0.0200405	7.81577	0.440621	0.269553	-1.88031	0.988796	-0.39413	3
AT5G06650	2816.03	0.160709	9407.36	0.186294	3.81982	-0.87916	4.39986	-0.808116	3
AT5G06670	0.453804	0.168592	1.09443	0.124958	-0.379953	-0.85613	0.043393	-1.00016	3
AT5G06680	0.403389	0.174866	0.765486	0.0931372	-0.436585	-0.838559	-0.128518	-1.1415	3
AT5G06695	0.684494	0.950598	7.22048e-05	0.215161	-0.182297	-0.0243642	-4.58585	-0.738838	3
AT5G06700	0.533073	0.156285	1.3297	0.103742	-0.302532	-0.892582	0.137033	-1.08964	3
AT5G06710	0.412708	0.186774	0.923886	0.102242	-0.425602	-0.806877	-0.0380709	-1.09665	3
AT5G06720	0.0145276	0.0778696	0.0847723	0.0658847	-2.03502	-1.2276	-1.18675	-1.30797	3
AT5G06730	0.161244	1.61609	0.0638574	0.402992	-0.87756	0.230836	-1.323	-0.437059	3
AT5G06740	0.0994459	0.840731	0.218644	0.848911	-1.10998	-0.0834277	-0.731115	-0.0787716	3
AT5G06760	0.0335855	2.1686	0.0673996	0.715705	-1.63201	0.372256	-1.29704	-0.160854	3
AT5G06770	1.10258	0.355595	3.34474	0.106122	0.0469605	-0.497231	0.580631	-1.07873	3
AT5G06790	5.19791	0.472256	20.345	0.0868386	0.792644	-0.360786	1.44887	-1.17517	3
AT5G06795	5043.5	281.845	5203.52	0.2113	4.10007	2.71292	4.11509	-0.747545	3
AT5G06800	0.351927	0.0585824	1.15785	0.0286416	-0.502217	-1.36446	0.0704833	-1.70858	3
AT5G06920	0.000628354	212.88	0.00170571	0.2113	-3.54538	2.57797	-3.06514	-0.747545	3
AT5G06930	0.14334	0.0873244	0.309391	0.0570475	-0.934164	-1.17249	-0.564166	-1.37723	3
AT5G07010	0.0792083	0.375859	0.171888	0.270052	-1.2194	-0.470579	-0.846821	-0.629564	3
AT5G07020	4.91588	1.15366	11.0376	0.241892	0.765816	0.0687383	1.15478	-0.682521	3
AT5G07030	0.0187089	0.0590508	0.0281646	0.0275906	-1.91338	-1.36063	-1.71666	-1.72656	3
AT5G07095	1.70211	8.95433	0.748792	0.179392	0.255774	1.0542	-0.139121	-0.826271	3
AT5G07105	587.363	8.19761	3.72643	3452.22	3.06604	1.01173	0.632598	3.91777	3
AT5G07110	0.17383	0.163739	0.442442	0.0936255	-0.841416	-0.870176	-0.392146	-1.13898	3
AT5G07120	0.531114	0.24484	1.38519	0.121099	-0.304302	-0.676696	0.156696	-1.01525	3
AT5G07130	0.409999	0.0968096	0.425657	0.0518005	-0.428769	-1.1229	-0.410746	-1.42363	3
AT5G07190	10.731	117.136	5.91521	21.6435	1.14124	2.29068	0.85481	1.47862	3
AT5G07220	0.51282	0.348373	1.58856	0.110705	-0.321159	-0.507099	0.222572	-1.0584	3
AT5G07240	4.88822	0.2905	4.57218	0.0768181	0.763103	-0.594463	0.73096	-1.23414	3
AT5G07250	0.291696	0.193177	0.671875	0.0563035	-0.592487	-0.790669	-0.191245	-1.38354	3
AT5G07310	0.00311069	0.0975573	0.0493305	0.0438385	-2.77618	-1.1192	-1.44713	-1.50389	3
AT5G07322	0.229688	0.129128	0.452144	0.0311149	-0.707417	-0.984375	-0.381715	-1.66875	3
AT5G07330	0.0538438	5.08597	0.0493955	1.27213	-1.40503	0.782174	-1.44649	0.11575	3
AT5G07410	1	1235.38	2.80362	0.0574261	0	3.42358	0.495764	-1.37405	3
AT5G07430	1260.47	6.80953	1780.98	0.0806703	3.43325	0.922518	3.59949	-1.21061	3
AT5G07450	4.00402	0.061779	5.112	8.38783e-05	0.66715	-1.33891	0.784629	-4.51378	3
AT5G07475	0.024191	0.0978353	0.0313707	0.0535295	-1.7898	-1.11783	-1.66481	-1.40784	3
AT5G07480	0.194982	4709	0.0046391	295.892	-0.786195	4.06707	-2.58398	2.73631	3
AT5G07500	0.492016	8.27906	3.80161	123.084	-0.341074	1.01649	0.642203	2.3145	3
AT5G07510	0.000679082	0.000736822	0.000525708	0.2113	-3.50804	-3.4688	-3.63115	-0.747545	3
AT5G07515	7396.84	5229.72	2333.72	104.905	4.28423	4.11751	3.72947	2.23765	3
AT5G07530	0.000915161	0.000605745	0.00762459	0.201026	-3.36456	-3.563	-2.34504	-0.771515	3
AT5G07550	4918.85	27569.3	72683.2	5023.38	4.08804	4.91692	5.38311	4.09815	3
AT5G07560	0.00050202	0.372441	0.000613946	0.000182037	-3.65332	-0.474972	-3.55653	-4.14116	3
AT5G07571	0.0580194	0.000125751	0.247276	0.0241011	-1.36911	-4.31905	-0.671936	-1.79159	3
AT5G07580	0.611663	0.0690769	1.24431	0.0165159	-0.236397	-1.28522	0.105114	-1.97333	3
AT5G07610	0.0523366	0.149206	0.00107659	0.171066	-1.41868	-0.914874	-3.28644	-0.849126	3
AT5G07650	0.136181	0.425922	0.00140219	0.0993846	-0.958802	-0.410446	-3.15937	-1.11028	3
AT5G07670	0.92548	0.542001	2.87163	0.120784	-0.0372419	-0.294544	0.50729	-1.0165	3
AT5G07680	0.213234	0.14773	0.396166	0.0548319	-0.743163	-0.919655	-0.445274	-1.39628	3
AT5G07740	0.348137	0.268665	1.15495	0.118283	-0.507424	-0.63204	0.0692771	-1.02656	3
AT5G07745	0.734796	3.19248	3.0338	0.0103061	-0.148195	0.558226	0.533709	-2.20012	3
AT5G07760	0.000227517	0.000797919	0.00511802	0.000372604	-4.03391	-3.43049	-2.53673	-3.79669	3
AT5G07770	0.173514	0.0345301	0.448609	0.0533719	-0.842293	-1.61867	-0.38549	-1.40926	3
AT5G07780	0.0589699	0.0437228	0.221941	0.109222	-1.36129	-1.50516	-0.723917	-1.06489	3
AT5G07790	0.517864	0.300009	1.23284	0.0761751	-0.316452	-0.578973	0.100662	-1.23818	3
AT5G07800	0.312914	0.0808491	1.03552	0.0749658	-0.55872	-1.20954	0.0167841	-1.24587	3
AT5G07890	0.495156	0.348839	1.11949	0.106783	-0.338015	-0.506456	0.0542786	-1.07575	3
AT5G07940	0.742578	0.108835	1.99523	0.140648	-0.143129	-1.0666	0.332186	-0.943281	3
AT5G08030	0.298908	0.195565	0.00129831	0.0325564	-0.580742	-0.784761	-3.19638	-1.64697	3
AT5G08050	4.94998	1.52085	11.2671	0.213402	0.769141	0.201626	1.16468	-0.742785	3
AT5G08070	5.55657	0.796921	10.1182	0.280774	0.824731	-0.109164	1.11296	-0.610839	3
AT5G08135	1	63015.3	2.80362	0.2113	0	5.31447	0.495764	-0.747545	3
AT5G08141	0.012553	0.000132451	0.06677	5.38906e-05	-2.10527	-4.29408	-1.30155	-4.72654	3
AT5G08150	1.56499	0.251155	2.16546	0.0702893	0.215386	-0.664451	0.371557	-1.27685	3
AT5G08250	0.0314102	0.244477	0.0157239	0.0259541	-1.66421	-0.67741	-1.99697	-1.75596	3
AT5G08290	0.839988	0.50047	1.54161	0.101061	-0.0838533	-0.332881	0.208145	-1.10223	3
AT5G08330	0.418166	0.14172	0.753757	0.0490034	-0.419285	-0.939627	-0.135943	-1.45032	3
AT5G08370	0.437174	0.201081	0.706977	0.0720934	-0.397906	-0.771383	-0.166755	-1.26466	3
AT5G08390	0.578154	0.193679	1.54782	0.0686957	-0.263491	-0.78942	0.210078	-1.28788	3
AT5G08410	4.34659	1.8461	10.6589	0.223781	0.706628	0.294826	1.13799	-0.719947	3
AT5G08430	0.956018	0.357807	3.40495	0.122269	-0.02163	-0.494249	0.589212	-1.01062	3
AT5G08460	1260.7	953.295	6.79796	0.000386887	3.43334	3.29893	0.921701	-3.7786	3
AT5G08480	0.335046	0.14165	0.930316	0.0496611	-0.525857	-0.939867	-0.0347358	-1.44391	3
AT5G08610	2.46331	0.894847	8.36679	0.527327	0.433532	-0.0534293	1.02156	-0.307743	3
AT5G08640	23.2961	2.5005	85.7988	0.969722	1.51401	0.440738	2.14096	-0.0147859	3
AT5G08650	3.30483	0.596225	12.9185	0.349676	0.574858	-0.248691	1.23046	-0.505304	3
AT5G08720	3.46116	0.492757	11.4201	0.150147	0.597086	-0.340351	1.17117	-0.911849	3
AT5G08740	5.68585	1.3613	14.312	0.510952	0.835792	0.148327	1.27972	-0.322913	3
AT5G08760	148.622	9.14063	103.483	0.514106	2.40517	1.0641	2.23108	-0.319954	3
AT5G08790	1.42067	26.4918	2.59085	3.73062	0.168856	1.57583	0.457809	0.633139	3
AT5G08835	0.460528	0.0367462	0.54718	0.0423807	-0.37288	-1.58875	-0.289971	-1.52015	3
AT5G08860	9.17671	101.386	0.012233	276.807	1.06599	2.22124	-2.11769	2.70425	3
AT5G09110	0.000108016	0.000117582	0.161871	3.01326e-05	-4.39216	-4.35135	-0.875695	-5.00611	3
AT5G09190	0.319487	53.5959	1.28542	0.2113	-0.548724	1.91468	0.120746	-0.747545	3
AT5G09220	0.0514837	0.0840781	0.0246393	0.0310378	-1.42658	-1.19071	-1.78097	-1.66994	3
AT5G09290	0.0241589	0.102002	0.0653712	0.0667657	-1.79043	-1.09778	-1.31173	-1.30158	3
AT5G09365	0.397202	0.000257177	0.00138517	0.170707	-0.444018	-3.97498	-3.16524	-0.850135	3
AT5G09430	0.039743	0.375213	0.148294	0.0204755	-1.55105	-0.471406	-0.917823	-1.86998	3
AT5G09440	0.0737448	0.18834	0.187924	0.0681846	-1.25377	-0.802863	-0.803926	-1.29147	3
AT5G09460	0.705136	0.140896	1.56905	0.0731702	-0.168009	-0.942432	0.216629	-1.25753	3
AT5G09470	1	8224.11	203.022	1870.97	0	4.33521	2.55516	3.62319	3
AT5G09480	0.09236	0.10062	0.102186	0.0744674	-1.14553	-1.10434	-1.09691	-1.24908	3
AT5G09520	0.00146554	0.0187856	0.0193878	0.0120213	-3.13812	-1.91141	-1.89624	-2.12609	3
AT5G09530	0.00927993	0.0142217	0.0157073	0.00895152	-2.25056	-2.04525	-1.99747	-2.26788	3
AT5G09570	1	60.6087	7.90742	4.85971	0	1.97382	0.994402	0.76029	3
AT5G09585	1.04202	0.542586	2.80362	8.95987e-06	0.0197928	-0.294026	0.495764	-5.58936	3
AT5G09640	0.00044681	2.0844	0.000908605	0.832913	-3.70935	0.35321	-3.36802	-0.0879208	3
AT5G09650	2.9142	1.52269	10.836	0.336296	0.514367	0.202209	1.14592	-0.524065	3
AT5G09660	4.38373	1.8862	12.687	0.238643	0.71072	0.30516	1.22176	-0.689025	3
AT5G09670	0.934509	0.161175	2.59541	0.0707504	-0.0325731	-0.877765	0.458655	-1.27371	3
AT5G09720	0.0982704	0.37896	0.337383	0.000241762	-1.1157	-0.466627	-0.522514	-4.00471	3
AT5G09780	1	1421.33	2.80362	188.857	0	3.49101	0.495764	2.52038	3
AT5G09800	0.27547	8.58123	0.363924	1.24527	-0.620011	1.03373	-0.486097	0.105484	3
AT5G09805	0.0633542	0.0289974	0.167338	0.0187381	-1.32681	-1.70264	-0.859722	-1.91263	3
AT5G09830	1.0964	0.870093	2.07074	0.111966	0.0442595	-0.0669198	0.350049	-1.05296	3
AT5G09870	0.905207	0.0632777	2.28861	0.0625246	-0.0478936	-1.32739	0.398158	-1.33314	3
AT5G09876	3979.45	0.27671	1.76857	180.801	3.98612	-0.61785	0.274194	2.49942	3
AT5G09930	61.9387	5.63263	90.542	0.738731	1.98426	0.831269	2.16684	-0.145626	3
AT5G09940	1	4808.68	2.80362	0.2113	0	4.07714	0.495764	-0.747545	3
AT5G09970	0.121074	2.14551	0.244893	0.619134	-1.01535	0.367107	-0.676592	-0.230559	3
AT5G09978	0.0658075	0.11673	0.0274532	9.73621e-06	-1.30853	-1.03292	-1.72896	-5.5494	3
AT5G09990	7.4385	1.883	25.2212	0.352261	0.965004	0.304345	1.55219	-0.501762	3
AT5G10000	155.623	30330.4	2.80362	7520.34	2.4273	4.96283	0.495764	4.29219	3
AT5G10040	0.447209	6.54283	3.98699	1425.42	-0.386993	0.903305	0.665099	3.49239	3
AT5G10090	2.86091	1.25795	0.858543	0.000263649	0.505492	0.110358	-0.073346	-3.96303	3
AT5G10100	0.611383	0.163965	0.477466	0.0935961	-0.236617	-0.869515	-0.35551	-1.13914	3
AT5G10120	0.122332	0.97903	0.0745819	0.53685	-1.01037	-0.0101919	-1.24834	-0.299136	3
AT5G10150	2.87861	0.272891	4.96398	0.0440906	0.508457	-0.624534	0.770499	-1.50113	3
AT5G10180	0.161131	0.0430671	0.511413	0.0128736	-0.877897	-1.51242	-0.32248	-2.09315	3
AT5G10210	0.140982	0.172977	1.07643	0.0785743	-0.942139	-0.843783	0.0354189	-1.22327	3
AT5G10220	1.27166	0.00331587	5693.29	232.045	0.11557	-2.74547	4.15835	2.61942	3
AT5G10230	0.0965963	0.015407	0.0780073	0.0133046	-1.12396	-2.00676	-1.22675	-2.07731	3
AT5G10250	47.3529	0.0923418	82.0922	0.275792	1.85513	-1.14562	2.11972	-0.61945	3
AT5G10278	0.293844	0.0303316	0.575278	0.0362269	-0.58896	-1.68101	-0.26589	-1.5956	3
AT5G10280	0.279418	0.046628	0.785228	0.0496221	-0.613167	-1.47422	-0.116272	-1.44429	3
AT5G10370	0.434646	0.114408	1.02972	0.15146	-0.400696	-1.04258	0.0140855	-0.907662	3
AT5G10400	0.703603	0.555207	1.1953	0.120119	-0.169056	-0.282967	0.0857908	-1.01915	3
AT5G10430	0.027465	0.0562578	0.062001	0.0527009	-1.72875	-1.38393	-1.33719	-1.41534	3
AT5G10435	0.0269473	7.2114e-05	0.0514857	0.0441981	-1.73791	-4.58645	-1.42656	-1.49996	3
AT5G10450	0.922869	0.525289	1.88787	0.0964195	-0.0386009	-0.309606	0.305587	-1.12484	3
AT5G10470	4.08909	0.25157	14.1689	0.160152	0.67726	-0.663656	1.27489	-0.880829	3
AT5G10480	0.548031	0.327891	1.19931	0.0979152	-0.289223	-0.536237	0.0874017	-1.11744	3
AT5G10550	0.848101	0.380301	1.20937	0.102572	-0.0792307	-0.464929	0.0914184	-1.0951	3
AT5G10572	3.79526	8.22736	1.59382	1.07347	0.641399	1.01348	0.224163	0.0340935	3
AT5G10580	0.0191962	0.0238453	0.129782	0.0191277	-1.90101	-1.79672	-0.981945	-1.90273	3
AT5G10600	0.154948	0.229049	0.386815	0.067804	-0.896716	-0.708756	-0.456762	-1.29416	3
AT5G10605	8.05073	1.58668	53.1453	0.517175	1.00304	0.222004	1.91062	-0.317091	3
AT5G10625	0.278996	0.537433	0.940402	0.111175	-0.613894	-0.298615	-0.0295504	-1.05636	3
AT5G10695	0.620062	26.5364	0.597581	1.53338	-0.229838	1.57663	-0.247598	0.20557	3
AT5G10770	0.119167	0.0245332	0.387573	0.0234119	-1.02298	-1.78304	-0.45582	-1.80554	3
AT5G10890	3.7525	1.05106	10.8128	0.0340297	0.635951	0.0239504	1.14489	-1.62569	3
AT5G10930	0.183649	0.642828	0.355555	0.0538935	-0.814993	-0.212499	-0.497285	-1.40458	3
AT5G10965	0.372865	0.140342	0.57482	0.0268671	-0.474426	-0.944329	-0.266273	-1.73934	3
AT5G10970	0.459587	0.0224447	0.807364	0.0264784	-0.373863	-1.82583	-0.102903	-1.74635	3
AT5G11060	1.25894	0.372878	1.7729	0.0642706	0.110736	-0.474408	0.27537	-1.3199	3
AT5G11070	2.37126	0.41291	4.81152	0.0896737	0.415218	-0.425366	0.755498	-1.15972	3
AT5G11110	0.384036	0.217678	0.621436	0.06212	-0.460229	-0.733244	-0.228774	-1.33627	3
AT5G11140	1.43605	31.96	0.388909	4.00068	0.174035	1.66607	-0.454165	0.666748	3
AT5G11180	0.678519	0.120523	3.43171	0.000421445	-0.186513	-1.01754	0.592976	-3.73746	3
AT5G11290	0.170029	0.118657	0.0576489	0.0383709	-0.852048	-1.02504	-1.37219	-1.56795	3
AT5G11300	0.254198	0.157354	0.736846	0.0875632	-0.658659	-0.889303	-0.146855	-1.17118	3
AT5G11410	10.2308	3.39759	14.4222	1.34999	1.11828	0.588171	1.28341	0.144317	3
AT5G11412	0.193861	29.8651	0.657476	1.23406	-0.788969	1.63346	-0.201663	0.101139	3
AT5G11416	0.000405821	0.00781677	0.00134034	0.2113	-3.75562	-2.33307	-3.18106	-0.747545	3
AT5G11420	0.233141	0.0780696	0.451869	0.0478984	-0.700242	-1.22636	-0.382008	-1.46129	3
AT5G11440	7.77293	0.000207538	5.15963	0.000187069	0.986153	-4.07811	0.789089	-4.12805	3
AT5G11450	5.22217	1.89669	13.0961	0.331839	0.794883	0.307829	1.23702	-0.530482	3
AT5G11540	0.0124059	0.0523832	0.0179457	2.60129e-05	-2.11094	-1.41825	-1.93341	-5.07681	3
AT5G11550	0.215794	0.140866	0.512006	0.0714121	-0.737424	-0.942535	-0.321922	-1.26923	3
AT5G11570	0.258417	0.123657	0.707602	0.0677201	-0.650742	-1.0052	-0.16633	-1.29476	3
AT5G11590	4.70086	0.120938	7.11268	0.0427759	0.744308	-1.01589	0.943464	-1.51569	3
AT5G11610	0.113345	0.000139386	0.337676	0.000186425	-1.04707	-4.26954	-0.522096	-4.1297	3
AT5G11790	1.87438	0.175004	3.29758	0.0644245	0.302138	-0.838181	0.573803	-1.31875	3
AT5G11800	0.413398	0.158705	0.921365	0.122666	-0.424799	-0.885194	-0.0393851	-1.00907	3
AT5G11920	0.00449773	0.0548883	0.140334	0.0929447	-2.59886	-1.39579	-0.944356	-1.14249	3
AT5G12020	21.8278	259.961	1.87787	15.5202	1.4827	2.67405	0.303032	1.31869	3
AT5G12030	20.0051	207.441	2.51005	19.8477	1.44077	2.56552	0.442573	1.43697	3
AT5G12050	1.00287	0.415156	0.981213	0.066286	0.00137783	-0.422758	-0.00912079	-1.30505	3
AT5G12150	1.25416	0.169321	3.14397	0.0953414	0.108907	-0.854055	0.550862	-1.13025	3
AT5G12200	0.222339	0.139642	0.708407	0.0814296	-0.723055	-0.946733	-0.165783	-1.2061	3
AT5G12235	0.0744699	0.000541994	0.0673428	6.21802e-05	-1.24907	-3.61648	-1.29744	-4.65773	3
AT5G12250	0.210146	0.215312	0.532582	0.0877419	-0.750178	-0.7385	-0.302974	-1.1702	3
AT5G12270	0.447759	0.106325	1.27128	0.155332	-0.386402	-1.07781	0.115426	-0.895524	3
AT5G12350	0.449594	0.16284	1.44533	0.122663	-0.384435	-0.872823	0.177133	-1.00908	3
AT5G12850	0.505033	0.157365	1.56341	0.116587	-0.328517	-0.889271	0.214898	-1.03351	3
AT5G12870	0.289733	0.086799	0.284928	0.0527804	-0.595734	-1.17539	-0.603776	-1.41462	3
AT5G12900	0.875458	0.451651	2.29095	0.0966487	-0.0639631	-0.38224	0.398649	-1.1237	3
AT5G12940	0.0680449	0.244461	0.0594201	0.0939065	-1.29246	-0.67744	-1.35763	-1.13754	3
AT5G13130	1	1	0.00342548	0.2113	0	0	-2.72983	-0.747545	3
AT5G13210	1.2964	8.94474	1.29088	1.9251	0.124837	1.05368	0.122783	0.314977	3
AT5G13290	0.410152	0.17843	0.724735	0.0385297	-0.42859	-0.828857	-0.154825	-1.56596	3
AT5G13300	0.361323	0.117925	0.950512	0.105526	-0.489546	-1.02802	-0.0244076	-1.08144	3
AT5G13320	0.45513	0.118718	0.262643	0.0002927	-0.37855	-1.0248	-0.642941	-3.91276	3
AT5G13400	0.582526	0.180474	0.869701	0.0997683	-0.259868	-0.823379	-0.067136	-1.10842	3
AT5G13510	3.54679	1.13886	9.51654	0.340297	0.608838	0.0625316	1.08348	-0.518377	3
AT5G13580	0.00771986	0.0219268	0.0187703	0.0124427	-2.33907	-1.83705	-1.9118	-2.10952	3
AT5G13630	1.94251	0.290684	4.07594	0.113938	0.319307	-0.594158	0.675711	-1.04456	3
AT5G13640	0.671903	0.303139	2.54753	0.112932	-0.191225	-0.573982	0.4497	-1.04882	3
AT5G13650	4.12579	0.685457	23.4391	0.222706	0.681557	-0.181621	1.51695	-0.722262	3
AT5G13700	0.0397806	0.321613	0.0825452	0.0595645	-1.5506	-0.545534	-1.19956	-1.35647	3
AT5G13750	0.299675	10.1199	0.796889	3.97312	-0.57951	1.11304	-0.109183	0.663424	3
AT5G13770	2.2117	0.334398	5.68601	0.118499	0.381719	-0.526787	0.835805	-1.02568	3
AT5G13830	7.56055	4.09966	12.2826	2.20491	0.972831	0.678502	1.20618	0.380239	3
AT5G13900	0.0909584	0.0985434	0.0159339	0.0159495	-1.15288	-1.11437	-1.99059	-1.99012	3
AT5G13910	0.287274	0.0536349	1.09626	0.299898	-0.599834	-1.40689	0.0441956	-0.579152	3
AT5G13930	12.4999	2.66987	78.8088	1.09386	1.21461	0.472256	2.10009	0.0431438	3
AT5G14060	0.528764	0.188581	1.63396	0.0740427	-0.306435	-0.802249	0.236125	-1.25183	3
AT5G14090	0.71919	0.0368629	0.80756	0.0282345	-0.158519	-1.58723	-0.102786	-1.71547	3
AT5G14100	2.21873	1.95292	8.63591	0.335306	0.383244	0.321877	1.03678	-0.525484	3
AT5G14130	0.22181	0.0190597	0.303841	0.014273	-0.724202	-1.90444	-0.57287	-2.04352	3
AT5G14210	0.645601	0.152297	1.22756	0.0952581	-0.210429	-0.905014	0.0985983	-1.13067	3
AT5G14345	0.00176557	0.000896234	0.000433894	0.2113	-3.04855	-3.37461	-3.72346	-0.747545	3
AT5G14360	0.11901	0.611324	0.783483	0.264936	-1.02362	-0.236663	-0.117342	-0.638762	3
AT5G14370	0.265358	0.19555	0.813659	0.0830102	-0.637995	-0.784796	-0.0991677	-1.19686	3
AT5G14390	0.420535	0.190802	0.9921	0.0784669	-0.416567	-0.796618	-0.00381402	-1.22392	3
AT5G14400	0.000830691	0.00276981	0.00920712	0.000727529	-3.41113	-2.832	-2.25434	-3.4749	3
AT5G14410	1.06535	0.839559	3.00179	0.0952766	0.030443	-0.0840985	0.528607	-1.13058	3
AT5G14470	0.815361	15.4986	2.79204	2.54924	-0.0981633	1.31802	0.493773	0.450022	3
AT5G14490	1324.56	14.3282	0.0344454	1.13369	3.4571	1.28026	-1.61985	0.0603409	3
AT5G14510	0.605852	0.906168	0.743354	0.0889013	-0.240987	-0.0473834	-0.142626	-1.16388	3
AT5G14545	0.0133736	4.68337	0.0275907	1.13213	-2.07482	0.742515	-1.72656	0.0596796	3
AT5G14565	0.00325168	9.58874	0.000293194	0.581487	-2.75487	1.08711	-3.91195	-0.260727	3
AT5G14602	1	6010.46	2.80362	0.2113	0	4.18442	0.495764	-0.747545	3
AT5G14610	0.773698	0.130597	1.60851	0.0741913	-0.123386	-0.978936	0.228575	-1.25087	3
AT5G14650	0.000827082	0.000173985	0.00111071	0.000100816	-3.41323	-4.16292	-3.27143	-4.42533	3
AT5G14660	4.2727	1.86562	9.70014	0.284743	0.698383	0.299886	1.09267	-0.604089	3
AT5G14690	0.717149	0.537251	0.793317	0.0615966	-0.159885	-0.298777	-0.111344	-1.34034	3
AT5G14730	0.45691	9.55047	1.62406	2.40377	-0.376673	1.08519	0.2332	0.421766	3
AT5G14760	3.53728	0.879309	8.09399	0.366796	0.607546	-0.0618527	1.00562	-0.482316	3
AT5G14860	0.287987	0.167478	0.138536	9.72433e-05	-0.598641	-0.85932	-0.950556	-4.44268	3
AT5G14880	0.431974	0.109983	1.56555	0.0823103	-0.403661	-1.06155	0.215557	-1.20093	3
AT5G14890	0.390933	0.151991	0.824421	0.0859439	-0.451669	-0.90598	-0.0928492	-1.18015	3
AT5G14900	430.087	396.12	2064.44	66.7222	2.91616	2.8766	3.67051	2.02003	3
AT5G14910	3.38578	2.28501	9.52425	0.37209	0.586496	0.3974	1.08387	-0.475426	3
AT5G14940	0.0897431	0.202234	0.243167	0.0923479	-1.15935	-0.768635	-0.679994	-1.14559	3
AT5G15022	4191.89	6.99974	1.02229	0.2113	4.01113	0.935767	0.0106012	-0.747545	3
AT5G15140	0.00017441	0.199089	0.00154707	0.483174	-4.16174	-0.776172	-3.11208	-0.349795	3
AT5G15150	0.0546328	0.287431	0.139434	0.249645	-1.39803	-0.599571	-0.947448	-0.66735	3
AT5G15170	0.531996	0.315866	1.21315	0.119476	-0.303504	-0.554205	0.0929182	-1.02174	3
AT5G15180	0.18025	0.0396865	0.178526	0.031097	-0.823977	-1.55174	-0.828598	-1.66903	3
AT5G15190	0.396977	0.603002	0.646844	0.0867297	-0.444291	-0.243255	-0.209504	-1.17578	3
AT5G15210	1.22053	0.49665	2.35472	0.123486	0.0958378	-0.336566	0.411851	-1.00586	3
AT5G15240	3.42053	1.32416	11.4352	0.231003	0.591406	0.135026	1.1718	-0.704672	3
AT5G15250	0.534192	192.034	0.00736763	2.36619	-0.301524	2.52841	-2.36153	0.414188	3
AT5G15265	0.151753	1.14855	0.180414	0.0682684	-0.906733	0.0666047	-0.823539	-1.29088	3
AT5G15290	0.0182679	0.0135696	0.0363193	0.0062007	-1.92485	-2.06783	-1.59437	-2.44445	3
AT5G15310	1.30822	0.169191	1.88937	0.0567678	0.129201	-0.854424	0.305969	-1.37959	3
AT5G15350	0.636705	0.40743	1.57374	0.11061	-0.217101	-0.431791	0.218067	-1.05882	3
AT5G15410	1.51675	0.166013	3.89979	0.0979471	0.200327	-0.863543	0.654466	-1.11728	3
AT5G15430	0.0138423	0.000602922	0.0451107	0.000519069	-2.05826	-3.56525	-1.49013	-3.63726	3
AT5G15440	0.504162	0.210096	1.27451	0.113832	-0.329346	-0.750292	0.116647	-1.04501	3
AT5G15500	31.8305	0.436939	29.2067	0.00141879	1.66411	-0.398165	1.62274	-3.15371	3
AT5G15510	0.255281	0.182661	0.974213	0.0772904	-0.656614	-0.817587	-0.0125636	-1.23119	3
AT5G15580	0.110962	0.122129	0.305418	0.105284	-1.05729	-1.01117	-0.570382	-1.08255	3
AT5G15600	3.53139	0.407566	5.7574	0.0663427	0.606745	-0.431631	0.841806	-1.30464	3
AT5G15630	0.128099	0.0435172	0.244136	0.0283447	-0.988221	-1.50742	-0.678082	-1.71359	3
AT5G15660	1	863.835	2.80362	0.2113	0	3.25154	0.495764	-0.747545	3
AT5G15720	0.0733282	0.422643	0.49809	0.347114	-1.2565	-0.414163	-0.335174	-0.50884	3
AT5G15740	0.749293	0.115253	1.87016	0.0613305	-0.138799	-1.03904	0.301053	-1.34242	3
AT5G15800	3.49149	923.175	10.6696	0.395021	0.601281	3.28349	1.13848	-0.446666	3
AT5G15830	0.0644578	0.022614	0.297012	0.0104081	-1.3185	-1.82221	-0.583801	-2.19538	3
AT5G15845	0.604259	0.94062	8.06664	0.0579189	-0.242254	-0.0294386	1.00399	-1.36994	3
AT5G15860	0.405491	0.296986	1.54137	0.123409	-0.434086	-0.583845	0.208073	-1.00616	3
AT5G15900	0.278132	2.56348e-05	0.271937	1.28855e-05	-0.615385	-5.08385	-0.626219	-5.41463	3
AT5G15930	0.602122	0.469795	1.61223	0.108984	-0.243957	-0.363299	0.229686	-1.06594	3
AT5G15940	2.77912	8.46466	2.08303	2.69014	0.491543	1.02715	0.352895	0.475893	3
AT5G15950	1.53344	0.227508	1.18874	0.0553699	0.205589	-0.712004	0.0831447	-1.39158	3
AT5G16000	0.2927	0.145362	0.439699	0.0379689	-0.590834	-0.927424	-0.395138	-1.57301	3
AT5G16010	10.0578	2.77015	17.1798	0.773456	1.11008	0.489989	1.36755	-0.123536	3
AT5G16023	11.4017	0.605081	2.49689	0.0383806	1.17039	-0.2416	0.440044	-1.56783	3
AT5G16030	1.49038	0.282801	1.32517	0.0968532	0.191895	-0.60738	0.135392	-1.12269	3
AT5G16250	0.431907	0.259419	1.14482	0.0813979	-0.403736	-0.648882	0.0650398	-1.20629	3
AT5G16350	6.08415	0.502286	15.8296	0.323313	0.868352	-0.331139	1.32818	-0.542999	3
AT5G16460	0.0675004	1.16027	0.000140073	0.244664	-1.29632	0.0714888	-4.26718	-0.677042	3
AT5G16480	0.765171	0.767136	1.59732	0.124219	-0.128715	-0.127482	0.225218	-1.00301	3
AT5G16486	0.223529	5.35497e-05	0.155898	0.000208182	-0.720489	-4.72959	-0.893775	-4.07662	3
AT5G16490	0.337957	0.294308	0.249168	0.0610165	-0.521696	-0.5882	-0.66827	-1.34489	3
AT5G16530	9573.19	6.54826	6349.04	0.987834	4.40826	0.903704	4.21077	-0.0058864	3
AT5G16540	2.80467	0.428897	5.4759	0.106557	0.495943	-0.407099	0.817699	-1.07677	3
AT5G16570	0.100509	0.064658	0.403299	3.7843e-05	-1.10487	-1.31701	-0.436693	-4.89654	3
AT5G16590	0.23687	0.145121	0.524455	0.0595814	-0.692612	-0.928223	-0.31037	-1.35633	3
AT5G16600	0.190108	0.0885672	0.175341	0.0219844	-0.798369	-1.16569	-0.837254	-1.83579	3
AT5G16710	3.11028	1.56825	8.14786	0.405969	0.545681	0.216387	1.00881	-0.433519	3
AT5G16720	0.305835	0.0722589	0.627797	0.0387447	-0.569726	-1.26356	-0.223877	-1.56329	3
AT5G16730	0.279241	0.116524	1.02776	0.0977267	-0.613473	-1.03377	0.0131667	-1.11837	3
AT5G16770	0.113794	0.120882	0.193245	0.0334862	-1.04517	-1.01611	-0.790498	-1.63343	3
AT5G16810	4.56915	1.03982	16.9192	0.318577	0.730642	0.0187784	1.3602	-0.550096	3
AT5G16920	0.00131362	0.00347427	0.00317921	0.2113	-3.19074	-2.72302	-2.7657	-0.747545	3
AT5G16940	0.573006	0.483961	2.04605	0.0722291	-0.267792	-0.349013	0.344279	-1.26376	3
AT5G16960	6.85928	46.8067	6.94147	9.37049	0.926019	1.84955	0.931747	1.07604	3
AT5G16970	1.82065	9.09032	3.59931	1.76391	0.288152	1.06144	0.615906	0.272925	3
AT5G16980	1.51393	8.76942	2.59741	1.37664	0.199434	1.04416	0.459025	0.153718	3
AT5G17030	849.16	479.105	303.449	95.6354	3.2433	2.96807	2.74844	2.19316	3
AT5G17040	35.5875	9.97077	144.156	2.37423	1.71777	1.1059	2.3905	0.41582	3
AT5G17050	13.9908	0.699051	17.3291	0.297878	1.2688	-0.172177	1.37171	-0.582402	3
AT5G17160	0.309438	0.152584	0.765503	0.0591406	-0.564093	-0.904109	-0.128507	-1.3599	3
AT5G17165	6.55172	1.0524	13.19	0.123142	0.903958	0.0245615	1.24046	-1.0072	3
AT5G17170	6.50227	2.01636	19.0712	0.211881	0.900314	0.337252	1.41777	-0.746224	3
AT5G17220	459.597	3.72779	324.135	1.16308	2.94808	0.632773	2.78015	0.0726506	3
AT5G17300	4.71633	1.07601	11.0797	0.203655	0.745888	0.0352286	1.15662	-0.765267	3
AT5G17310	3.82929	1.04327	12.6244	0.255751	0.645693	0.0203701	1.21938	-0.65573	3
AT5G17340	0.00138396	0.00087366	0.0659331	0.200356	-3.16566	-3.38688	-1.30762	-0.77312	3
AT5G17350	55.7825	1.42433	22.2503	0.228239	1.93391	0.170094	1.49192	-0.71046	3
AT5G17420	0.159659	0.0438745	0.242473	0.034628	-0.88231	-1.50349	-0.681368	-1.61731	3
AT5G17540	3.35027	3.90461	52436	1277.38	0.581425	0.655059	5.22609	3.43966	3
AT5G17600	0.717789	0.308385	1.9146	0.121384	-0.159456	-0.565732	0.312347	-1.01412	3
AT5G17670	6.59743	2.26725	16.935	0.295041	0.907301	0.393647	1.36064	-0.587004	3
AT5G17700	0.0982332	0.411708	0.513085	0.170079	-1.11588	-0.426768	-0.32091	-0.851909	3
AT5G17780	5.51333	2.11144	18.8489	0.584924	0.820975	0.359409	1.41214	-0.257893	3
AT5G17800	0.0949257	0.440117	0.328528	0.117659	-1.13235	-0.394681	-0.535304	-1.02911	3
AT5G17870	4.39775	1.52369	9.21819	0.247511	0.712256	0.202523	1.06816	-0.671479	3
AT5G17880	0.405794	0.100435	1.82177	0.109319	-0.433727	-1.10522	0.288446	-1.06446	3
AT5G17910	0.158696	0.13857	0.468396	0.100571	-0.88522	-0.950438	-0.364734	-1.10457	3
AT5G17960	2.0417	0.0960141	5.23502	0.0513809	0.343257	-1.12687	0.796065	-1.42754	3
AT5G17980	0.299939	0.117615	0.524142	0.0478973	-0.579086	-1.02929	-0.310657	-1.4613	3
AT5G18000	0.0217326	0.000146191	0.000454536	0.0128254	-1.84133	-4.24662	-3.70111	-2.09495	3
AT5G18010	0.0203102	0.0182187	0.0137844	0.000974551	-1.87389	-1.92614	-2.06027	-3.33432	3
AT5G18020	0.0903494	0.0456233	0.126563	0.0281391	-1.15611	-1.48469	-0.994024	-1.71709	3
AT5G18030	0.0730644	0.0732037	0.0904743	0.0210375	-1.25823	-1.25731	-1.15545	-1.85696	3
AT5G18050	0.0340119	0.015031	0.0126869	0.0120906	-1.62594	-2.01864	-2.10017	-2.12332	3
AT5G18060	0.0528488	0.0408732	0.0377613	0.0100115	-1.41399	-1.53757	-1.57565	-2.21407	3
AT5G18065	1.54262	8.18184	3.06802	0.975463	0.20846	1.01081	0.539103	-0.0119468	3
AT5G18080	0.0267335	0.00560677	0.0196711	0.00731743	-1.74174	-2.49287	-1.88926	-2.36482	3
AT5G18120	0.415385	0.249852	1.03785	0.0996519	-0.422493	-0.666951	0.0178667	-1.10899	3
AT5G18150	1.08558	9.63919	0.927516	0.116197	0.0394903	1.08964	-0.0361853	-1.03512	3
AT5G18220	0.279549	0.00139695	0.00610419	180.82	-0.612941	-3.16117	-2.452	2.49947	3
AT5G18350	0.180639	0.459465	0.00368553	0.124104	-0.822939	-0.373991	-2.69464	-1.00346	3
AT5G18404	12741.2	0.691454	35.1271	1.77582e-05	4.54574	-0.177431	1.7115	-5.26038	3
AT5G18450	258.813	49.0893	0.0176315	11.1032	2.67192	1.87245	-1.9419	1.15763	3
AT5G18460	0.39435	0.0923881	0.960331	0.049503	-0.447484	-1.14538	-0.0194657	-1.44545	3
AT5G18470	0.842596	9.05388	1.293	2.22859	-0.0823624	1.05951	0.123576	0.385378	3
AT5G18560	0.191414	0.112895	0.634125	0.000125678	-0.795077	-1.04898	-0.219053	-4.31933	3
AT5G18570	2.52705	0.627673	9.70167	0.367192	0.445819	-0.223972	1.09274	-0.481798	3
AT5G18640	0.423921	0.150113	1.20198	0.0741188	-0.412711	-0.911959	0.0884701	-1.25134	3
AT5G18680	0.543516	0.266452	1.59468	0.110259	-0.293201	-0.636018	0.224424	-1.06034	3
AT5G18690	0.323417	0.0927949	1.02125	0.0598364	-0.542845	-1.14327	0.0101127	-1.35428	3
AT5G18700	0.770465	0.126509	2.68145	0.104828	-0.1254	-0.99423	0.474338	-1.08464	3
AT5G18710	0.227887	0.000575362	0.661908	0.000414676	-0.711203	-3.58775	-0.198432	-3.74524	3
AT5G18730	0.201019	0.000563541	0.334241	0.000713309	-0.771532	-3.59773	-0.527013	-3.48439	3
AT5G18740	0.556978	0.0009588	0.783415	0.2113	-0.281436	-3.34216	-0.117384	-0.747545	3
AT5G18840	0.750975	0.000160715	1.33634	0.000270085	-0.137721	-4.20107	0.139429	-3.95143	3
AT5G18850	0.442059	0.416051	1.2552	0.0727	-0.392563	-0.421722	0.109306	-1.26063	3
AT5G18860	0.0818015	0.174607	0.204352	0.189983	-1.20391	-0.839272	-0.763623	-0.798686	3
AT5G18910	0.541604	0.304696	0.00317514	50.806	-0.294897	-0.571518	-2.76632	1.88898	3
AT5G18930	0.631998	0.13043	0.894459	0.0561392	-0.22067	-0.979551	-0.0536377	-1.38495	3
AT5G18970	0.170315	0.179595	0.444348	0.0657759	-0.851241	-0.825727	-0.39008	-1.30877	3
AT5G18980	0.824116	0.338795	1.24082	0.103711	-0.093027	-0.520505	0.103766	-1.08978	3
AT5G19010	0.554906	0.152387	1.34155	0.0976529	-0.283228	-0.904729	0.1413	-1.11873	3
AT5G19060	0.146857	0.222826	0.43895	0.0216533	-0.922505	-0.722004	-0.395957	-1.84309	3
AT5G19110	0.217361	9.91896	0.421895	0.979916	-0.733945	1.1034	-0.415014	-0.00975645	3
AT5G19140	0.341052	0.35817	0.937746	0.120016	-0.517313	-0.493761	-0.0309103	-1.01957	3
AT5G19190	0.928852	0.263877	2.15458	0.0376439	-0.0354932	-0.640688	0.369136	-1.57715	3
AT5G19220	2.98435	1.23862	8.295	0.247162	0.525805	0.102911	1.01741	-0.672156	3
AT5G19240	9.46267	1.81984	2.2305	0.886912	1.08075	0.287939	0.385789	-0.0577125	3
AT5G19260	2.95162	0.160634	6.51873	0.0823736	0.520502	-0.879384	0.90153	-1.20056	3
AT5G19340	0.549844	0.636011	1.26117	0.10588	-0.287636	-0.217626	0.111587	-1.07983	3
AT5G19370	2.38719	3.1391	9.24677	0.989342	0.418438	0.550117	1.06965	-0.00515287	3
AT5G19390	0.508843	0.128856	1.42338	0.0794147	-0.324903	-0.985389	0.169773	-1.21815	3
AT5G19410	0.00671337	7.76045e-05	0.0318598	0.00592495	-2.40625	-4.55117	-1.65737	-2.46633	3
AT5G19473	0.230962	0.000501165	0.000425062	0.0454034	-0.704758	-3.65414	-3.73335	-1.48702	3
AT5G19500	9.60176	1.36778	12.6586	0.273782	1.08777	0.150613	1.22068	-0.622967	3
AT5G19530	0.277246	0.139064	0.909577	0.0550377	-0.616921	-0.948728	-0.0455775	-1.39448	3
AT5G19540	3.76958	1.31712	12.6541	0.306593	0.638134	0.132463	1.22051	-0.568534	3
AT5G19560	1.07366	0.000137758	2.13194	0.140608	0.0341803	-4.27519	0.364055	-0.943415	3
AT5G19600	0.00656592	0.175124	0.102539	0.000157172	-2.41693	-0.837851	-1.09525	-4.21179	3
AT5G19630	1.0591	0.542237	2.23825	0.109612	0.0276126	-0.294335	0.387457	-1.06317	3
AT5G19730	1.697	0.431111	3.7348	0.117047	0.25433	-0.404623	0.633676	-1.03161	3
AT5G19740	0.159636	0.157773	0.34327	0.106358	-0.882379	-0.888027	-0.514195	-1.07767	3
AT5G19770	0.36332	0.21419	0.963601	0.102377	-0.486896	-0.741013	-0.0178305	-1.09601	3
AT5G19780	0.562189	0.288603	1.51535	0.1155	-0.276958	-0.597614	0.199885	-1.03801	3
AT5G19790	3.67052	0.00391401	4.08932	0.0379708	0.625328	-2.66571	0.677287	-1.57299	3
AT5G19800	4.08552	0.014668	2.8683	0.0279257	0.67684	-2.0304	0.506732	-1.72075	3
AT5G19810	0.0561718	0.117801	0.000236608	0.0257817	-1.38467	-1.02853	-4.01507	-1.75917	3
AT5G19850	10.2309	2.34346	25.9932	0.422656	1.11829	0.409547	1.56669	-0.414148	3
AT5G19855	5.11016	4.32625	18.0057	0.436488	0.784456	0.704373	1.39013	-0.398662	3
AT5G19870	0.272832	0.176039	0.296547	0.0447431	-0.624638	-0.835344	-0.584556	-1.49406	3
AT5G19880	0.0557629	24.2181	0.117546	1811.37	-1.38818	1.53267	-1.02957	3.60762	3
AT5G19890	0.0130534	8.87626e-05	2.29963	7.58129e-05	-2.08648	-4.48656	0.400468	-4.5624	3
AT5G19930	0.412032	0.4394	0.880769	0.100839	-0.426391	-0.395465	-0.0610547	-1.10329	3
AT5G19970	0.904504	0.0480582	3.01442	0.0287045	-0.0482669	-1.45969	0.530626	-1.70753	3
AT5G20045	0.214534	0.152444	0.351676	0.00816489	-0.74024	-0.904548	-0.50256	-2.31212	3
AT5G20140	6.56331	1.30715	16.7647	0.329993	0.904808	0.128807	1.35578	-0.533164	3
AT5G20220	4.78813	1.11757	19.753	0.269074	0.753154	0.0534546	1.43467	-0.631308	3
AT5G20225	46.7202	21008.2	10.8148	1025.87	1.84866	4.78622	1.14498	3.33421	3
AT5G20230	71.7612	83.767	111.633	10.622	2.05504	2.12944	2.26754	1.13633	3
AT5G20240	5.44066	0.342667	24.2221	0.12372	0.814593	-0.51504	1.53275	-1.00495	3
AT5G20270	0.439713	0.139445	1.20557	0.0539921	-0.395122	-0.947409	0.0899032	-1.4037	3
AT5G20320	0.566941	0.210154	1.15946	0.0960785	-0.27291	-0.75016	0.0711505	-1.12655	3
AT5G20380	3.07101	1.24659	12.1185	0.408158	0.539571	0.105994	1.19971	-0.430934	3
AT5G20410	0.0468867	0.150347	0.0455214	0.0731432	-1.47156	-0.911211	-1.48577	-1.25771	3
AT5G20420	0.170515	0.30264	1.09851	0.00035766	-0.850676	-0.574775	0.0451812	-3.81637	3
AT5G20470	0.0861873	0.0013904	2.80362	0.2113	-1.17879	-3.16343	0.495764	-0.747545	3
AT5G20490	0.289518	0.094874	1.23328	0.0896244	-0.596092	-1.13261	0.100832	-1.15999	3
AT5G20540	1.50891	0.372417	3.38585	0.124012	0.197834	-0.475003	0.586506	-1.00381	3
AT5G20640	1.79755	0.571634	11.6341	0.922317	0.28201	-0.268945	1.1801	-0.0388886	3
AT5G20670	0.666348	0.331657	1.34882	0.0357286	-0.195217	-0.530745	0.143901	-1.60226	3
AT5G20690	0.0358161	0.000257276	0.00522951	0.000325498	-1.60108	-3.9748	-2.52637	-3.86169	3
AT5G20700	0.792961	0.13055	1.38467	0.0571478	-0.111559	-0.979107	0.156515	-1.37639	3
AT5G20710	0.0142442	0.0191865	0.0843771	0.0203367	-2.0445	-1.90125	-1.189	-1.87326	3
AT5G20720	3.47316	1.99909	10.526	0.51718	0.598749	0.333115	1.13196	-0.317087	3
AT5G20730	0.454738	0.117708	1.12773	0.112143	-0.378964	-1.02891	0.0578067	-1.0522	3
AT5G20820	0.543268	0.722065	8.07495	0.215129	-0.293422	-0.1566	1.00448	-0.738908	3
AT5G20860	0.166956	0.000147914	0.0692403	0.000204733	-0.860819	-4.24098	-1.28408	-4.08466	3
AT5G20885	0.484314	0.185153	0.590629	0.0441167	-0.348661	-0.811071	-0.253225	-1.50084	3
AT5G20935	2.52265	0.639112	6.24191	0.124747	0.44498	-0.215287	0.880663	-1.00097	3
AT5G20970	0.125601	0.319475	0.387337	0.0970887	-0.997694	-0.548742	-0.456113	-1.12152	3
AT5G21030	0.356477	0.000889375	2.80362	0.2113	-0.49604	-3.37831	0.495764	-0.747545	3
AT5G21080	5.75457	0.621371	4.98585	172.545	0.841569	-0.228824	0.772613	2.47694	3
AT5G21100	0.575859	0.12491	1.84788	0.0923278	-0.265404	-1.00035	0.295291	-1.1457	3
AT5G21130	2.54306	0.000328334	7.56027	0.00089254	0.448854	-3.85752	0.972813	-3.3766	3
AT5G21222	1.61511	0.306075	5.15222	0.120357	0.230544	-0.569348	0.788398	-1.0182	3
AT5G21430	9.11954	2.19645	19.9306	0.368813	1.06299	0.378392	1.43897	-0.479679	3
AT5G21482	4.25095	0.716567	8.63208	0.240037	0.695928	-0.160276	1.03657	-0.686223	3
AT5G21960	1487.87	0.290308	2.80362	0.2113	3.51301	-0.594782	0.495764	-0.747545	3
AT5G22140	0.189636	20.2789	0.548127	4.06295	-0.799566	1.4473	-0.289139	0.674176	3
AT5G22240	0.0223535	0.184682	0.247501	0.0739635	-1.82779	-0.812294	-0.671497	-1.25235	3
AT5G22300	2.59102	16.7443	16.6984	3.22988	0.457841	1.3552	1.35388	0.563826	3
AT5G22340	2.35565	1.60224	8.25734	0.286025	0.412042	0.226698	1.01523	-0.601928	3
AT5G22355	0.0272873	0.0685042	0.0365714	0.0383281	-1.73188	-1.28922	-1.59105	-1.56848	3
AT5G22390	21.3198	5.21445	24.6277	0.191762	1.47137	0.794172	1.54074	-0.794205	3
AT5G22400	0.699103	0.326902	1.5312	0.12167	-0.172141	-0.53769	0.204888	-1.01299	3
AT5G22410	2.13749	0.115582	1.93246	0.0837467	0.365306	-1.03767	0.316813	-1.19261	3
AT5G22470	0.123159	3.94021	0.123902	1.92697	-1.00713	0.659425	-1.00424	0.315444	3
AT5G22500	0.0166272	0.556618	0.0621782	0.18823	-1.9701	-0.281747	-1.33582	-0.803143	3
AT5G22520	0.857583	40.7997	0.00115992	9.45828	-0.073884	1.7835	-3.25059	1.08053	3
AT5G22530	0.1672	33.9416	0.00401776	1.26792	-0.860118	1.69499	-2.65313	0.114156	3
AT5G22540	0.640637	7.24438	0.429698	273.892	-0.21414	0.952287	-0.406202	2.69916	3
AT5G22555	0.00483746	3909.54	0.00245015	528.207	-2.56384	3.97759	-2.89097	3.01499	3
AT5G22570	0.497839	0.854279	0.359511	597.684	-0.335417	-0.0757405	-0.491964	3.07441	3
AT5G22580	0.0168845	0.0832289	0.0490917	0.0268234	-1.96272	-1.19559	-1.44946	-1.74012	3
AT5G22620	3.21266	1.19809	11.1355	0.338504	0.561256	0.0869137	1.15903	-0.520918	3
AT5G22630	0.835503	0.311396	0.614492	0.0901377	-0.0864275	-0.561059	-0.234178	-1.15724	3
AT5G22800	3.49149	0.385786	8.74407	0.144727	0.601281	-0.458043	1.04277	-0.929531	3
AT5G22830	1.55389	0.38283	4.02123	0.119587	0.211963	-0.461742	0.669213	-1.02129	3
AT5G22860	0.1902	0.138365	0.376795	0.0511258	-0.798137	-0.951149	-0.469383	-1.42993	3
AT5G22870	0.343824	0.15903	0.8867	0.0155898	-0.513419	-0.88421	-0.0578272	-2.00109	3
AT5G22920	1.00056	0.672316	2.76956	0.124216	0.000268675	-0.190929	0.489886	-1.00302	3
AT5G22930	0.381002	0.0806638	1.1853	0.0110173	-0.464043	-1.21065	0.0817522	-2.16803	3
AT5G22940	0.410436	0.104004	0.785355	0.048069	-0.428256	-1.08843	-0.116195	-1.45958	3
AT5G23000	5.10535	1.22276	13.9626	0.827358	0.784003	0.0967119	1.26783	-0.091139	3
AT5G23020	1.3273	8.60263	6.69332	4161.89	0.136165	1.03493	0.91424	4.00767	3
AT5G23030	0.703874	0.000130506	0.497298	0.0689999	-0.16887	-4.3012	-0.335939	-1.28575	3
AT5G23060	1.83303	0.673298	5.07738	0.10787	0.29141	-0.190227	0.781362	-1.07088	3
AT5G23070	3.15513	1.55778	8.67388	0.652166	0.552567	0.213165	1.03889	-0.205563	3
AT5G23100	0.546821	0.127976	0.945005	0.0749611	-0.290287	-0.988683	-0.027202	-1.2459	3
AT5G23120	4.72608	2.84221	15.449	0.541195	0.746881	0.502338	1.31648	-0.29526	3
AT5G23170	0.597006	0.304845	0.639381	0.0952919	-0.248061	-0.571285	-0.215084	-1.1305	3
AT5G23190	0.0159707	0.0429903	0.0150433	0.0177849	-1.98948	-1.51328	-2.01825	-1.93774	3
AT5G23210	0.190385	0.159265	0.651464	0.111647	-0.79767	-0.883501	-0.206081	-1.05433	3
AT5G23270	5526.29	0.343376	14.7976	0.000600668	4.14403	-0.514047	1.29576	-3.56705	3
AT5G23280	0.814069	0.091789	1.47861	0.0310905	-0.0989259	-1.14851	0.188079	-1.66913	3
AT5G23330	3.94632	1.66884	12.1963	0.421187	0.660169	0.246281	1.20279	-0.415823	3
AT5G23350	0.136721	0.314557	0.551763	0.0478523	-0.956897	-0.556203	-0.28596	-1.46176	3
AT5G23360	0.508883	0.272529	1.08021	0.0729975	-0.324865	-0.625172	0.0371043	-1.25867	3
AT5G23370	0.781217	0.0509117	2.26089	0.059806	-0.118735	-1.43195	0.392298	-1.35452	3
AT5G23410	0.504964	0.263668	0.759459	0.107815	-0.328582	-0.641069	-0.132318	-1.07112	3
AT5G23660	0.434112	0.227074	1.24211	0.0744488	-0.401286	-0.712921	0.104262	-1.2492	3
AT5G23730	19.4031	0.241228	34.6764	0.0908905	1.42607	-0.683844	1.70529	-1.15324	3
AT5G23750	0.0480845	0.0165347	0.067131	0.00623763	-1.45943	-1.97279	-1.29896	-2.4416	3
AT5G23790	0.102533	1.14815	0.568075	0.268436	-1.09528	0.0664367	-0.271949	-0.632451	3
AT5G23830	0.113841	0.309745	0.193679	0.257715	-1.04497	-0.563616	-0.78942	-0.65205	3
AT5G23840	0.0499216	0.0487885	0.0374608	0.0553864	-1.4414	-1.45244	-1.57949	-1.39144	3
AT5G23860	0.161749	0.0770414	0.358845	0.0353954	-0.876056	-1.23274	-0.492856	-1.60676	3
AT5G23870	0.263856	0.208452	0.681731	0.0913097	-0.640726	-0.75407	-0.184242	-1.15103	3
AT5G23910	0.369518	0.192599	0.964478	0.0926578	-0.478761	-0.79211	-0.017393	-1.14398	3
AT5G23940	0.626731	0.189048	1.69132	0.0723595	-0.224694	-0.801058	0.252717	-1.26289	3
AT5G23950	0.0938813	0.177631	0.213287	0.0209673	-1.13767	-0.831016	-0.743044	-1.85857	3
AT5G23980	0.12031	0.0347684	0.0872588	0.000318845	-1.01839	-1.61536	-1.17285	-3.87162	3
AT5G23990	0.00021167	0.000230476	0.000601849	0.2113	-4.06863	-4.0277	-3.5661	-0.747545	3
AT5G24010	0.498822	0.126285	0.88789	0.0946739	-0.334467	-0.995083	-0.0571825	-1.13363	3
AT5G24040	0.00802786	0.335732	0.000511362	0.366494	-2.32026	-0.524873	-3.64446	-0.482713	3
AT5G24070	1.40719	0.000538947	0.978841	52.4256	0.164271	-3.61919	-0.0102844	1.90407	3
AT5G24080	0.0510637	0.0804007	0.000777043	0.000117819	-1.43052	-1.21222	-3.44324	-4.35038	3
AT5G24100	0.26527	0.0566189	0.495311	4.01993e-05	-0.638156	-1.38086	-0.337865	-4.86749	3
AT5G24105	0.607415	0.0630336	0.457217	0.00977034	-0.239749	-1.32925	-0.376349	-2.22579	3
AT5G24110	6.52935	42.4698	1.8755	22.7515	0.902313	1.80279	0.302426	1.50263	3
AT5G24120	11.7913	0.589225	19.9757	0.148461	1.18655	-0.25437	1.44006	-0.917283	3
AT5G24130	0.0455179	1.96045	0.0401045	0.735746	-1.48581	0.323727	-1.5467	-0.147574	3
AT5G24150	48.017	1.08402	18.7318	0.528937	1.86182	0.0387986	1.40914	-0.306278	3
AT5G24155	94.5395	1.21176	63.9491	0.271909	2.18762	0.0923668	1.99962	-0.626267	3
AT5G24160	81.3164	20.0479	88.5563	4.0999	2.11516	1.44179	2.15617	0.678529	3
AT5G24170	0.78908	0.607466	2.20115	0.0958157	-0.113919	-0.239708	0.379419	-1.12786	3
AT5G24190	522.763	3363.2	1473.17	315.973	3.01	3.90521	3.50824	2.76789	3
AT5G24200	1.61497	11.4356	2.94175	587.833	0.230502	1.17182	0.518892	3.06642	3
AT5G24206	2.86199	4.98201	11.08	1016.23	0.505673	0.772243	1.15663	3.32967	3
AT5G24210	8.66293	16.3663	15.7808	3.28801	1.03829	1.34422	1.3267	0.572405	3
AT5G24215	16112.2	2334.78	9824.95	0.2113	4.65862	3.72969	4.42074	-0.747545	3
AT5G24310	0.654916	0.29751	1.2039	0.0931472	-0.203539	-0.582997	0.089237	-1.14145	3
AT5G24314	3.1349	2.19592	9.30456	0.292205	0.549474	0.378276	1.07265	-0.591649	3
AT5G24350	0.443597	0.106031	1.32684	0.146624	-0.390893	-1.07915	0.135998	-0.923269	3
AT5G24352	1.06108	0.172364	1.3924	0.0793427	0.0285104	-0.84549	0.159191	-1.21859	3
AT5G24410	0.200328	0.150821	0.418747	0.0321221	-0.773187	-0.909695	-0.418617	-1.65343	3
AT5G24420	38.6275	0.824983	160.886	0.172654	1.75718	-0.0925215	2.4433	-0.844681	3
AT5G24470	2.61475	2.93904	11.9709	0.83139	0.462225	0.518448	1.19382	-0.0888011	3
AT5G24550	0.0433533	0.000822724	0.00203607	0.00123049	-1.50924	-3.41577	-2.98	-3.22218	3
AT5G24580	0.0637028	0.24859	0.20833	0.0394197	-1.32417	-0.669387	-0.754353	-1.55498	3
AT5G24600	4.36348	8.51854	9.32029	1.83731	0.708493	1.0302	1.07346	0.292532	3
AT5G24640	8.33923	1086.24	6.6593	40.8205	1.01997	3.36171	0.91179	1.78374	3
AT5G24655	0.117016	4.83601	0.359087	0.983568	-1.03174	0.757939	-0.492532	-0.00796754	3
AT5G24660	0.911395	96.5073	0.446735	15.5505	-0.0446173	2.19752	-0.387503	1.31963	3
AT5G24735	0.554528	0.52677	1.64996	0.12356	-0.283556	-0.308251	0.24081	-1.00557	3
AT5G24760	0.492652	0.170828	0.680148	0.0760451	-0.340453	-0.849795	-0.18536	-1.239	3
AT5G24770	0.222292	0.00194009	0.862271	0.0104874	-0.723157	-3.00322	-0.0712624	-2.19173	3
AT5G24780	0.00741833	1.04916e-05	0.0132225	0.0191956	-2.35823	-5.51347	-2.08029	-1.90103	3
AT5G24820	1.9958	0.0830121	4.71505	0.29496	0.332323	-1.19684	0.745757	-0.587136	3
AT5G24825	23.2852	2.8688	118.109	0.2113	1.51378	0.506815	2.29466	-0.747545	3
AT5G24850	5.02726	0.505213	11.6522	0.212073	0.776591	-0.328345	1.18084	-0.74579	3
AT5G24860	1.95947	0.0451972	0.531826	0.2113	0.323488	-1.48921	-0.303657	-0.747545	3
AT5G24880	1.6965	0.0143316	3.89318	3.90767e-05	0.254186	-2.04155	0.65365	-4.88111	3
AT5G24910	0.0973513	0.160526	0.360382	0.0525152	-1.12022	-0.879707	-0.490801	-1.41704	3
AT5G24940	0.0156666	739.56	1.02529	0.2113	-1.99872	3.17684	0.0120126	-0.747545	3
AT5G24990	4.36986	1.71269	12.7528	0.832184	0.709196	0.258755	1.22425	-0.0883421	3
AT5G25110	0.0544789	0.223712	0.224673	0.112013	-1.39939	-0.720096	-0.718034	-1.05275	3
AT5G25120	5.13878	0.550588	13.5905	0.175898	0.787142	-0.286985	1.25484	-0.83573	3
AT5G25130	7.16422	1.40395	23.9508	0.420748	0.946937	0.163162	1.52733	-0.416324	3
AT5G25140	1.07761	0.203713	4.02903	0.0600901	0.0359444	-0.76513	0.670144	-1.35224	3
AT5G25160	0.1436	0.0167479	0.449901	0.0267212	-0.93329	-1.96662	-0.384107	-1.74196	3
AT5G25180	1.07629	5.38534	0.948421	19.7202	0.0353553	0.809679	-0.0254668	1.43387	3
AT5G25220	0.883172	0.426086	1.65842	0.0985992	-0.0597443	-0.410261	0.24327	-1.11409	3
AT5G25240	1.54455	0.143754	5.9977	0.037386	0.209061	-0.932775	0.86147	-1.58045	3
AT5G25250	0.106849	7.12116	0.390201	1.49512	-1.07545	0.944038	-0.45257	0.19342	3
AT5G25265	0.45136	0.294871	1.24677	0.0929351	-0.38255	-0.587282	0.106064	-1.14254	3
AT5G25280	0.480995	0.687552	0.879531	0.0943929	-0.351968	-0.180153	-0.0617311	-1.13506	3
AT5G25310	0.0016575	0.000611656	0.231787	0.291729	-3.07892	-3.55833	-0.703042	-0.592432	3
AT5G25370	0.174561	0.241422	0.412727	0.0918072	-0.839399	-0.683456	-0.42558	-1.14842	3
AT5G25390	0.00105724	1	0.0108887	0.2113	-3.29516	0	-2.17367	-0.747545	3
AT5G25450	4.69138	49.1441	1.78783	2.56887	0.743337	1.87298	0.279403	0.453712	3
AT5G25510	0.522436	0.326835	1.42023	0.112228	-0.312225	-0.537789	0.168707	-1.05183	3
AT5G25610	0.0617413	0.017929	0.0971329	0.0105916	-1.33921	-1.93385	-1.1213	-2.18698	3
AT5G25620	0.289384	0.123942	0.590445	0.0709541	-0.596314	-1.00409	-0.253375	-1.27232	3
AT5G25755	0.149088	0.0775279	0.880113	0.2113	-0.915255	-1.22971	-0.0614132	-0.747545	3
AT5G25810	4.67863	0.034079	16.6132	0.0529115	0.742029	-1.62499	1.35142	-1.41343	3
AT5G25830	0.37897	0.101868	1.17941	0.0754919	-0.466614	-1.09841	0.0793552	-1.24251	3
AT5G25880	4.35762	2.58858	45.2554	2.12713	0.707847	0.457387	1.83334	0.362969	3
AT5G25920	1.11865	2365.09	1.3228	341.611	0.0539183	3.73589	0.134532	2.8054	3
AT5G25930	0.300905	10.6852	0.454721	2.85285	-0.57754	1.13918	-0.378982	0.504134	3
AT5G25980	0.0283581	0.102618	0.0886098	0.0796508	-1.71337	-1.09488	-1.16546	-1.21672	3
AT5G26140	0.337412	0.0353689	0.949845	3.76829e-05	-0.522472	-1.60713	-0.0247451	-4.89858	3
AT5G26146	0.078899	0.125943	0.212272	0.0283864	-1.22128	-0.996387	-0.745337	-1.71288	3
AT5G26170	1.07599	577.405	1.57416	463.813	0.0352199	3.05781	0.218193	2.95247	3
AT5G26210	0.863615	0.722069	1.51092	0.112024	-0.0705135	-0.156597	0.198474	-1.0527	3
AT5G26220	216.94	269.378	0.239363	26883.2	2.58705	2.69116	-0.687576	4.90481	3
AT5G26230	0.0851879	0.0737679	0.217729	0.064324	-1.1844	-1.25362	-0.733131	-1.3195	3
AT5G26250	0.341847	1	0.00363165	0.2113	-0.516192	0	-2.70172	-0.747545	3
AT5G26270	0.352485	0.106401	1.03259	0.0336212	-0.501456	-1.07747	0.0154229	-1.6315	3
AT5G26310	0.407802	0.00576944	0.293997	0.0355976	-0.431354	-2.47912	-0.588708	-1.60403	3
AT5G26330	0.189201	0.0956682	0.222986	0.0457209	-0.80067	-1.12861	-0.721657	-1.48367	3
AT5G26690	0.0100925	0.000183561	0.000305456	0.000203016	-2.21019	-4.13715	-3.89225	-4.08871	3
AT5G26740	0.426999	0.327383	1.44127	0.106385	-0.409232	-0.536982	0.17578	-1.07755	3
AT5G26742	3.16802	1.05006	13.0453	0.484417	0.554527	0.023491	1.23515	-0.34856	3
AT5G26770	0.677921	0.624878	1.07867	0.115935	-0.186937	-0.226118	0.0364169	-1.0362	3
AT5G26820	3.81689	0.461041	12.7158	0.158889	0.644132	-0.372345	1.22285	-0.884635	3
AT5G26850	0.287564	0.200986	0.672051	0.117476	-0.599348	-0.771611	-0.191119	-1.02985	3
AT5G26910	0.690991	0.170262	1.42426	0.0787076	-0.177754	-0.85139	0.170071	-1.22245	3
AT5G26930	0.000351604	0.000105546	0.127047	0.0211786	-3.82459	-4.40328	-0.992189	-1.85375	3
AT5G26950	0.000430099	0.00125081	0.0132136	0.246689	-3.72768	-3.21431	-2.08061	-0.673078	3
AT5G26960	0.310086	0.557379	1.02601	0.114034	-0.563086	-0.28109	0.0123485	-1.04415	3
AT5G27000	0.394202	0.0467749	0.613655	0.0472813	-0.447664	-1.47271	-0.234833	-1.46753	3
AT5G27093	0.086628	0.180366	0.00213521	0.000148848	-1.17634	-0.823667	-2.95713	-4.23796	3
AT5G27100	0.275052	0.099821	1.53634	0.0576904	-0.620741	-1.10817	0.2065	-1.37184	3
AT5G27150	0.629929	0.205457	1.63475	0.10117	-0.222246	-0.76103	0.236356	-1.10172	3
AT5G27240	0.846176	0.176605	2.70837	0.0402056	-0.0803232	-0.833799	0.479141	-1.54549	3
AT5G27290	10.4826	1.69611	22.0738	0.283353	1.12997	0.254076	1.48809	-0.606442	3
AT5G27320	0.561973	0.287058	1.57373	0.105212	-0.277143	-0.600195	0.218064	-1.08288	3
AT5G27360	1.95797	0.0932116	3.73738	0.0553578	0.32312	-1.14112	0.634009	-1.39169	3
AT5G27420	0.869091	8.5274	0.814111	1.37821	-0.0674736	1.0307	-0.0989012	0.154265	3
AT5G27550	0.404903	0.14602	1.40322	0.120921	-0.434784	-0.925255	0.162914	-1.01595	3
AT5G27560	3.54946	1.06621	8.06135	0.314609	0.609199	0.0308324	1.00367	-0.556123	3
AT5G27760	1.75682	14.0237	2.59659	1.34003	0.27099	1.26993	0.458874	0.140757	3
AT5G27765	86.2833	20279.5	0.0225815	2741.61	2.14367	4.76924	-1.82291	3.80694	3
AT5G27780	0.0458418	0.223442	0.463884	0.0515302	-1.4824	-0.720675	-0.369388	-1.42615	3
AT5G27930	0.315606	0.2323	0.748446	0.0919474	-0.554601	-0.70198	-0.139343	-1.14768	3
AT5G27950	0.411062	0.105123	1.08972	0.0684169	-0.427524	-1.08328	0.0413191	-1.28983	3
AT5G28020	0.192017	0.223805	0.694652	0.113332	-0.793564	-0.719896	-0.175213	-1.04713	3
AT5G28040	0.447567	0.417953	1.16288	0.117729	-0.386608	-0.419529	0.0725674	-1.02882	3
AT5G28080	0.225896	0.151723	0.874452	0.0333548	-0.715423	-0.90683	-0.0645166	-1.63532	3
AT5G28320	0.225601	0.1222	0.964479	0.0286918	-0.716052	-1.0109	-0.0173929	-1.70774	3
AT5G28390	0.345655	0.201487	0.815862	0.105796	-0.510865	-0.770413	-0.0978675	-1.08022	3
AT5G28400	0.201461	0.112078	0.897242	0.000121395	-0.770476	-1.05247	-0.0521437	-4.336	3
AT5G28450	2.01485	0.000188991	3.69353	0.0637511	0.33689	-4.12313	0.628334	-1.3238	3
AT5G28500	2.92247	0.971837	8.28096	0.220968	0.515729	-0.0137378	1.0166	-0.726031	3
AT5G28510	0.000325541	0.0630662	0.00196851	0.000169211	-3.86162	-1.329	-2.99623	-4.1763	3
AT5G28520	0.00183966	0.000264296	0.00100295	0.000151658	-3.02878	-3.96185	-3.32051	-4.22896	3
AT5G28750	7.13458	2.14884	11.911	0.27831	0.944943	0.367852	1.19141	-0.615079	3
AT5G30500	1.25748	4747.76	0.261103	1097.26	0.110179	4.07101	-0.645769	3.36656	3
AT5G30510	2.84613	1.82745	8.43686	0.295091	0.503001	0.289944	1.02557	-0.586923	3
AT5G33280	0.738369	0.11382	1.903	0.10281	-0.145862	-1.04506	0.309425	-1.09398	3
AT5G33370	0.000818174	0.00328596	0.00304209	0.145461	-3.41843	-2.74982	-2.78691	-0.927097	3
AT5G33390	0.397624	0.000304186	0.003069	0.2113	-0.443508	-3.89425	-2.78267	-0.747545	3
AT5G34850	1.05389	0.305929	2.85332	0.115137	0.0252414	-0.569578	0.504214	-1.03953	3
AT5G35110	0.0770568	0.230922	0.0871646	0.0189303	-1.23264	-0.704841	-1.17337	-1.90772	3
AT5G35170	4.29904	0.877882	9.63941	0.287081	0.701338	-0.0626337	1.08965	-0.600157	3
AT5G35180	0.387025	0.186462	1.08113	0.1114	-0.456501	-0.807681	0.0375126	-1.05539	3
AT5G35190	4.5889	0.00403717	4.33485	0.141735	0.732716	-2.65081	0.705327	-0.939578	3
AT5G35220	2.99298	0.632268	9.80002	0.226283	0.527195	-0.220464	1.09759	-0.7146	3
AT5G35320	2.70989	21.7388	3.09162	1.61019	0.479412	1.48073	0.542788	0.229077	3
AT5G35338	0.000112795	1	0.00175687	0.2113	-4.37134	0	-3.05093	-0.747545	3
AT5G35380	0.0339528	0.1244	0.0680916	0.0271867	-1.62677	-1.00231	-1.29213	-1.73365	3
AT5G35390	0.0381541	0.000262868	0.234522	0.000546673	-1.57067	-3.96446	-0.697402	-3.61234	3
AT5G35490	0.719596	9.93499	3.17753	607.74	-0.158247	1.10417	0.555968	3.08244	3
AT5G35525	0.0482037	0.0522915	0.14609	0.00990913	-1.45824	-1.41909	-0.925025	-2.21901	3
AT5G35600	3.15946	1168.08	2.80362	0.2113	0.553227	3.39664	0.495764	-0.747545	3
AT5G35660	2.02365	23.4884	1.17525	7.6067	0.338986	1.51796	0.0776575	0.975757	3
AT5G35670	0.266674	0.127643	0.643316	0.0803292	-0.635616	-0.989939	-0.212134	-1.21264	3
AT5G35688	4.65033	24.2349	2.80362	1502.77	0.739111	1.533	0.495764	3.5178	3
AT5G35735	1.49938	9.6583	1.49932	1.88049	0.19479	1.09059	0.19477	0.303702	3
AT5G35750	0.577468	0.122693	1.9548	0.0728783	-0.264063	-1.00896	0.322341	-1.25946	3
AT5G35753	0.433513	0.187503	1.24892	0.120843	-0.40195	-0.805006	0.106893	-1.01627	3
AT5G35790	1.27579	0.477356	3.37987	0.11268	0.117132	-0.355621	0.585656	-1.0499	3
AT5G35840	0.689817	0.237853	1.59739	0.119212	-0.178571	-0.69062	0.225239	-1.0228	3
AT5G35917	3221.62	5.1224	1658.7	193.746	3.88452	0.785606	3.56528	2.53267	3
AT5G35926	0.666262	0.250766	1.81264	4.97048e-05	-0.195279	-0.665196	0.28603	-4.76542	3
AT5G35940	0.0280765	0.397654	0.00213211	0.33322	-1.71816	-0.443471	-2.95783	-0.528484	3
AT5G36002	1.36644	0.601269	3.06562	0.104508	0.150141	-0.244639	0.538726	-1.08611	3
AT5G36120	4.95925	0.921012	17.8253	0.352169	0.770041	-0.0395696	1.38529	-0.501887	3
AT5G36150	0.00393814	0.110749	0.00197881	0.000515888	-2.66276	-1.05821	-2.99372	-3.64022	3
AT5G36180	0.194348	0.00493206	0.230034	0.00667221	-0.787762	-2.55453	-0.706694	-2.40921	3
AT5G36260	0.335018	0.319128	0.907697	4.84681e-05	-0.525896	-0.549264	-0.0465727	-4.77753	3
AT5G36700	4.51491	1.16133	15.6397	0.195826	0.724899	0.0719267	1.32238	-0.784118	3
AT5G36790	4.4559	0.995714	13.1873	0.215017	0.718573	-0.00206575	1.24036	-0.739158	3
AT5G36870	0.598968	0.0977219	4.6491	0.0337651	-0.246483	-1.11839	0.738983	-1.62944	3
AT5G36907	1160.52	1.40343	7.66853	1.6405	3.39352	0.162986	0.97965	0.238046	3
AT5G36910	1743.08	1.06849	358.138	0.189992	3.58914	0.0318557	2.82812	-0.798662	3
AT5G36925	9.10994	26.7001	6.31925	1.5226	1.06248	1.57959	0.886584	0.202179	3
AT5G36940	0.881596	0.108311	2.80823	0.0942319	-0.0606032	-1.06892	0.496553	-1.13588	3
AT5G36960	0.272907	0.000376571	0.329936	0.000208229	-0.624506	-3.7916	-0.533247	-4.07651	3
AT5G36970	0.394799	64132	0.013261	6249.89	-0.446937	5.32292	-2.07889	4.20321	3
AT5G37010	0.337076	0.303196	1.17301	0.0805371	-0.522951	-0.573893	0.0767381	-1.2114	3
AT5G37180	0.234374	0.297154	0.80764	0.0603704	-0.697705	-0.583572	-0.102739	-1.35001	3
AT5G37210	0.378529	0.00029308	0.278356	0.299413	-0.467175	-3.91214	-0.614998	-0.57993	3
AT5G37240	0.187239	2118.05	6.3015	0.2113	-0.805683	3.68284	0.885232	-0.747545	3
AT5G37260	1.51755	1.11997	1.91402	0.119085	0.200583	0.0544858	0.312202	-1.02331	3
AT5G37300	0.00120965	9.25227e-06	0.0108786	1.80634e-05	-3.2304	-5.57392	-2.17412	-5.25219	3
AT5G37478	0.0431112	4.38145e-05	0.00768081	0.0328119	-1.51193	-4.82608	-2.34151	-1.64321	3
AT5G37500	0.133747	0.251211	0.506732	0.106345	-0.967473	-0.664343	-0.326902	-1.07773	3
AT5G37540	1.00263	0.240747	1.36213	0.0717257	0.00126272	-0.684804	0.148622	-1.26712	3
AT5G37550	8.10704	1.13741	9.43334	0.203813	1.00639	0.0619195	1.07926	-0.764895	3
AT5G37670	4.53114	36.6107	2.60858	2.68665	0.726625	1.7314	0.461088	0.47527	3
AT5G37690	0.0321307	7.06422e-05	0.10803	0.2113	-1.6533	-4.59637	-1.07016	-0.747545	3
AT5G37790	0.194324	0.0685938	0.579857	0.0180143	-0.787821	-1.28859	-0.262077	-1.93157	3
AT5G37793	3796.28	8.62982e-05	0.00233993	0.2113	3.96346	-4.5001	-2.91311	-0.747545	3
AT5G37840	0.000137927	4.50306	0.000562411	6.31966	-4.2746	0.723635	-3.5987	0.886616	3
AT5G37950	0.00252527	0.000671822	4.94309e-05	0.2113	-2.87645	-3.51321	-4.76808	-0.747545	3
AT5G37960	0.000342422	1	0.00341867	0.2113	-3.83731	0	-2.73078	-0.747545	3
AT5G37970	0.000650614	1	0.0346638	0.2113	-3.52864	0	-1.61681	-0.747545	3
AT5G37980	1	0.000433969	0.00509032	0.2113	0	-3.72337	-2.53934	-0.747545	3
AT5G37990	0.00205949	0.000115793	0.000426705	0.000287702	-2.9745	-4.35872	-3.73149	-3.92105	3
AT5G38000	0.0837896	2.36437e-05	0.0196819	0.0101115	-1.19236	-5.12273	-1.889	-2.20929	3
AT5G38005	0.183219	0.242859	0.230666	0.0372493	-0.816119	-0.680603	-0.705374	-1.58221	3
AT5G38010	0.0532169	0.0221019	0.193464	0.0163956	-1.41066	-1.83323	-0.789953	-1.97685	3
AT5G38020	0.135504	0.0792757	0.0868197	4.48251e-05	-0.961198	-1.21899	-1.17528	-4.81511	3
AT5G38030	0.0552879	0.0129631	0.0500995	0.0175887	-1.3923	-2.08981	-1.43969	-1.94307	3
AT5G38100	0.0122196	0.00384766	0.166407	1.53562e-05	-2.11822	-2.67393	-0.862405	-5.33027	3
AT5G38290	4.10584	2.40367	10.2326	0.624848	0.679226	0.421746	1.11837	-0.226141	3
AT5G38310	0.205454	0.183516	0.000864629	0.0611532	-0.761038	-0.81534	-3.39188	-1.34381	3
AT5G38320	0.0152369	0.108477	0.0711136	9.828e-05	-2.0121	-1.06818	-1.27124	-4.43758	3
AT5G38410	5.87497	1.13288	16.7726	0.258379	0.851527	0.0599987	1.35601	-0.650814	3
AT5G38420	0.253624	0.138818	1.68055	0.0443882	-0.659745	-0.949579	0.249644	-1.49789	3
AT5G38430	12.8624	0.988443	29.6336	0.233186	1.22836	-0.00559013	1.62972	-0.700149	3
AT5G38450	1.40362	0.294965	169.853	0.000172838	0.163052	-0.587128	2.46938	-4.1661	3
AT5G38510	5.77583	0.841152	30.1887	0.213145	0.843343	-0.0831871	1.63865	-0.743365	3
AT5G38520	3.79873	1.08761	16.9168	0.168631	0.641839	0.0403864	1.36013	-0.85602	3
AT5G38540	0.296924	0.681068	74.9699	0.576851	-0.583945	-0.18471	2.07608	-0.264576	3
AT5G38550	0.196354	0.628992	19.9012	0.305443	-0.782823	-0.222962	1.43826	-0.570341	3
AT5G38565	0.379969	0.185382	217.582	0.188947	-0.465349	-0.810475	2.58847	-0.801315	3
AT5G38590	0.778194	0.425163	9.88417	0.145491	-0.120599	-0.411304	1.10171	-0.926998	3
AT5G38660	4.81111	1.93794	14.1281	0.267453	0.755456	0.318174	1.2735	-0.634215	3
AT5G38710	0.0180703	3.00826	0.0482821	1.14386	-1.93008	0.529643	-1.45746	0.0646358	3
AT5G38770	0.213959	0.219793	0.499697	1.62938e-05	-0.741531	-0.728593	-0.333625	-5.30177	3
AT5G38780	4.92301	1.39986	9.38239	0.922768	0.766513	0.161762	1.07665	-0.0386533	3
AT5G38820	97.1033	0.000873813	0.00717066	0.0011257	2.20048	-3.3868	-2.37456	-3.26499	3
AT5G38865	0.526944	0.0886699	2.93529	0.320947	-0.308093	-1.16514	0.517834	-0.546531	3
AT5G38900	0.186672	8.41509	0.268283	5.36588	-0.80714	1.02433	-0.632725	0.807938	3
AT5G38910	1	1	0.00159477	0.2113	0	0	-3.09748	-0.747545	3
AT5G38940	0.848539	0.941536	12.3305	2.54979	-0.0789826	-0.0289709	1.20805	0.450126	3
AT5G38970	0.0203683	1.56536e-05	7.91687e-05	1.7696e-05	-1.87251	-5.32105	-4.54157	-5.26207	3
AT5G38980	10.9538	0.548067	33.7248	0.115452	1.15112	-0.289192	1.69191	-1.03821	3
AT5G38990	5.68522	1.66093	11.1474	0.395492	0.835739	0.243997	1.15954	-0.446093	3
AT5G39050	1.36441	9.91759	1.63573	2.21175	0.149426	1.10333	0.236644	0.381728	3
AT5G39100	1759.81	7.19225	0.537002	2.58506	3.59374	0.948814	-0.299	0.456732	3
AT5G39110	2.63196	9.18642	0.768669	3.70785	0.465379	1.0665	-0.126522	0.630195	3
AT5G39120	0.118288	3.70665	0.00178622	1.12912	-1.02654	0.630038	-3.04296	0.0583989	3
AT5G39150	0.0230559	1.19268	0.245164	0.337694	-1.81291	0.0847357	-0.67606	-0.52207	3
AT5G39180	0.033085	1.2555	0.313326	0.369585	-1.63923	0.10942	-0.558088	-0.478674	3
AT5G39210	2.14775	1.47953	8.56014	0.21435	0.367609	0.188381	1.03254	-0.740652	3
AT5G39330	9.43228	0.519049	8.01707	0.345551	1.0792	-0.315352	1.00103	-0.51101	3
