# Supplementary material for: The phosphorylation of carboxyl-terminal eIF2α by SPA kinases contributes to enhanced translation efficiency during photomorphogenesis
Source: Nat Commun. 2024 Apr 24;15:3467. doi: 10.1038/s41467-024-47848-7 (PMC11043401; doi:10.1038/s41467-024-47848-7)
Supplement: Supplementary file 7 — Supplementary Data 4 [file 41467_2024_47848_MOESM7_ESM.xlsx]

## Sheet: kmeans_result
ID	Total-D	Total-L	PL-D	PL-L	Total-D	Total-L	PL-D	PL-L	km.clusters
AT5G39420	0.166294	0.0397782	0.257084	0.000145339	-0.862732	-1.55063	-0.653229	-4.24943	4
AT5G39490	529.317	116.61	17.6085	140.017	3.016	2.28852	1.3794	2.37649	4
AT5G39520	0.517266	0.451897	2.09494	0.0767584	-0.317007	-0.381978	0.355636	-1.23451	4
AT5G39530	1.4769	0.773834	2.86998	0.084557	0.187524	-0.123301	0.507013	-1.18798	4
AT5G39635	1	7992.16	2.80362	0.2113	0	4.32146	0.495764	-0.747545	4
AT5G39650	0.0254507	1	0.00186346	0.2113	-1.76538	0	-3.0226	-0.747545	4
AT5G39720	0.135246	2.10639	0.121651	1372.18	-0.962113	0.358256	-1.01306	3.47409	4
AT5G39790	2.91324	1.8409	14.2962	0.64069	0.514208	0.293471	1.27919	-0.2141	4
AT5G39830	3.40815	1.38548	10.1274	0.379677	0.589663	0.156794	1.1134	-0.465718	4
AT5G39860	0.0181479	0.146417	0.0226839	0.0218379	-1.92802	-0.923949	-1.82073	-1.83901	4
AT5G39865	0.0151195	0.017612	0.0404246	0.00745456	-2.01582	-1.94243	-1.54287	-2.35589	4
AT5G39870	0.000196135	0.000178868	0.00122177	0.000395626	-4.10529	-4.1496	-3.2256	-3.76786	4
AT5G40010	0.0368514	0.218744	0.151274	0.177594	-1.58738	-0.730896	-0.908255	-0.831114	4
AT5G40020	0.0961455	0.178715	0.112091	0.0481876	-1.12621	-0.828089	-1.05242	-1.4584	4
AT5G40090	0.562597	0.277784	1.42126	0.0864725	-0.276609	-0.615989	0.169056	-1.1772	4
AT5G40140	0.429408	0.165925	0.714033	0.0552091	-0.406526	-0.863799	-0.161979	-1.39298	4
AT5G40150	0.468659	0.270986	1.07741	0.111124	-0.364463	-0.627903	0.0358547	-1.05659	4
AT5G40180	6.3226	11.177	3.25658	0.575998	0.886839	1.16082	0.567785	-0.265288	4
AT5G40210	3.54228	0.651084	10.2531	0.282156	0.608226	-0.206361	1.11933	-0.608478	4
AT5G40250	0.635972	0.427856	1.42256	0.0967154	-0.217655	-0.408268	0.169498	-1.12337	4
AT5G40380	1.03063	0.179758	2.05077	0.0818752	0.01451	-0.825291	0.345389	-1.20348	4
AT5G40382	10105.1	10.5216	5395.14	2808.84	4.43426	1.13176	4.13248	3.81859	4
AT5G40390	1.04745	0.19409	1.68743	0.110146	0.022293	-0.7884	0.25161	-1.06084	4
AT5G40420	0.810527	8.20106	0.163493	1.61415	-0.101023	1.01194	-0.870901	0.230258	4
AT5G40450	0.0533609	0.0375464	0.240993	0.0332619	-1.40936	-1.57839	-0.684313	-1.63666	4
AT5G40470	0.453966	0.41682	0.951631	0.121162	-0.379782	-0.420834	-0.0238419	-1.015	4
AT5G40500	17.3062	1.70809	39.9311	0.468792	1.37107	0.257462	1.77315	-0.364326	4
AT5G40590	0.0404861	0.447466	0.545944	1.63418	-1.54214	-0.386717	-0.291058	0.236189	4
AT5G40630	0.0937643	0.025525	0.105168	0.00493877	-1.13827	-1.76398	-1.08308	-2.55388	4
AT5G40640	0.747768	0.256889	1.36794	0.110096	-0.139779	-0.653595	0.150668	-1.06106	4
AT5G40645	0.314409	15.0864	0.000206669	0.109517	-0.556429	1.30506	-4.08013	-1.06359	4
AT5G40730	0.0938892	0.115473	0.246543	0.0310652	-1.13763	-1.03813	-0.673363	-1.66952	4
AT5G40790	1	0.000109164	0.0100626	0.000110894	0	-4.38707	-2.21162	-4.37951	4
AT5G40800	0.000300381	0.0170347	0.000950728	6.62816e-05	-3.90031	-1.95846	-3.34623	-4.62701	4
AT5G40890	0.477206	0.0814655	1.09561	0.0504757	-0.355772	-1.20589	0.0439126	-1.43609	4
AT5G40900	1	1	0.00238068	0.2113	0	0	-2.9048	-0.747545	4
AT5G40950	4.13188	1.57626	11.5276	0.321364	0.682267	0.218837	1.17567	-0.545906	4
AT5G40980	0.093762	0.0642655	0.0812129	0.0325925	-1.13828	-1.31994	-1.20738	-1.64644	4
AT5G40990	0.00179011	5026.66	0.0228522	1902.5	-3.04191	4.09846	-1.81717	3.63123	4
AT5G41030	0.113649	0.000467008	0.00555901	0.00025319	-1.04578	-3.68809	-2.49699	-3.9825	4
AT5G41040	0.167782	0.0491986	0.248427	0.0206392	-0.858448	-1.44841	-0.669701	-1.86616	4
AT5G41050	5.68611	0.556767	13.3098	0.181462	0.835814	-0.281618	1.24481	-0.820752	4
AT5G41060	0.660099	0.447718	1.35018	0.107709	-0.199749	-0.386446	0.144385	-1.0716	4
AT5G41110	0.374534	0.136077	1.00373	0.105505	-0.472278	-0.959167	0.00178978	-1.08154	4
AT5G41120	0.388756	0.154475	1.03287	0.0640865	-0.454355	-0.898186	0.0155508	-1.32128	4
AT5G41130	0.384422	0.165844	1.24125	0.0942724	-0.459746	-0.864035	0.103932	-1.13567	4
AT5G41140	0.292348	0.065661	0.521798	0.0416061	-0.591414	-1.30961	-0.312812	-1.52902	4
AT5G41160	0.3907	0.00051383	0.255135	0.000223965	-0.451955	-3.64214	-0.65689	-4.04148	4
AT5G41250	0.000679217	1	0.00547909	0.2113	-3.50795	0	-2.50395	-0.747545	4
AT5G41260	0.279702	0.204087	0.505231	0.101102	-0.612679	-0.764249	-0.328329	-1.10204	4
AT5G41280	0.270943	0.00087439	0.00246267	237.897	-0.62798	-3.38648	-2.88852	2.6314	4
AT5G41380	0.00174279	0.000718115	0.00277698	0.000141825	-3.0548	-3.48117	-2.83075	-4.2612	4
AT5G41400	0.672229	0.113312	0.994373	0.0751567	-0.190992	-1.04721	-0.00271382	-1.24465	4
AT5G41410	0.189097	0.281013	0.350934	0.0830542	-0.800934	-0.610431	-0.503576	-1.1966	4
AT5G41460	0.51119	0.113411	1.15819	0.0722231	-0.322689	-1.04679	0.0706225	-1.2638	4
AT5G41570	0.0430778	0.000166958	0.0402107	0.0141555	-1.5123	-4.18274	-1.54543	-2.0475	4
AT5G41650	4.40603	5.51336	8.54651	0.634098	0.71316	0.820977	1.03178	-0.219074	4
AT5G41740	64.2763	11.9431	15.753	1.06059	2.00207	1.1927	1.32585	0.0282879	4
AT5G41761	6.18635	35.3054	13.0073	2.82802	0.876363	1.71394	1.23375	0.49993	4
AT5G41763	22.8545	15929.3	2760.35	0.389171	1.5048	4.65313	3.81021	-0.453842	4
AT5G41790	0.723238	0.106992	2.06509	0.116319	-0.155819	-1.07481	0.348735	-1.03461	4
AT5G41900	0.0384925	0.0240892	0.103639	0.00226279	-1.56643	-1.79182	-1.09012	-2.92923	4
AT5G41920	0.594502	0.300167	1.39724	0.0993985	-0.250082	-0.578721	0.160861	-1.11021	4
AT5G42040	1.37883	0.502016	1.11895	0.0675388	0.154482	-0.331399	0.054048	-1.29605	4
AT5G42180	0.0755554	0.0106251	0.196668	0.0135042	-1.24211	-2.18546	-0.782055	-2.07015	4
AT5G42200	0.668866	0.142195	1.80686	0.0572242	-0.193404	-0.938018	0.284496	-1.37574	4
AT5G42210	0.327094	0.248054	0.202995	0.0434678	-0.537407	-0.670424	-0.766828	-1.50797	4
AT5G42250	0.699147	0.181659	2.55201	0.116707	-0.172111	-0.820232	0.450545	-1.03301	4
AT5G42270	3.33104	0.78415	10.4089	0.341433	0.578657	-0.116933	1.12658	-0.516775	4
AT5G42280	0.0906374	0.308562	0.238042	0.171364	-1.15458	-0.565456	-0.690237	-0.848287	4
AT5G42320	0.773005	0.23635	1.85331	0.0955055	-0.123817	-0.693668	0.296701	-1.12942	4
AT5G42325	0.106685	0.0938228	0.000938673	0.2113	-1.07619	-1.13797	-3.35236	-0.747545	4
AT5G42330	0.356775	0.448214	0.865904	0.0828665	-0.495638	-0.385914	-0.0692404	-1.19769	4
AT5G42380	14.6173	83.0571	0.251252	8.35018	1.28987	2.12534	-0.664264	1.0206	4
AT5G42500	0.113105	0.0088049	0.305759	0.0550524	-1.04809	-2.27583	-0.569845	-1.39435	4
AT5G42510	0.528642	0.00855134	0.601198	0.0257172	-0.306545	-2.28988	-0.244696	-1.76037	4
AT5G42530	3.30579	0.585995	35.2635	0.167902	0.574998	-0.257013	1.71337	-0.858103	4
AT5G42580	0.0309557	0.0127941	0.0332794	6.07855e-05	-1.67122	-2.09613	-1.63641	-4.66864	4
AT5G42590	0.0388765	0.0180215	0.0605136	0.0341795	-1.56165	-1.93138	-1.34887	-1.62357	4
AT5G42600	9.22804e-06	2.17715e-06	1.74203e-05	2.63884e-06	-5.57518	-6.26971	-5.26962	-6.17722	4
AT5G42620	0.601595	0.173014	1.50092	0.106795	-0.244378	-0.843679	0.195284	-1.0757	4
AT5G42655	0.193303	0.0340909	0.651487	0.0282614	-0.790354	-1.62482	-0.206064	-1.71501	4
AT5G42690	0.427841	0.145265	1.46697	0.119836	-0.408285	-0.927748	0.184279	-1.02029	4
AT5G42710	0.0524968	0.112633	0.152148	0.0131427	-1.41721	-1.0501	-0.905484	-2.0832	4
AT5G42750	0.371035	0.164594	1.51811	0.0990915	-0.476791	-0.867672	0.200759	-1.1117	4
AT5G42760	1057.19	0.609046	1050.4	0.136225	3.34867	-0.238459	3.34558	-0.958645	4
AT5G42780	0.949347	0.455745	2.23772	0.0938889	-0.0249975	-0.377901	0.387344	-1.13763	4
AT5G42785	1.31033	0.225197	1.98836	0.0236166	0.129978	-0.716914	0.330526	-1.80135	4
AT5G42800	12332.9	4.80055	15676.4	2.29431	4.53007	0.7544	4.64544	0.399353	4
AT5G42825	1.18314	8.88101	4.35444	0.394524	0.0808735	1.05024	0.707496	-0.447272	4
AT5G42830	1.40759	32.3904	0.917679	14.2206	0.164408	1.6725	-0.0413131	1.27664	4
AT5G42840	0.33041	0.00788114	0.702821	0.0887978	-0.532556	-2.32913	-0.169591	-1.16444	4
AT5G42860	0.115776	0.0876302	0.395396	0.0948796	-1.03686	-1.17081	-0.44621	-1.13259	4
AT5G42880	0.357579	0.12214	1.249	0.11887	-0.494556	-1.01113	0.106925	-1.02418	4
AT5G42900	1.59725	6.54397	13.9532	0.876755	0.225195	0.903389	1.26751	-0.0632513	4
AT5G42930	0.00916069	0.0823367	6.26109e-05	0.0664024	-2.25678	-1.20077	-4.65441	-1.30421	4
AT5G43020	0.529857	0.343865	1.23492	0.0929482	-0.305442	-0.513363	0.101472	-1.14248	4
AT5G43050	2.48183	3.01405	8.24721	0.40826	0.437134	0.530568	1.01464	-0.430813	4
AT5G43068	0.127995	18.7358	0.0102819	1.39622	-0.988614	1.40924	-2.20125	0.160509	4
AT5G43155	0.493739	0.143862	15.5301	0.000114196	-0.339393	-0.932415	1.319	-4.3654	4
AT5G43180	0.103896	0.348027	0.464298	0.144073	-1.08893	-0.507577	-0.368959	-0.931708	4
AT5G43230	2.4793	0.000149537	5.48859	0.000550626	0.436645	-4.23574	0.818812	-3.60888	4
AT5G43260	3.94941	1.99843	14.5872	0.477117	0.660546	0.332956	1.28888	-0.355861	4
AT5G43270	1.49002	0.204466	3.02977	0.0740664	0.191779	-0.763355	0.53307	-1.25168	4
AT5G43290	1.92679	0.277425	11.7504	0.0989826	0.3154	-0.616611	1.18488	-1.11223	4
AT5G43350	0.215359	0.0811653	0.781448	0.0912714	-0.738396	-1.20766	-0.118593	-1.15123	4
AT5G43370	0.223675	0.0996648	0.852117	0.103642	-0.720176	-1.10892	-0.0769587	-1.09011	4
AT5G43450	17.3998	18.5589	29.7858	5.63059	1.37367	1.40468	1.63218	0.831095	4
AT5G43520	0.0574339	0.149077	0.129808	0.121112	-1.37398	-0.915289	-0.981848	-1.01519	4
AT5G43530	0.0852378	0.154068	0.0205244	0.2113	-1.18412	-0.899453	-1.86884	-0.747545	4
AT5G43540	0.204693	0.119956	0.982285	0.0331452	-0.762821	-1.01981	-0.00859557	-1.63835	4
AT5G43590	25.2363	1.1573	91.474	0.285743	1.55248	0.0702557	2.17176	-0.602404	4
AT5G43630	5.81968	0.248036	12.691	0.160678	0.84698	-0.670459	1.22191	-0.879253	4
AT5G43650	1	12046.6	2.80362	0.801929	0	4.51878	0.495764	-0.106151	4
AT5G43700	0.311998	0.32023	0.851928	0.0429847	-0.560131	-0.547606	-0.0770653	-1.51334	4
AT5G43740	5.84612	1.32107	13.0005	0.430336	0.84916	0.133904	1.2335	-0.405489	4
AT5G43750	3.8866	0.965021	9.00572	0.218008	0.652837	-0.0171226	1.05695	-0.732515	4
AT5G43755	0.000282163	0.0976213	0.00153566	0.2113	-3.9304	-1.11889	-3.11564	-0.747545	4
AT5G43760	0.245217	0.120818	0.692913	0.0780567	-0.675956	-1.01636	-0.176418	-1.22644	4
AT5G43770	0.830461	7.67188	0.0895881	1.77949	-0.0893387	0.97986	-1.16018	0.277154	4
AT5G43780	0.306537	0.236909	0.834425	0.0610422	-0.568622	-0.692531	-0.0870484	-1.34468	4
AT5G43840	1.15253	0.0121536	1.96443	0.00170928	0.0682664	-2.12082	0.324703	-3.06413	4
AT5G43850	1.61314	0.254899	3.31839	0.0626614	0.229958	-0.657335	0.576828	-1.33209	4
AT5G43860	14.951	7.52197	22.4695	1.95849	1.30072	0.97037	1.49663	0.323247	4
AT5G43870	2.01303	0.239435	5.22235	0.060508	0.336457	-0.687432	0.7949	-1.34891	4
AT5G43880	0.391468	0.226886	0.969862	0.0842279	-0.451012	-0.71332	-0.0147164	-1.18985	4
AT5G43890	12.0193	0.673129	12.9097	0.34568	1.19576	-0.190349	1.23013	-0.510831	4
AT5G43950	0.321273	0.654002	0.516411	0.120052	-0.546043	-0.204211	-0.317803	-1.01942	4
AT5G44005	0.467599	0.252488	0.537546	0.0240763	-0.365552	-0.661904	-0.298513	-1.79208	4
AT5G44030	0.176886	0.0710182	0.217073	0.0472219	-0.833037	-1.27189	-0.734583	-1.46813	4
AT5G44040	0.846696	0.217672	2.05874	0.0735128	-0.080028	-0.733258	0.347253	-1.25529	4
AT5G44050	23.8402	0.930093	31.9682	0.440424	1.52511	-0.0348508	1.66619	-0.394345	4
AT5G44063	0.52627	0.0838165	0.170995	1.84358e-05	-0.308709	-1.19221	-0.849324	-5.24238	4
AT5G44065	0.398916	0.000348256	0.000676488	0.105671	-0.441948	-3.82919	-3.50988	-1.08078	4
AT5G44120	15.7123	259.756	4.19151	46.6987	1.32461	2.67367	0.689156	1.84844	4
AT5G44130	1.44461	0.154829	5.50246	0.0865816	0.176895	-0.897083	0.820026	-1.1766	4
AT5G44350	2.5214	0.0790223	2.09005	0.0529517	0.444742	-1.22053	0.354512	-1.41306	4
AT5G44360	56.8667	2.89663	0.102706	444.587	1.94317	0.511458	-1.09447	2.93211	4
AT5G44400	0.022012	0.000206097	0.55856	0.000112933	-1.83519	-4.08146	-0.280072	-4.37075	4
AT5G44410	0.309656	0.0573013	0.556359	0.0301107	-0.563753	-1.3751	-0.28197	-1.68453	4
AT5G44440	0.00133118	0.0132405	0.00621991	0.00196338	-3.18436	-2.07963	-2.44296	-2.99748	4
AT5G44460	0.105887	1.08266	0.175763	0.321756	-1.0798	0.0381953	-0.8361	-0.54532	4
AT5G44530	1.26907	0.107374	3.60175	0.0819632	0.114592	-1.07309	0.616232	-1.20296	4
AT5G44550	0.132286	0.221075	0.257531	0.065018	-0.972754	-0.725798	-0.652393	-1.31434	4
AT5G44563	0.0524778	0.427284	0.0334492	0.249354	-1.41738	-0.408911	-1.63396	-0.667912	4
AT5G44567	0.00026907	42.4098	0.00100801	11.024	-3.95324	1.80211	-3.31809	1.15419	4
AT5G44570	1	5.35639	3020.78	408.606	0	0.807087	3.85357	2.89152	4
AT5G44572	29.6133	4.07629	32.5786	0.520319	1.62939	0.675752	1.67528	-0.314177	4
AT5G44574	8.48394	3.12708	16.7797	0.294931	1.02824	0.548271	1.35621	-0.587184	4
AT5G44575	384.698	16.1217	460.825	11.8866	2.86253	1.33698	2.94936	1.19042	4
AT5G44580	7.95953	4.65364	16.3526	0.750812	0.997561	0.739453	1.34381	-0.137826	4
AT5G44610	0.0601359	0.075586	0.185147	0.0256174	-1.35188	-1.24191	-0.811087	-1.76224	4
AT5G44650	2.4714	1.18951	8.53584	0.221047	0.43511	0.0834573	1.03118	-0.725857	4
AT5G44670	0.147602	0.198546	0.342521	0.11408	-0.920071	-0.777485	-0.515245	-1.04396	4
AT5G44680	0.344776	0.126177	0.716146	0.0416624	-0.51209	-0.995494	-0.160558	-1.52837	4
AT5G44690	0.124554	0.000812892	0.013989	0.2113	-1.00172	-3.42155	-2.05319	-0.747545	4
AT5G44770	0.511867	0.000555141	0.00671508	0.000481694	-0.322053	-3.60495	-2.40613	-3.6732	4
AT5G44800	0.38586	0.10433	1.46188	0.113512	-0.45795	-1.08692	0.18261	-1.04636	4
AT5G44870	3.93292	2.03853	8.686	0.703489	0.658533	0.342511	1.03956	-0.169133	4
AT5G44900	0.27432	0.0668244	0.412397	0.220746	-0.622022	-1.30116	-0.425964	-0.726513	4
AT5G44920	0.0256826	0.0472554	0.10193	0.0342243	-1.76102	-1.46779	-1.09811	-1.62295	4
AT5G44990	0.0962413	26.6553	0.00134253	11119.4	-1.12573	1.57878	-3.18028	4.48026	4
AT5G45060	2.46056	0.88879	8.98501	0.266115	0.432995	-0.0566952	1.05584	-0.636626	4
AT5G45070	0.0129384	0.218698	0.0222246	0.112612	-2.09073	-0.730996	-1.83057	-1.05019	4
AT5G45080	3.83827e-05	0.000111644	0.000404514	0.000151049	-4.88973	-4.37627	-3.75717	-4.2309	4
AT5G45090	0.000196559	0.79609	0.00213262	328.708	-4.10425	-0.109665	-2.95772	2.78689	4
AT5G45115	0.863901	1.44678	1.53108	4.48402e-05	-0.0703541	0.177615	0.204849	-4.81495	4
AT5G45150	1.1813	1.49528	9.51648	0.485987	0.0801231	0.193473	1.08348	-0.347004	4
AT5G45200	8.54046	0.519087	2.74897	0.0355018	1.03144	-0.315317	0.486297	-1.60532	4
AT5G45240	0.413247	0.696627	0.0410868	0.179164	-0.424975	-0.173847	-1.53506	-0.826884	4
AT5G45290	0.468546	0.323468	1.21445	0.116572	-0.364579	-0.542769	0.0934362	-1.03357	4
AT5G45320	0.111893	0.000279646	2.16547	0.000168391	-1.05327	-3.9347	0.371561	-4.17863	4
AT5G45430	0.661975	0.244415	1.23508	0.0922507	-0.198384	-0.677532	0.101536	-1.1461	4
AT5G45455	0.415467	0.000145294	2987.68	0.2113	-0.422398	-4.24958	3.84827	-0.747545	4
AT5G45470	0.79867	0.149933	1.72412	0.116839	-0.108109	-0.912537	0.261953	-1.03247	4
AT5G45480	0.529786	0.101465	1.30839	0.0846533	-0.305506	-1.10031	0.129266	-1.18743	4
AT5G45500	0.211212	0.183503	0.743025	0.11882	-0.747746	-0.815375	-0.142839	-1.02438	4
AT5G45510	0.237649	0.1039	1.21153	0.108947	-0.691031	-1.08891	0.0922775	-1.0661	4
AT5G45530	0.51705	0.00115524	0.739242	0.2113	-0.317208	-3.25253	-0.145294	-0.747545	4
AT5G45570	1.52451	0.00131204	2.10437	0.2113	0.202782	-3.19132	0.357797	-0.747545	4
AT5G45630	39.2463	10.1751	11.6115	0.619686	1.76483	1.11566	1.17916	-0.23013	4
AT5G45670	0.0390428	0.118947	0.119526	0.0707437	-1.5596	-1.02387	-1.02153	-1.27375	4
AT5G45680	3.84251	1.69174	12.7656	0.256761	0.64735	0.252835	1.22473	-0.653834	4
AT5G45690	0.916928	15.7038	0.0992428	2.14216	-0.0417063	1.32435	-1.11096	0.366355	4
AT5G45800	0.935966	0.137541	2.23446	0.0756549	-0.0318242	-0.954021	0.386641	-1.24147	4
AT5G45810	0.624031	0.0212934	0.731486	0.0190618	-0.22677	-1.85115	-0.150366	-1.90439	4
AT5G45820	4387.38	5.77367	1663.46	0.869325	4.03305	0.843163	3.56666	-0.0673442	4
AT5G45830	9.34987	2.77281	24.7482	0.650563	1.07498	0.49045	1.54308	-0.206746	4
AT5G45850	0.624437	0.0898573	1.8364	0.0556051	-0.226457	-1.15874	0.292294	-1.38955	4
AT5G45860	33.6983	28.7184	7468.34	22.2132	1.69153	1.61463	4.28886	1.49111	4
AT5G45870	7244.66	65.3438	2415.4	2450.3	4.27423	2.00999	3.74602	3.75291	4
AT5G45940	0.410357	0.256471	0.82133	0.0548851	-0.42835	-0.654377	-0.0946553	-1.39581	4
AT5G45950	0.62299	0.0953188	0.755763	0.0516215	-0.227573	-1.13037	-0.134664	-1.42529	4
AT5G45960	0.726969	0.103133	2.81889	0.0457608	-0.153344	-1.09247	0.498376	-1.48325	4
AT5G45970	0.150379	0.154034	0.173901	0.0240078	-0.911109	-0.899559	-0.84122	-1.79345	4
AT5G46050	4.12864	3.99013	11.1938	1.73343	0.681888	0.665479	1.16154	0.264544	4
AT5G46060	0.452184	0.200634	2.69968	0.0974748	-0.381673	-0.772454	0.477596	-1.11961	4
AT5G46090	0.0597238	0.00281048	0.0633906	0.0234517	-1.35518	-2.82499	-1.32653	-1.80472	4
AT5G46115	0.29115	0.106999	0.775876	0.0457027	-0.593389	-1.07478	-0.122034	-1.48386	4
AT5G46150	0.476846	0.419242	1.40018	0.113638	-0.356135	-0.418048	0.161872	-1.04583	4
AT5G46240	0.390929	0.211734	0.569503	0.0388777	-0.451674	-0.746558	-0.270742	-1.56164	4
AT5G46270	13.8594	2.00886	106.189	1.0251	1.26426	0.33546	2.24349	0.0119199	4
AT5G46360	0.252835	1	0.00288342	0.2113	-0.661244	0	-2.81267	-0.747545	4
AT5G46390	3.09444	0.879329	9.74921	0.190684	0.543227	-0.0618418	1.09509	-0.796916	4
AT5G46450	3.55071	1.25336	9.1929	0.401548	0.609369	0.1086	1.06684	-0.438785	4
AT5G46490	100.615	21.9752	102.165	1.16463	2.21757	1.48594	2.22492	0.0732893	4
AT5G46500	9161.55	2806.03	9592.04	112.187	4.38713	3.8181	4.40921	2.26992	4
AT5G46530	0.186073	0.182659	0.41314	0.0436464	-0.808687	-0.817591	-0.425099	-1.506	4
AT5G46580	3.06729	1.18797	8.63701	0.380153	0.538988	0.0828336	1.03684	-0.465116	4
AT5G46590	0.081768	0.207484	0.39005	0.0671975	-1.20411	-0.75631	-0.452756	-1.29848	4
AT5G46700	0.403816	0.455758	0.543717	0.10794	-0.436077	-0.377886	-0.293024	-1.07056	4
AT5G46730	0.166283	0.0566322	0.330789	0.0379188	-0.862762	-1.38074	-0.532006	-1.57365	4
AT5G46790	1.32988	0.45644	2.47574	0.120167	0.137098	-0.377167	0.435954	-1.01896	4
AT5G46800	2.30985	0.626095	10.451	0.0931431	0.4026	-0.225182	1.12852	-1.14147	4
AT5G46890	0.103516	0.0197182	0.0263501	0.00656362	-1.09069	-1.88811	-1.74868	-2.4171	4
AT5G46900	0.0431837	0.00124709	0.0328385	0.00338802	-1.51112	-3.21574	-1.64282	-2.73511	4
AT5G46940	0.00878521	0.0698467	0.00927014	0.0710425	-2.2769	-1.27989	-2.25106	-1.27172	4
AT5G46950	0.0969518	0.133436	0.0097929	0.04427	-1.1222	-0.968592	-2.22468	-1.49918	4
AT5G46960	0.1373	0.370109	0.0585182	0.273052	-0.954864	-0.477992	-1.36499	-0.624251	4
AT5G47000	0.000482987	0.0316906	0.000228054	0.00505314	-3.67191	-1.65993	-4.03278	-2.54287	4
AT5G47220	1.96035	56.0177	2.49687	4.91839	0.323704	1.93594	0.44004	0.766062	4
AT5G47240	0.0729875	0.132348	0.268457	0.0514628	-1.25874	-0.972532	-0.632412	-1.42678	4
AT5G47310	0.916636	0.417944	1.81446	0.115745	-0.0418596	-0.41954	0.286513	-1.03699	4
AT5G47330	0.431441	0.180861	0.609256	0.0835687	-0.404255	-0.82235	-0.238293	-1.19363	4
AT5G47370	0.0871081	0.15173	0.192019	0.0380179	-1.17368	-0.906807	-0.79356	-1.57239	4
AT5G47390	0.603371	0.335488	1.57167	0.107281	-0.242961	-0.525222	0.217432	-1.07351	4
AT5G47450	0.00215081	0.00340649	0.00392379	0.00127559	-2.95363	-2.7325	-2.66451	-3.20487	4
AT5G47530	0.0724314	0.00905388	0.125184	0.00926468	-1.26241	-2.26242	-0.999293	-2.25135	4
AT5G47600	1.30812	12.3816	3.11904	0.346202	0.129165	1.21004	0.547033	-0.510105	4
AT5G47635	0.089258	0.00896432	0.0513119	0.00803135	-1.16196	-2.2672	-1.42819	-2.32005	4
AT5G47640	0.793487	0.116941	1.56078	0.0217564	-0.111241	-1.03205	0.21409	-1.84081	4
AT5G47740	0.0477879	0.332275	0.108785	0.126387	-1.4624	-0.52985	-1.06682	-0.994695	4
AT5G47750	0.528314	0.326855	1.45097	0.116628	-0.306844	-0.537759	0.179005	-1.03334	4
AT5G47770	0.394649	0.273497	1.00859	0.0777332	-0.44712	-0.623467	0.0041112	-1.22844	4
AT5G47780	0.989313	0.182145	2.3758	0.104955	-0.00516718	-0.818946	0.416138	-1.08405	4
AT5G47800	0.765776	0.0826381	0.774771	0.0426088	-0.128335	-1.19902	-0.12272	-1.51757	4
AT5G47820	0.558177	0.105508	1.20893	0.0513438	-0.280402	-1.08152	0.091245	-1.42789	4
AT5G47840	3.91983	1.22797	8.81938	0.295359	0.65693	0.0987602	1.04689	-0.586486	4
AT5G47850	1021.24	3.65237	188.707	0.812572	3.33203	0.622945	2.52	-0.0998106	4
AT5G47950	0.140787	0.00961562	0.383932	0.00578962	-0.942804	-2.23347	-0.460359	-2.47744	4
AT5G47980	0.177295	0.00996996	0.152037	0.0262279	-0.831925	-2.21607	-0.905836	-1.75092	4
AT5G47990	0.0615868	0.00599144	0.0393183	0.00711271	-1.34041	-2.46096	-1.55622	-2.37846	4
AT5G48000	0.0541167	0.00846197	0.0298596	0.00643885	-1.40259	-2.29493	-1.68855	-2.42633	4
AT5G48010	0.0517613	0.0131552	0.0216064	0.0219981	-1.42399	-2.08274	-1.84413	-1.83549	4
AT5G48110	0.585151	0.235322	1.42247	0.0773185	-0.257707	-0.695765	0.169465	-1.23101	4
AT5G48130	0.708009	0.00081625	1.00846	0.2113	-0.166053	-3.41957	0.0040522	-0.747545	4
AT5G48290	0.639766	0.0568195	1.67798	0.0703737	-0.214795	-1.37916	0.248909	-1.27627	4
AT5G48300	2.91588	1.51494	11.574	0.595881	0.514643	0.199755	1.17761	-0.248968	4
AT5G48310	0.311557	0.0979131	1.04007	0.070739	-0.56081	-1.11745	0.0188947	-1.27378	4
AT5G48360	0.401073	0.25606	0.849604	0.112187	-0.439354	-0.655149	-0.0783791	-1.05201	4
AT5G48460	0.162128	0.0779465	0.513179	0.0573993	-0.874931	-1.22712	-0.320822	-1.37427	4
AT5G48470	5.79304	2.24746	12.2167	0.804415	0.844774	0.389433	1.20359	-0.104663	4
AT5G48485	28.5265	0.541504	63.4301	0.0901891	1.61141	-0.294986	1.9957	-1.15697	4
AT5G48490	0.17755	0.182592	0.193812	0.0244016	-0.831235	-0.817768	-0.789089	-1.78563	4
AT5G48500	0.463891	0.415219	0.844332	0.109093	-0.36938	-0.422685	-0.0813725	-1.06546	4
AT5G48570	12.6999	15.9537	5.78484	3.17048	1.22225	1.33194	0.844092	0.554901	4
AT5G48600	0.357354	0.0935421	0.958542	0.0888678	-0.494858	-1.13941	-0.0203621	-1.16407	4
AT5G48690	0.331878	0.322422	0.651948	0.0625311	-0.530425	-0.544326	-0.205724	-1.33309	4
AT5G48740	0.030875	6.81662e-05	0.000688572	6.94193e-05	-1.67247	-4.61353	-3.50137	-4.60477	4
AT5G48770	0.0898357	0.151564	0.368696	0.328483	-1.15886	-0.907333	-0.479832	-0.535369	4
AT5G48775	0.323009	0.231138	1.30404	0.0884123	-0.543452	-0.704391	0.127664	-1.16654	4
AT5G48800	0.290319	0.0595087	0.908745	0.0666989	-0.594762	-1.35692	-0.0460175	-1.30206	4
AT5G48850	0.515354	36.824	0.460488	21.686	-0.318788	1.73419	-0.372921	1.47956	4
AT5G48880	11.826	3.14974	30.466	1.32422	1.18797	0.551744	1.64304	0.135047	4
AT5G48890	0.0476909	3.4307	0.487579	0.776852	-1.46338	0.592834	-0.345431	-0.12143	4
AT5G48900	0.108484	0.128056	0.218972	0.0560467	-1.06815	-0.988384	-0.730394	-1.38574	4
AT5G48920	0.167537	0.254052	0.348031	0.102374	-0.859149	-0.658935	-0.50757	-1.09603	4
AT5G48930	0.294204	0.234645	0.630595	0.103062	-0.58837	-0.69715	-0.221738	-1.0928	4
AT5G49030	2.74392	0.605453	11.6155	0.359606	0.485413	-0.241304	1.17933	-0.491837	4
AT5G49130	0.0697338	0.23992	0.0514208	0.384597	-1.28067	-0.686457	-1.42717	-0.459526	4
AT5G49138	0.234712	0.318023	0.00261944	0.177466	-0.697013	-0.550932	-2.85884	-0.831461	4
AT5G49150	1.82468	1	0.00431124	0.00465778	0.289215	0	-2.61923	-2.58205	4
AT5G49152	1.1505	0.000311083	0.00196615	0.000180945	0.0674222	-3.88347	-2.9968	-4.14405	4
AT5G49190	2.13788	6.2735	1.79006	298.88	0.365394	0.88309	0.280003	2.74114	4
AT5G49270	1.25961	0.0154498	2.26653	0.0730754	0.110993	-2.00542	0.393495	-1.25816	4
AT5G49330	2.30247	0.712176	9.392	0.249899	0.401062	-0.163231	1.07714	-0.666861	4
AT5G49340	0.00323008	1	0.00197943	0.2113	-2.75807	0	-2.99357	-0.747545	4
AT5G49350	0.00678663	0.000210566	0.0392805	4.10035e-05	-2.40103	-4.07115	-1.55668	-4.85796	4
AT5G49360	1.12452	0.135934	2.89007	0.0781296	0.0564352	-0.959675	0.510367	-1.226	4
AT5G49390	1.77116	0.143716	3.18217	0.0740818	0.274898	-0.932901	0.55667	-1.25158	4
AT5G49480	2.70142	10.6051	6.28538	1.93705	0.477905	1.13556	0.884	0.317954	4
AT5G49630	0.0152192	0.132725	0.0370544	0.131083	-2.01265	-0.971163	-1.58474	-0.977148	4
AT5G49660	0.598714	0.105908	1.14432	0.0646893	-0.246687	-1.0797	0.0648292	-1.31678	4
AT5G49710	0.363899	0.372314	0.936422	0.0746842	-0.48613	-0.475136	-0.0315896	-1.24768	4
AT5G49720	0.552789	0.137303	1.40038	0.084211	-0.285067	-0.954855	0.16194	-1.18995	4
AT5G49730	45.4434	1.40356	156.032	0.356222	1.83533	0.16303	2.42857	-0.496384	4
AT5G49740	49.2734	1.05832	110.403	0.410941	1.87425	0.0272605	2.26221	-0.427666	4
AT5G49780	0.0732634	0.133606	0.271251	0.125456	-1.25692	-0.967982	-0.627434	-0.998248	4
AT5G49800	0.112074	0.225237	0.209867	0.0785131	-1.05249	-0.716828	-0.750817	-1.22364	4
AT5G49840	0.799629	0.549074	2.16825	0.107227	-0.107533	-0.288309	0.372176	-1.07375	4
AT5G49860	167.413	5510.71	1.45064	1876.15	2.46242	4.14267	0.178897	3.62452	4
AT5G49870	1.05291	0.577279	20.7292	0.71607	0.0247933	-0.26422	1.45786	-0.160609	4
AT5G49890	0.316218	0.305528	0.735963	0.110745	-0.55367	-0.570208	-0.147432	-1.05823	4
AT5G49900	0.274618	0.120091	0.692486	0.0680385	-0.621501	-1.01927	-0.176714	-1.2925	4
AT5G49910	4.14377	1.06129	8.17744	0.322531	0.683648	0.0286074	1.01055	-0.544163	4
AT5G49960	0.736354	0.119857	1.49771	0.0880684	-0.147176	-1.02021	0.194253	-1.16841	4
AT5G49980	0.739084	0.154791	1.6837	0.109852	-0.145396	-0.897201	0.250545	-1.06212	4
AT5G50010	0.0568892	0.00958466	0.0755275	0.0075219	-1.37857	-2.23502	-1.24228	-2.35156	4
AT5G50020	0.735043	0.470058	1.72421	0.115683	-0.148033	-0.36303	0.261979	-1.03725	4
AT5G50060	9.78759e-05	0.000273276	0.000472869	0.000129072	-4.43956	-3.94578	-3.68209	-4.30651	4
AT5G50100	25.6143	4.48962	49.5492	1.00388	1.55963	0.722198	1.87693	0.00186395	4
AT5G50110	4.25284	2.98892	11.9992	1.33837	0.696142	0.526541	1.19496	0.14016	4
AT5G50120	0.173262	0.0723011	0.838361	0.0170464	-0.842992	-1.26328	-0.0847854	-1.95813	4
AT5G50130	1.05325	0.330888	3.67887	0.0827177	0.0249512	-0.531862	0.626421	-1.19855	4
AT5G50260	1.03143	0.0205852	0.534463	0.000346118	0.0148833	-1.86742	-0.30128	-3.83215	4
AT5G50360	0.0298432	1.31076	0.16929	0.42641	-1.68882	0.130135	-0.854144	-0.409895	4
AT5G50420	0.699332	0.192646	1.64866	0.0848041	-0.171983	-0.791992	0.240431	-1.18657	4
AT5G50600	7.31061	49.5328	11.1369	10.4727	0.956664	1.87677	1.15909	1.12952	4
AT5G50700	7.39963	51.1979	12.0737	11.2054	0.962485	1.89267	1.19793	1.16204	4
AT5G50720	0.167982	0.35279	0.26433	0.025216	-0.857875	-0.50104	-0.639863	-1.76984	4
AT5G50750	1.28613	42.8291	6.15966	1.32712	0.121014	1.80684	0.874283	0.136099	4
AT5G50760	0.120898	1.43521	0.486946	0.449612	-1.01605	0.173753	-0.346055	-0.384415	4
AT5G50770	7.87435	3.51301	12.1588	1.06682	0.992387	0.604235	1.20131	0.031105	4
AT5G50820	0.212407	0.26449	0.0289922	0.0526346	-0.745033	-0.639572	-1.70273	-1.41595	4
AT5G50900	0.373957	0.205215	0.96041	0.10489	-0.473019	-0.761597	-0.0194259	-1.08435	4
AT5G51000	104.28	2.11129	2079.23	0.2113	2.23477	0.359375	3.67394	-0.747545	4
AT5G51010	4.70663	0.990841	9.68441	0.249011	0.744898	-0.00442496	1.09189	-0.668572	4
AT5G51030	70623.9	3.06462	1047.97	0.478764	5.36929	0.53857	3.34446	-0.354205	4
AT5G51110	5.20695	1.42013	17.2841	0.362956	0.793479	0.168675	1.37046	-0.487378	4
AT5G51160	0.0372666	0.299078	0.169357	0.138508	-1.58199	-0.580468	-0.853952	-0.950652	4
AT5G51190	46.7524	0.0325724	2.64436	0.0329637	1.84899	-1.64674	0.467639	-1.64099	4
AT5G51210	0.0178759	1.63239	0.0337038	0.365715	-1.93528	0.235663	-1.63031	-0.483737	4
AT5G51350	0.297272	0.0506199	0.625528	0.0723938	-0.583382	-1.43472	-0.225618	-1.26266	4
AT5G51420	2.01361	2036.71	351.007	1.12803	0.336595	3.66401	2.81845	0.057935	4
AT5G51440	37.5616	50.3621	12.9623	7.57337	1.74373	1.88476	1.23208	0.973645	4
AT5G51465	0.00298957	6013.09	2.80362	2445.52	-2.79528	4.18463	0.495764	3.75197	4
AT5G51470	0.000542317	0.000414988	0.00361077	0.000183024	-3.61619	-3.74488	-2.70449	-4.13856	4
AT5G51480	0.000631721	1	0.00186335	66.4158	-3.54281	0	-3.02263	2.01782	4
AT5G51530	5.4597	1.19355	1847.14	0.2113	0.816274	0.0850862	3.61703	-0.747545	4
AT5G51550	2.3978	0.480101	6.61175	0.124081	0.42057	-0.352863	0.908344	-1.00355	4
AT5G51600	0.514341	0.225104	1.27804	0.0744564	-0.319734	-0.717111	0.117977	-1.24915	4
AT5G51670	0.131473	0.119166	0.432899	0.0602813	-0.975722	-1.02298	-0.402632	-1.35072	4
AT5G51680	0.070562	0.00578578	0.165156	0.00945616	-1.27499	-2.47776	-0.866032	-2.24151	4
AT5G51690	0.599513	0.227438	2.09048	0.117439	-0.246046	-0.712151	0.354612	-1.03001	4
AT5G51720	38.041	1.42163	92.0372	0.170635	1.74983	0.169183	2.17472	-0.850337	4
AT5G51760	1.10898	21.5736	1.34641	3.2043	0.049745	1.47706	0.14304	0.560002	4
AT5G51780	0.109357	0.104417	0.307165	0.030213	-1.0643	-1.08652	-0.567638	-1.6829	4
AT5G51790	0.0926187	0.00820171	0.115255	0.0131398	-1.14418	-2.30995	-1.03903	-2.0833	4
AT5G51810	0.209126	0.112533	0.315112	0.0757967	-0.752519	-1.05053	-0.555354	-1.24057	4
AT5G51830	0.575919	10.4913	1.37975	3.09798	-0.265354	1.13037	0.154802	0.543776	4
AT5G51850	0.042659	0.155762	0.0571144	0.0702743	-1.517	-0.894196	-1.37667	-1.27695	4
AT5G51890	0.307994	0.192845	0.383851	0.0937608	-0.566342	-0.791495	-0.46046	-1.13829	4
AT5G51920	0.70539	0.0691129	0.927714	0.091894	-0.167836	-1.28497	-0.0360826	-1.14796	4
AT5G51950	1	0.0459401	0.0128015	0.0328291	0	-1.48137	-2.09585	-1.64296	4
AT5G52000	1.56212	890.67	0.0252602	0.2113	0.214502	3.26625	-1.769	-0.747545	4
AT5G52020	55.6022	17.3651	6.28858	4.61353	1.93236	1.37271	0.884245	0.73529	4
AT5G52050	4.45809	8.34348	4.89867	1.25203	0.718809	1.02022	0.76413	0.108089	4
AT5G52060	0.692664	0.197206	2.16316	0.0960171	-0.176591	-0.780742	0.371047	-1.12685	4
AT5G52110	3.08848	2.44945	8.33803	0.430938	0.542298	0.43082	1.0199	-0.404815	4
AT5G52120	0.22515	0.129994	0.637202	0.0317971	-0.717013	-0.981161	-0.216726	-1.65832	4
AT5G52180	0.538941	0.117411	0.383488	0.313192	-0.297267	-1.03012	-0.460916	-0.558294	4
AT5G52190	4.39455	1.44262	8.06731	0.373791	0.711905	0.176231	1.00403	-0.473232	4
AT5G52250	4.34145	0.497812	11.133	0.239884	0.706059	-0.335442	1.15892	-0.686531	4
AT5G52260	0.0127033	0.0101714	0.0402847	4.58896e-05	-2.09955	-2.20645	-1.54454	-4.80382	4
AT5G52280	0.241718	0.0540032	0.717412	0.0447481	-0.682868	-1.4036	-0.159708	-1.49401	4
AT5G52300	0.0336715	0.149063	0.0659337	0.0525908	-1.63078	-0.915336	-1.30761	-1.41635	4
AT5G52310	0.292478	0.196959	0.541627	0.0965128	-0.591201	-0.781343	-0.294876	-1.12438	4
AT5G52320	0.000229755	0.000159112	0.00194768	0.0530159	-4.0292	-4.20589	-3.00134	-1.41248	4
AT5G52340	0.227451	0.893093	1.39413	179.21	-0.712124	-0.0543726	0.159789	2.49517	4
AT5G52390	0.220695	1.8961	16.3974	0.241194	-0.726625	0.307679	1.34513	-0.683911	4
AT5G52400	1	10.261	2.80362	342.532	0	1.1197	0.495764	2.8067	4
AT5G52420	4.13026	1.37432	14.0442	0.483578	0.682078	0.152906	1.27063	-0.349393	4
AT5G52510	0.545325	0.263302	1.3735	0.098093	-0.291604	-0.641737	0.152618	-1.11657	4
AT5G52520	2.48492	1.13245	8.00439	0.433004	0.437734	0.0598158	1.00026	-0.402515	4
AT5G52550	0.288154	0.456343	0.54266	0.0857039	-0.598363	-0.37727	-0.29396	-1.1815	4
AT5G52600	0.00103995	0.000263558	0.000936966	5.50147e-05	-3.30309	-3.9632	-3.35324	-4.71661	4
AT5G52640	11.9582	32.7562	5.54232	4.59073	1.19331	1.6779	0.823496	0.732908	4
AT5G52670	9.68086e-05	0.705745	0.00153069	1314.95	-4.44483	-0.167594	-3.1172	3.4536	4
AT5G52690	0.0175021	0.000194681	0.000860331	0.2113	-1.94544	-4.10887	-3.39427	-0.747545	4
AT5G52720	0.240295	6812.15	2.87332	1077.19	-0.685708	4.24463	0.507573	3.35769	4
AT5G52750	6.85596	22.7806	0.732476	1.87978	0.925786	1.50324	-0.149715	0.303521	4
AT5G52760	7.07696	10318.4	0.0214813	0.560065	0.941043	4.44431	-1.84692	-0.278778	4
AT5G52860	6.25981	0.363733	11.2904	0.584431	0.88204	-0.486349	1.16567	-0.258298	4
AT5G52882	0.645261	0.219444	2.20385	0.0948909	-0.210682	-0.729359	0.380008	-1.13253	4
AT5G52930	0.00173905	9.35804	0.00163033	3019.45	-3.05583	1.0754	-3.08687	3.85336	4
AT5G52940	1.28499	11955.6	214.431	10.5253	0.120585	4.51513	2.58146	1.13193	4
AT5G52990	0.2631	0.424842	0.540001	0.0848345	-0.642105	-0.411667	-0.296322	-1.1864	4
AT5G53020	0.425818	0.17583	0.833037	0.0693081	-0.410564	-0.835916	-0.0878494	-1.28361	4
AT5G53048	0.000303167	10610.9	0.00994322	1134.35	-3.89587	4.45775	-2.21736	3.38255	4
AT5G53090	0.758204	0.83663	1.07589	0.124946	-0.133114	-0.0857792	0.0351774	-1.00021	4
AT5G53110	0.123446	0.524071	0.327849	0.202516	-1.00602	-0.310722	-0.536299	-0.767965	4
AT5G53190	0.00956211	0.0049072	0.0169108	0.00181916	-2.23615	-2.55696	-1.96197	-3.03417	4
AT5G53200	6.65891	1.63856	23.215	0.213356	0.911762	0.237475	1.51233	-0.74289	4
AT5G53250	0.0170322	0.0289432	0.0261767	0.00375519	-1.95853	-1.70354	-1.75186	-2.68563	4
AT5G53260	193.67	26.5775	2.80362	957.117	2.53249	1.57738	0.495764	3.30085	4
AT5G53270	1	36.1888	0.00662795	3181.36	0	1.72582	-2.41241	3.87848	4
AT5G53280	0.955842	0.538997	2.22342	0.122902	-0.0217188	-0.297217	0.38426	-1.00814	4
AT5G53320	0.430741	0.0373779	1.03153	0.0489121	-0.405035	-1.58056	0.0149294	-1.45122	4
AT5G53370	1.77278	0.114385	5.2354	0.0780002	0.275338	-1.04268	0.7961	-1.22679	4
AT5G53486	0.965241	0.210039	1.94785	4.20669e-05	-0.0170131	-0.750424	0.320627	-4.84565	4
AT5G53490	3.04684	1.21486	9.09022	0.295413	0.535771	0.0935967	1.06144	-0.586398	4
AT5G53500	2.24469	0.340872	4.39678	0.114873	0.388839	-0.517566	0.712149	-1.04063	4
AT5G53590	0.124331	0.249193	0.197443	0.0527088	-1.00258	-0.668221	-0.780164	-1.41527	4
AT5G53660	0.00756327	3.45559	0.011146	1.48525	-2.34892	0.59631	-2.16244	0.190236	4
AT5G53670	1.84204	1	2132.3	0.2113	0.293768	0	3.68607	-0.747545	4
AT5G53680	0.001273	420867	1.65	27331.6	-3.20585	6.22767	0.240821	4.91276	4
AT5G53710	0.058644	6.80858e-05	0.228836	4.96179e-05	-1.36396	-4.6141	-0.709204	-4.76626	4
AT5G53730	0.210262	0.142277	0.580702	0.0370239	-0.749913	-0.937742	-0.261377	-1.58513	4
AT5G53820	2.69954	11516	2.19979	1.68332	0.47757	4.49712	0.379123	0.250436	4
AT5G53870	0.00412454	1.88733e-05	0.0202029	1.03172e-05	-2.64052	-5.2311	-1.87643	-5.52153	4
AT5G53895	2.31569	29.8102	1.99119	4.20774	0.403814	1.63258	0.33121	0.691015	4
AT5G53970	2.79325	2.52189	9.33987	0.689732	0.493981	0.444836	1.07447	-0.178631	4
AT5G53980	0.0550247	0.103543	0.158546	0.0397327	-1.39459	-1.09057	-0.885675	-1.55118	4
AT5G54000	3.49799	3.80455	17.3054	1.24586	0.602176	0.642575	1.37105	0.105713	4
AT5G54020	0.913562	0.081891	2.24676	0.10321	-0.043475	-1.20338	0.389282	-1.09212	4
AT5G54030	0.247114	0.000251902	0.4517	0.2113	-0.67225	-3.98495	-0.382188	-0.747545	4
AT5G54040	0.901031	0.0280779	1.63431	0.000122719	-0.0501171	-1.71814	0.236226	-4.33078	4
AT5G54050	0.92794	0.0306987	2.21242	0.2113	-0.0359654	-1.67523	0.381876	-0.747545	4
AT5G54060	17.4296	1.93958	11748.3	1.34399	1.37449	0.318581	4.50672	0.142174	4
AT5G54070	284.973	11207.4	2.80362	1195.11	2.71823	4.48405	0.495764	3.40764	4
AT5G54075	1.47352	2.30136	1.97084	0.022711	0.186423	0.400829	0.32627	-1.82016	4
AT5G54095	9.82136	4.2058	12.4603	0.307666	1.09864	0.690793	1.21309	-0.566854	4
AT5G54100	4.51793	4.3744	11.4511	1.39423	0.72522	0.709695	1.17247	0.159821	4
AT5G54130	1.34697	0.327662	3.53049	0.0713402	0.143237	-0.536573	0.606622	-1.26971	4
AT5G54145	0.239435	0.127702	0.468145	0.0357731	-0.68743	-0.989715	-0.364991	-1.60166	4
AT5G54165	4.93693	111.303	3.39588	9.25219	0.767871	2.26612	0.587928	1.06993	4
AT5G54170	4.21756	2.67418	8.60032	0.463855	0.692136	0.473033	1.0348	-0.369418	4
AT5G54180	3.66008	0.879185	11.7849	0.345686	0.623959	-0.0619206	1.18629	-0.510822	4
AT5G54190	0.00276759	0.272973	0.00272973	0.0847563	-2.83239	-0.624389	-2.83901	-1.18685	4
AT5G54200	0.179243	0.390452	0.521992	0.11921	-0.82667	-0.452261	-0.312634	-1.02281	4
AT5G54230	0.451991	0.256944	0.921359	0.0879714	-0.381878	-0.653491	-0.0393884	-1.16894	4
AT5G54270	0.576223	0.390786	1.6466	0.0657133	-0.2651	-0.45185	0.23983	-1.30922	4
AT5G54380	0.463269	0.115159	1.00619	0.0456285	-0.370026	-1.03943	0.00296822	-1.48464	4
AT5G54400	0.000368527	0.000708087	0.39003	0.000831628	-3.80198	-3.48793	-0.452781	-3.41059	4
AT5G54450	196.13	11.5921	2.80362	4.28369	2.53856	1.17836	0.495764	0.699618	4
AT5G54490	1.23286	27.7931	0.934512	0.865802	0.10067	1.59888	-0.0325716	-0.0692972	4
AT5G54530	0.140101	0.111773	0.258183	0.0569096	-0.945153	-1.05379	-0.651178	-1.37839	4
AT5G54550	142.07	8830.91	0.506663	4.89347	2.38349	4.36945	-0.326967	0.763619	4
AT5G54560	0.493829	24862.3	0.662708	15.0149	-0.339305	4.86722	-0.197852	1.30277	4
AT5G54570	0.362366	0.110988	0.253054	5.57573e-05	-0.48816	-1.05717	-0.660828	-4.71016	4
AT5G54585	0.86196	0.191818	1.42926	0.0264162	-0.0714356	-0.794062	0.171758	-1.74748	4
AT5G54610	1407.11	1	1973.88	0.2113	3.48617	0	3.64894	-0.747545	4
AT5G54620	0.00061662	0.00531547	0.00104397	0.2113	-3.55444	-2.51853	-3.30124	-0.747545	4
AT5G54630	0.514547	0.215227	1.10081	0.069441	-0.319541	-0.738689	0.0461899	-1.28269	4
AT5G54690	0.156298	0.30939	0.18047	0.0569197	-0.892543	-0.564167	-0.82339	-1.37831	4
AT5G54740	25.283	392.364	12.1788	17.7078	1.55336	2.87202	1.2021	1.38211	4
AT5G54770	23.585	0.968063	39.5685	0.362352	1.51993	-0.0156089	1.76876	-0.488179	4
AT5G54790	54.6072	0.26243	35.7847	0.000595303	1.92367	-0.643332	1.72042	-3.57136	4
AT5G54820	1246.61	1	1670.19	0.2113	3.42793	0	3.5686	-0.747545	4
AT5G54855	0.764358	0.5366	1.45513	0.123663	-0.129226	-0.29936	0.180383	-1.00517	4
AT5G54930	2.4598	0.792996	8.17247	0.499534	0.432847	-0.111538	1.01026	-0.333781	4
AT5G55090	0.573291	0.909959	1.24692	0.0640778	-0.267554	-0.0453757	0.106122	-1.32134	4
AT5G55110	2.16203	0.51705	0.918409	0.0326378	0.370796	-0.317208	-0.0409304	-1.64577	4
AT5G55150	12.1287	382.959	2.80362	1039.6	1.20012	2.86035	0.495764	3.34061	4
AT5G55170	0.0940994	0.0654519	0.192095	0.0195019	-1.13656	-1.31114	-0.79337	-1.89341	4
AT5G55220	3.02116	1.41437	9.00774	0.437598	0.531701	0.16672	1.05706	-0.397441	4
AT5G55240	5389.41	489360	3.06533	44393.7	4.13197	6.30018	0.53868	5.14602	4
AT5G55250	0.682518	0.0257976	1.17675	0.0334181	-0.183687	-1.75887	0.0782702	-1.63441	4
AT5G55280	4.4796	1.49691	9.54771	0.559642	0.721123	0.193997	1.08505	-0.279141	4
AT5G55340	0.0362174	0.205827	0.610255	0.0738033	-1.59572	-0.760164	-0.237505	-1.25339	4
AT5G55360	0.00121868	0.00296767	0.814592	0.155135	-3.22682	-2.79882	-0.0986168	-0.896134	4
AT5G55370	0.120113	0.250949	0.106751	0.143443	-1.01918	-0.664845	-1.07589	-0.933817	4
AT5G55410	0.130902	17.3311	0.0803171	7.54858	-0.977812	1.37176	-1.21272	0.972068	4
AT5G55450	31.2858	1.7841	19.078	0.440979	1.65581	0.278399	1.41795	-0.393739	4
AT5G55480	0.428122	0.115639	1.02439	0.141862	-0.407968	-1.03743	0.0115864	-0.939147	4
AT5G55500	0.432148	0.39206	1.44879	0.122597	-0.403468	-0.450284	0.178284	-1.00934	4
AT5G55507	1.01211	0.000321486	0.482873	126.857	0.00578646	-3.86765	-0.350095	2.32902	4
AT5G55540	0.616829	0.189421	1.78619	0.123494	-0.232352	-0.80011	0.278962	-1.00583	4
AT5G55550	0.543955	0.32533	1.37925	0.12293	-0.292813	-0.540009	0.154629	-1.00803	4
AT5G55570	1203.18	12.4873	2096.26	1.63259	3.41088	1.21413	3.67787	0.23572	4
AT5G55590	0.228926	0.000480198	0.314591	0.000236703	-0.709015	-3.67469	-0.556151	-4.01488	4
AT5G55600	0.47108	0.175691	1.65333	0.114286	-0.361985	-0.836295	0.241793	-1.04309	4
AT5G55710	2.27404	1.50115	8.91737	0.583175	0.395086	0.195357	1.05221	-0.259333	4
AT5G55730	0.0670297	0.0926578	0.128999	0.072004	-1.29969	-1.14398	-0.984855	-1.26526	4
AT5G55750	281.51	20.4887	0.817732	4.11858	2.71235	1.45225	-0.0967667	0.680716	4
AT5G55820	0.540271	0.170405	1.92422	0.102802	-0.296081	-0.850987	0.314758	-1.09402	4
AT5G55830	0.290072	0.108561	0.895789	0.0196276	-0.595173	-1.06781	-0.0529232	-1.89032	4
AT5G55850	0.591527	0.754372	1.21133	0.1204	-0.252495	-0.135551	0.0921968	-1.01803	4
AT5G55900	0.886741	0.57039	1.49006	0.105047	-0.0578053	-0.269993	0.191792	-1.08363	4
AT5G55910	0.627901	0.168485	1.62627	0.095424	-0.223797	-0.856437	0.233855	-1.12983	4
AT5G55950	0.29735	0.0886387	0.431073	0.0496401	-0.583255	-1.16531	-0.404666	-1.44412	4
AT5G55960	0.127985	0.160696	0.471734	0.0755954	-0.98865	-0.879199	-0.361319	-1.24185	4
AT5G55980	1	3.64351	2.80362	536.781	0	0.621777	0.495764	3.02273	4
AT5G56040	0.348261	0.0655517	0.852622	0.0658658	-0.507254	-1.31041	-0.076674	-1.30811	4
AT5G56080	0.19136	14.8288	1.11693	7.51808	-0.795213	1.29678	0.0531812	0.970121	4
AT5G56090	3.69198	0.826305	8.9531	0.479629	0.628132	-0.0917512	1.05413	-0.353337	4
AT5G56200	0.949476	0.000743641	1.12425	0.000214062	-0.0249323	-3.46437	0.0563213	-4.06323	4
AT5G56240	0.576928	0.179085	1.64758	0.120172	-0.264512	-0.827095	0.240117	-1.01894	4
AT5G56300	0.845875	2294.33	1.06247	0.000431961	-0.0804945	3.72129	0.0291421	-3.7256	4
AT5G56320	0.738361	0.166833	1.51613	0.0687455	-0.145867	-0.861174	0.200131	-1.28753	4
AT5G56460	0.470226	0.327492	1.27923	0.108901	-0.362858	-0.536823	0.118425	-1.0663	4
AT5G56490	8.11304e-05	0.000145686	0.00100575	0.000130895	-4.5298	-4.24828	-3.31917	-4.29977	4
AT5G56520	0.351059	0.333693	0.829894	0.0858506	-0.503405	-0.527803	-0.0896672	-1.18068	4
AT5G56530	0.286871	0.198044	0.636445	0.0865678	-0.600509	-0.778701	-0.217297	-1.17668	4
AT5G56540	0.12495	0.188077	0.0720634	0.0236537	-1.00019	-0.803535	-1.26486	-1.8006	4
AT5G56590	0.911615	0.153714	1.83311	0.0828792	-0.0445013	-0.90056	0.29143	-1.19762	4
AT5G56620	0.263398	0.019704	0.162779	0.0622127	-0.641562	-1.88846	-0.873004	-1.33555	4
AT5G56650	0.716977	0.205788	1.47324	0.0907967	-0.160001	-0.760256	0.18633	-1.15374	4
AT5G56660	0.409834	0.134965	0.91655	0.0761911	-0.428963	-0.963115	-0.041905	-1.23808	4
AT5G56700	988.753	160.66	2.80362	117.251	3.31649	2.44262	0.495764	2.29115	4
AT5G56720	0.149089	0.439767	0.36228	0.0436546	-0.915252	-0.395063	-0.488274	-1.50591	4
AT5G56795	4.47087	3.21088	9.9794	0.254176	0.720185	0.560989	1.10632	-0.658699	4
AT5G56810	0.168122	0.00112867	0.657261	0.000141507	-0.857473	-3.26372	-0.201821	-4.26228	4
AT5G56840	1230.73	4.95357	13.3992	1.00122	3.42176	0.769489	1.24802	0.000587696	4
AT5G56850	9.11677	0.26941	12.3388	0.0964935	1.06284	-0.630708	1.20838	-1.12447	4
AT5G56870	0.198416	0.163541	1.10826	0.064679	-0.7778	-0.87076	0.0494323	-1.31685	4
AT5G56890	0.673162	0.146974	1.39263	0.0791045	-0.190324	-0.922124	0.15927	-1.22003	4
AT5G56960	0.0854443	10.4929	0.0124792	1045.99	-1.18296	1.13045	-2.10811	3.34355	4
AT5G57010	1.44479	14.7364	0.188378	2.43835	0.176952	1.29377	-0.802765	0.428634	4
AT5G57040	4.79342	1.37189	11.2542	0.314207	0.753685	0.152053	1.16413	-0.556738	4
AT5G57070	0.124525	0.0407459	0.243587	0.0297097	-1.00183	-1.53907	-0.679164	-1.69097	4
AT5G57123	0.267862	79.0715	1.77048	5.42573	-0.633479	2.1017	0.274714	0.813272	4
AT5G57130	0.409982	0.100939	1.05359	0.0641246	-0.428789	-1.10282	0.0251029	-1.32099	4
AT5G57150	0.453252	0.165974	0.615454	0.0710477	-0.380538	-0.863656	-0.233426	-1.27169	4
AT5G57190	0.0839184	4.88172	0.245285	1.21136	-1.19162	0.762463	-0.675822	0.0922083	4
AT5G57220	1.15315	23.1611	2.604	10.8556	0.0685271	1.51121	0.460243	1.14679	4
AT5G57250	0.740536	0.0932795	1.91673	0.0999874	-0.144452	-1.14077	0.312882	-1.10737	4
AT5G57340	0.612051	0.248986	1.59017	0.0822185	-0.236092	-0.668621	0.22306	-1.20146	4
AT5G57345	4.5897	3.02058	9.07133	0.343149	0.7328	0.531609	1.06044	-0.514365	4
AT5G57380	0.626527	15.0971	2.80362	0.602955	-0.22485	1.3054	0.495764	-0.243293	4
AT5G57480	0.069863	0.742785	0.177105	0.142614	-1.27978	-0.142994	-0.832441	-0.936605	4
AT5G57530	3.31083	1.15489e-05	4.01364	0.0184991	0.575731	-5.46729	0.668304	-1.9188	4
AT5G57540	1.82973	0.0152145	3.18702	0.0147736	0.290542	-2.0128	0.557403	-2.02695	4
AT5G57550	9.69533	16.1861	6.45915	0.834143	1.09243	1.33889	0.897115	-0.0872112	4
AT5G57560	8.97487	1.92656	10.2943	0.346572	1.0553	0.315341	1.12126	-0.509591	4
AT5G57570	1.62542	0.434093	2.40424	0.0607723	0.233605	-0.401308	0.421861	-1.34681	4
AT5G57620	0.246015	0.0660722	0.54936	0.0581916	-0.674394	-1.3066	-0.288059	-1.36768	4
AT5G57625	3.66256	0.106628	5.38906	0.11997	0.624284	-1.07645	0.810011	-1.01975	4
AT5G57670	0.0766235	0.053528	0.181757	4.69151e-05	-1.23536	-1.40785	-0.819972	-4.7932	4
AT5G57685	0.168965	0.0620163	0.313013	0.0185626	-0.855069	-1.33707	-0.558568	-1.91715	4
AT5G57740	0.609314	0.187656	1.1081	0.096841	-0.238248	-0.804612	0.0493621	-1.12275	4
AT5G57770	0.323528	0.113255	0.855298	0.0708171	-0.542679	-1.04745	-0.0751673	-1.27325	4
AT5G57780	0.314201	0.228243	0.407686	0.0679446	-0.556747	-0.710452	-0.43149	-1.29317	4
AT5G57785	2.83782	0.258006	4.25117	0.0619145	0.501595	-0.651508	0.695954	-1.33786	4
AT5G57800	0.890282	0.213046	2.36989	0.0717411	-0.0558888	-0.743587	0.41494	-1.26702	4
AT5G57820	0.732773	1	2579.39	232.781	-0.14952	0	3.7776	2.62094	4
AT5G57830	0.467464	0.362347	1.23215	0.0979519	-0.365691	-0.488185	0.100392	-1.11726	4
AT5G57840	0.470311	0.149431	1.09811	0.0754512	-0.362771	-0.914149	0.0450065	-1.24277	4
AT5G57920	0.590831	5.59125	2.01811	926.31	-0.253061	0.827724	0.337669	3.28512	4
AT5G57970	0.202304	0.0684358	0.413055	0.0705204	-0.768467	-1.2897	-0.425198	-1.27527	4
AT5G58120	14.7968	4.17096	60.0225	0.520173	1.29574	0.686794	1.96914	-0.314312	4
AT5G58150	0.18443	1.56335	5.86765	0.0730074	-0.812951	0.214879	0.850927	-1.2586	4
AT5G58180	0.0775365	0.00104104	0.00334183	0.2113	-1.22966	-3.30258	-2.74171	-0.747545	4
AT5G58260	3.4138	0.671182	11.8507	0.0987543	0.590459	-0.191742	1.18897	-1.11334	4
AT5G58280	0.462173	0.112714	3.97269	5.69767e-05	-0.371165	-1.04975	0.663373	-4.69976	4
AT5G58300	0.367594	0.113512	0.92009	0.0688836	-0.481272	-1.04636	-0.0400511	-1.28657	4
AT5G58320	0.133025	0.243041	0.28372	0.0945311	-0.970079	-0.680243	-0.60582	-1.13436	4
AT5G58330	3.09619	0.889777	8.51012	0.261899	0.543498	-0.0561617	1.02973	-0.644306	4
AT5G58340	0.262459	0.200468	0.819308	0.108266	-0.643278	-0.772853	-0.0958405	-1.06912	4
AT5G58360	0.277319	0.0374738	0.831832	9.79402e-05	-0.616794	-1.57932	-0.0885454	-4.43925	4
AT5G58465	0.0202357	2314.98	0.00116878	0.2113	-1.87565	3.72559	-3.24693	-0.747545	4
AT5G58500	0.653377	0.0371437	1.45435	0.0267546	-0.20467	-1.58358	0.180126	-1.74136	4
AT5G58520	0.246414	0.147927	0.696675	0.0689761	-0.673615	-0.919015	-0.173814	-1.28592	4
AT5G58550	0.151216	0.0661955	0.994664	0.049558	-0.90844	-1.30571	-0.00257272	-1.44491	4
AT5G58580	0.773607	0.393275	1.75243	0.0652782	-0.123442	-0.448797	0.269785	-1.31242	4
AT5G58650	2.5618	0.903837	8.61596	0.248481	0.452387	-0.0486216	1.03567	-0.669598	4
AT5G58660	1.71653	1.69271	10.5607	0.747226	0.259831	0.253112	1.13354	-0.140128	4
AT5G58670	0.13166	2.47682	0.00215902	0.429098	-0.975036	0.436164	-2.9518	-0.406873	4
AT5G58680	2.42474	74.3716	1.35886	270.45	0.425944	2.07223	0.147465	2.69307	4
AT5G58690	0.213383	0.145366	0.536131	0.065007	-0.742827	-0.927413	-0.29978	-1.31442	4
AT5G58770	84.1737	6.21699	157.045	0.798963	2.13177	0.878739	2.43168	-0.107933	4
AT5G58780	0.240622	0.205964	0.144926	0.031587	-0.685053	-0.759846	-0.928871	-1.66151	4
AT5G58784	1.26356	0.107746	0.791899	9.3363e-05	0.112499	-1.07143	-0.112204	-4.46226	4
AT5G58840	2.69743	8078.62	0.0490088	1250.38	0.477196	4.32663	-1.45027	3.42938	4
AT5G58860	0.0141467	0.0201541	0.0707562	0.0313782	-2.0478	-1.87759	-1.27367	-1.6647	4
AT5G58910	0.50564	0.0845193	0.15527	0.158371	-0.327939	-1.18819	-0.895716	-0.886205	4
AT5G58930	0.358106	0.428566	0.851945	0.119497	-0.493847	-0.407471	-0.0770561	-1.02165	4
AT5G58950	0.550984	0.312318	2.12348	0.104463	-0.286639	-0.559637	0.362143	-1.08631	4
AT5G59000	0.118186	0.193361	0.168918	0.121139	-1.02696	-0.790212	-0.855202	-1.01509	4
AT5G59010	0.121322	0.299181	0.194641	0.159613	-1.01436	-0.580303	-0.787037	-0.882451	4
AT5G59020	0.299227	0.142772	0.598743	0.0968514	-0.58023	-0.936071	-0.246663	-1.12269	4
AT5G59040	0.0349861	1	0.00885196	0.2113	-1.61236	0	-2.27326	-0.747545	4
AT5G59050	0.514871	0.141981	0.693445	0.118479	-0.319239	-0.938742	-0.176049	-1.02576	4
AT5G59060	19.43	14.2816	6.51254	2.15348	1.42674	1.2787	0.901074	0.36889	4
AT5G59090	0.428217	0.0967877	1.67966	0.116146	-0.407862	-1.12301	0.249389	-1.03533	4
AT5G59130	14.4562	0.831861	46.3442	0.538057	1.28454	-0.0885283	1.84477	-0.298057	4
AT5G59220	0.0370584	0.183283	0.0800953	0.0206151	-1.58469	-0.815951	-1.21405	-1.86672	4
AT5G59260	0.041931	0.00492304	0.212981	0.0234183	-1.52528	-2.55541	-0.743734	-1.80541	4
AT5G59270	0.0367001	0.000576854	0.166659	0.2113	-1.58936	-3.5865	-0.861678	-0.747545	4
AT5G59310	0.00297516	0.130958	0.0899199	2.12645e-05	-2.79761	-0.977608	-1.15841	-5.17373	4
AT5G59320	0.097693	0.0310952	0.0473596	0.00941049	-1.11853	-1.66906	-1.46673	-2.24384	4
AT5G59340	6.72013	1.69637	12.8081	0.489485	0.916163	0.254151	1.22633	-0.343555	4
AT5G59350	0.308931	0.167285	0.777215	0.0513954	-0.564881	-0.859872	-0.121205	-1.42741	4
AT5G59360	0.262608	0.10765	1.71743	0.0139791	-0.643007	-1.07186	0.260082	-2.05353	4
AT5G59370	0.00474796	1	0.00599055	0.000513562	-2.57283	0	-2.46103	-3.64239	4
AT5G59510	1.05252	10.0343	1.74394	1.93057	0.0246148	1.10896	0.267451	0.316343	4
AT5G59520	0.0135892	0.253367	0.0565247	0.189724	-2.06713	-0.660233	-1.38166	-0.799342	4
AT5G59530	0.0105648	1.22819	0.0585478	0.50893	-2.18819	0.0988454	-1.36475	-0.32482	4
AT5G59580	0.0741284	11.2516	0.293885	0.548217	-1.25128	1.16402	-0.588893	-0.28906	4
AT5G59590	0.265212	0.119984	0.981129	0.0478529	-0.63826	-1.01969	-0.00916164	-1.46175	4
AT5G59662	2.18014	3.84442	3.62886	854.608	0.374807	0.647589	0.619839	3.24637	4
AT5G59690	0.502202	0.993088	0.977545	0.10289	-0.33122	-0.00333533	-0.0109217	-1.09361	4
AT5G59720	1.67921	34.9501	1.41714	3.6386	0.249261	1.70908	0.16766	0.621128	4
AT5G59730	2.84744	0.526066	3.38051	0.123941	0.503222	-0.308894	0.585747	-1.00409	4
AT5G59732	0.475677	0.188416	1.44832	0.0882137	-0.357316	-0.80267	0.178128	-1.16762	4
AT5G59750	7.03973	1.10737	22.0937	0.211662	0.938507	0.0490456	1.48852	-0.746723	4
AT5G59760	0.447944	0.000473504	0.374633	7.65675e-05	-0.386203	-3.68145	-0.47215	-4.55764	4
AT5G59780	0.142013	0.0518179	0.515799	0.0145517	-0.938634	-1.42347	-0.318373	-2.03422	4
AT5G59820	9.89761	6.22692	5.09819	2.01092	1.10236	0.879506	0.783328	0.335952	4
AT5G59845	0.000121994	0.530792	0.000204652	0.0956121	-4.33363	-0.304594	-4.08485	-1.12889	4
AT5G59920	1.91656	0.407404	6.47479	0.104149	0.312839	-0.431823	0.898278	-1.08776	4
AT5G59990	1.47723	1472.1	14.6957	0.2113	0.187631	3.50789	1.29244	-0.747545	4
AT5G60010	0.000591328	0.00552501	0.0158451	0.00045584	-3.57458	-2.49994	-1.99327	-3.69973	4
AT5G60020	0.119684	0.0562547	0.236054	0.0454388	-1.0209	-1.38396	-0.694271	-1.48664	4
AT5G60022	3.44194	0.0563784	12.4684	1.34969	0.594407	-1.3829	1.2134	0.14421	4
AT5G60050	0.746318	0.319174	1.40352	0.111227	-0.140713	-0.549195	0.163017	-1.05614	4
AT5G60120	0.624118	0.20261	1.43935	0.111121	-0.226703	-0.767741	0.175139	-1.0566	4
AT5G60200	0.451573	0.537774	0.976858	0.100868	-0.382323	-0.298309	-0.0112596	-1.10315	4
AT5G60220	0.172804	1.60802	0.0468707	0.407064	-0.844264	0.228427	-1.47172	-0.432224	4
AT5G60335	4.19995	1.48869	11.5913	0.750643	0.690124	0.191347	1.17832	-0.137933	4
AT5G60480	0.000882527	1	0.0108758	0.2113	-3.38202	0	-2.17424	-0.747545	4
AT5G60490	0.198228	0.0274665	0.245326	0.0306142	-0.778255	-1.72873	-0.675743	-1.67655	4
AT5G60520	1.01025	0.0768231	1.57906	0.0679334	0.00490436	-1.23411	0.219687	-1.29324	4
AT5G60540	4.19064	3.9001	15.737	0.660292	0.689056	0.654504	1.32536	-0.199608	4
AT5G60570	0.440602	0.212726	1.42209	0.0889293	-0.394151	-0.744312	0.169339	-1.16373	4
AT5G60580	0.290859	0.138137	0.582034	0.112437	-0.593869	-0.951944	-0.260275	-1.05094	4
AT5G60650	0.113049	0.121971	0.208228	0.0526906	-1.04833	-1.0118	-0.754589	-1.41544	4
AT5G60660	0.0076885	0.00594186	0.0198739	0.00408142	-2.34103	-2.46496	-1.88433	-2.64557	4
AT5G60720	0.198445	0.063674	0.27093	0.0292287	-0.777729	-1.32438	-0.628002	-1.69882	4
AT5G60760	0.0843812	3.17762	0.630038	1.18449	-1.18898	0.555982	-0.222163	0.0814222	4
AT5G60810	15.0128	14.1732	9.56011	462.676	1.30271	1.27503	1.08568	2.95129	4
AT5G60850	0.691915	0.112245	1.27335	0.0405926	-0.177111	-1.05176	0.116211	-1.54088	4
AT5G60860	0.716757	0.335019	0.88897	0.0586527	-0.160148	-0.525895	-0.0565979	-1.36389	4
AT5G60880	4.44672	0.447499	9.82534	0.147394	0.717581	-0.386681	1.09884	-0.920749	4
AT5G60890	0.381692	0.134573	0.516028	0.0854589	-0.463173	-0.964512	-0.318159	-1.18288	4
AT5G60900	1553.05	0.307241	366.365	1.82755	3.53363	-0.567518	2.83905	0.289969	4
AT5G60920	0.944171	0.112392	2.55081	0.151588	-0.0276264	-1.05113	0.450318	-0.907258	4
AT5G60930	0.435869	0.125826	1.12567	0.0500368	-0.399345	-0.996834	0.0569283	-1.44029	4
AT5G61070	0.314334	0.000529961	0.971348	0.000252061	-0.556543	-3.62728	-0.01398	-3.98465	4
AT5G61160	0.370765	24.2431	2.99752	87.2616	-0.477142	1.53317	0.527923	2.14909	4
AT5G61180	219.05	1691.09	2.80362	0.2113	2.59171	3.57458	0.495764	-0.747545	4
AT5G61200	0.272717	0.133662	0.625196	0.0385086	-0.624841	-0.96778	-0.225873	-1.56623	4
AT5G61250	0.145117	0.125364	0.321278	0.064142	-0.928237	-0.998603	-0.546036	-1.32086	4
AT5G61260	0.193508	0.164869	0.927255	0.0603624	-0.789845	-0.86687	-0.0363207	-1.35007	4
AT5G61270	9.13487	0.579625	8.11904	0.148918	1.06379	-0.26227	1.0071	-0.915804	4
AT5G61290	0.510104	0.050932	0.91836	0.0744478	-0.323712	-1.43176	-0.040956	-1.24921	4
AT5G61320	1	14737.7	0.0735164	1349.85	0	4.61574	-1.25526	3.4662	4
AT5G61340	0.101746	0.0190663	0.288474	0.027819	-1.09899	-1.90428	-0.597829	-1.72259	4
AT5G61410	4.48444	1.24237	13.5128	0.188639	0.721643	0.104366	1.25209	-0.802101	4
AT5G61420	1.29286	0.0695966	3.55157	0.107276	0.123523	-1.28161	0.609485	-1.07353	4
AT5G61430	0.282669	0.0456451	0.384848	0.0625378	-0.607604	-1.48447	-0.459213	-1.33304	4
AT5G61440	0.805618	0.473671	2.22222	0.106172	-0.103944	-0.359348	0.384001	-1.07851	4
AT5G61455	4.40365	3.39734	3.60789	0.00856832	0.7129	0.588135	0.617052	-2.28892	4
AT5G61480	0.507509	0.0720534	1.10312	0.0571485	-0.326165	-1.26493	0.0471986	-1.37638	4
AT5G61495	170.38	3443.16	2.80362	0.2113	2.47087	3.91651	0.495764	-0.747545	4
AT5G61520	1.10792	0.263207	1.05637	0.0374756	0.0492845	-0.641911	0.0263699	-1.5793	4
AT5G61570	0.12088	0.074917	0.17313	0.0115904	-1.01612	-1.24619	-0.843358	-2.14364	4
AT5G61590	0.850234	0.577751	2.30697	0.10895	-0.078023	-0.263826	0.402001	-1.06609	4
AT5G61600	5.98338	0.164329	4.38586	0.0772438	0.86032	-0.868446	0.710954	-1.23148	4
AT5G61610	8.05	11.4466	23.3872	1.76464	1.003	1.17228	1.51588	0.273125	4
AT5G61640	0.723132	0.283992	2.02024	0.0980475	-0.15589	-0.605359	0.338175	-1.11679	4
AT5G61660	0.0111886	0.0202944	0.0366245	0.00230332	-2.16061	-1.87426	-1.59035	-2.92069	4
AT5G61850	0.171005	0.00047108	0.481522	0.000409433	-0.849296	-3.68391	-0.351442	-3.75136	4
AT5G61900	0.254317	0.440162	2.09297e-05	0.2113	-0.658434	-0.394631	-5.18136	-0.747545	4
AT5G62100	1.16556	0.294549	2.61172	0.0646675	0.0736753	-0.587807	0.461666	-1.31694	4
AT5G62130	0.950678	0.393194	1.81161	0.0975643	-0.0243237	-0.448896	0.285757	-1.11917	4
AT5G62140	5.05502	0.782338	18.5051	0.177766	0.779239	-0.118045	1.40328	-0.830649	4
AT5G62170	0.0618034	0.177353	0.109958	0.0734773	-1.33872	-0.831769	-1.06166	-1.25552	4
AT5G62210	168.6	12.1425	64.5714	4.06797	2.46582	1.20066	2.00427	0.67477	4
AT5G62220	0.941139	0.413987	1.96538	0.0828223	-0.0291736	-0.424114	0.324936	-1.19795	4
AT5G62240	105.586	3.74329	312.606	0.41096	2.24076	0.634769	2.76273	-0.427644	4
AT5G62280	0.0645235	0.307355	0.146661	0.0547671	-1.31801	-0.567341	-0.923148	-1.39685	4
AT5G62320	1.74375	1982.87	0.00757	0.000426658	0.267398	3.65112	-2.3485	-3.73154	4
AT5G62340	1.81402	0.611	1.50276	0.076651	0.286396	-0.236919	0.195873	-1.23518	4
AT5G62360	6.35313	0.527279	10.6557	0.272436	0.889156	-0.307787	1.13785	-0.625336	4
AT5G62380	0.129179	0.0226597	0.08945	0.0288097	-0.984186	-1.82124	-1.16093	-1.70577	4
AT5G62420	0.000759709	0.000201234	0.0012598	0.000196329	-3.45409	-4.09295	-3.21086	-4.10481	4
AT5G62430	3.37039	0.993133	2.76396	0.0979683	0.584305	-0.00331362	0.488913	-1.11718	4
AT5G62470	0.986253	0.237364	1.10186	0.0794951	-0.00665687	-0.691608	0.046646	-1.21766	4
AT5G62490	0.2105	4.71877	0.0663415	1.64079	-0.749369	0.746137	-1.30465	0.238129	4
AT5G62520	2.66465	20.0294	2.74447	2.04464	0.471316	1.44135	0.48551	0.34395	4
AT5G62550	0.17066	0.0694838	0.367888	0.0182003	-0.850267	-1.28239	-0.480888	-1.92663	4
AT5G62670	0.474938	0.250611	1.47925	0.123031	-0.358063	-0.665493	0.188287	-1.00764	4
AT5G62730	259.687	0.000690534	17.7256	0.707955	2.67354	-3.5	1.38259	-0.16609	4
AT5G62800	1	16156.5	250.933	7.52726	0	4.65994	2.65705	0.970708	4
AT5G62820	0.378885	0.435928	0.694783	0.110084	-0.466723	-0.39928	-0.175122	-1.06111	4
AT5G62840	4.30823	1.11648	16.5841	0.264157	0.702365	0.0529869	1.35058	-0.640177	4
AT5G62890	0.733935	0.254062	1.4814	0.118175	-0.148759	-0.658917	0.188986	-1.027	4
AT5G62900	0.676114	0.525545	1.30373	0.111396	-0.188221	-0.309372	0.127547	-1.05541	4
AT5G62920	3.32263	0.0644774	1.55678	0.0538412	0.577442	-1.31835	0.212856	-1.40505	4
AT5G62940	0.437487	0.137641	0.938681	0.0886303	-0.397563	-0.953672	-0.0304311	-1.16535	4
AT5G63060	4.72823	1.64357	10.9136	0.255724	0.7471	0.238943	1.14935	-0.65578	4
AT5G63090	5.639	0.509091	13.2775	0.164999	0.831813	-0.324668	1.24364	-0.866489	4
AT5G63100	2.68192	0.523604	8.2965	0.192922	0.474421	-0.311151	1.0175	-0.791303	4
AT5G63160	3.81285	3.31178	16.5591	0.887272	0.643624	0.575869	1.34985	-0.057517	4
AT5G63180	0.087486	0.0289191	0.227873	0.0179039	-1.1716	-1.70394	-0.711233	-1.93453	4
AT5G63310	2.92668	1.81995	8.08885	0.308881	0.516421	0.287967	1.00531	-0.564959	4
AT5G63350	0.0695063	0.481805	0.273249	0.191143	-1.28224	-0.35116	-0.623904	-0.795759	4
AT5G63390	0.347201	0.0919404	0.0742177	0.0648396	-0.508719	-1.14772	-1.2507	-1.31566	4
AT5G63410	0.313931	0.11267	0.629748	0.0790348	-0.55716	-1.04994	-0.222384	-1.22046	4
AT5G63450	0.447581	0.0370822	1.61496	0.0170574	-0.386593	-1.58438	0.2305	-1.95782	4
AT5G63500	0.607837	0.814344	0.990661	0.0795602	-0.239414	-0.098763	-0.004512	-1.21727	4
AT5G63560	0.0974727	0.0622804	0.111011	0.000109951	-1.11962	-1.33503	-1.05707	-4.38362	4
AT5G63590	0.118951	0.0444665	0.256172	0.0385432	-1.02385	-1.49705	-0.654938	-1.56579	4
AT5G63595	0.111422	0.105013	0.171199	0.0650921	-1.0553	-1.08379	-0.84875	-1.31379	4
AT5G63600	0.0971723	0.214345	0.493087	0.143738	-1.1211	-0.740664	-0.340029	-0.932828	4
AT5G63650	0.0389546	0.757259	0.0944594	0.274216	-1.56069	-0.133714	-1.13472	-0.622206	4
AT5G63700	0.787149	0.325401	1.64315	0.106324	-0.115097	-0.539904	0.238823	-1.07782	4
AT5G63710	0.528816	0.247824	1.34158	0.081276	-0.306387	-0.670872	0.14131	-1.20701	4
AT5G63760	0.512954	0.359817	1.20286	0.117069	-0.321033	-0.491555	0.0888225	-1.03152	4
AT5G63800	0.117765	0.120695	0.440552	0.084374	-1.02867	-1.01685	-0.394206	-1.18902	4
AT5G63950	0.465806	0.149169	1.52624	0.115263	-0.3674	-0.914993	0.203328	-1.039	4
AT5G64000	2.46513	1.63088	11.683	1966.66	0.433889	0.235218	1.18211	3.64718	4
AT5G64060	8.78044	4.76086	5.09553	1.2219	1.04476	0.750408	0.783077	0.0963739	4
AT5G64120	1.71301	0.689586	8.53463	0.847508	0.258845	-0.178732	1.03111	-0.0795673	4
AT5G64180	0.527903	0.847189	1.09091	0.110137	-0.307218	-0.0797479	0.0418453	-1.06087	4
AT5G64190	0.00446871	0.12775	0.0541196	0.0559948	-2.60197	-0.989535	-1.40257	-1.38619	4
AT5G64210	0.0181904	1.60935	0.0496802	1.35972	-1.92689	0.228826	-1.44373	0.147769	4
AT5G64230	1.54983	8.0541	4.69356	1.45961	0.210704	1.00324	0.743561	0.181862	4
AT5G64290	3.28166	0.729589	12.1807	0.355088	0.571476	-0.151615	1.20217	-0.497917	4
AT5G64340	0.584717	0.129324	1.60358	0.0871048	-0.258063	-0.983644	0.227098	-1.1737	4
AT5G64410	0.28562	0.203467	0.806703	0.0954209	-0.602611	-0.765711	-0.103297	-1.12985	4
AT5G64450	0.156415	0.462506	0.422217	3.86436e-05	-0.892184	-0.370819	-0.414648	-4.88647	4
AT5G64460	2.98611	1.29137	10.1342	0.221216	0.52609	0.122966	1.11372	-0.72549	4
AT5G64510	5.27419	13.1478	3.74566	2.72003	0.79965	1.23892	0.635073	0.481208	4
AT5G64530	0.103106	0.0447094	0.186292	0.0204814	-1.0926	-1.49443	-0.808121	-1.86985	4
AT5G64540	0.00284422	993.88	0.0286422	0.2113	-2.81925	3.31898	-1.70857	-0.747545	4
AT5G64550	0.251719	0.0506761	0.442017	0.0512899	-0.663372	-1.43418	-0.392609	-1.42839	4
AT5G64570	1.19805	0.0682252	4.33308	0.0521106	0.0868947	-1.29118	0.705131	-1.42076	4
AT5G64572	0.855453	0.164242	1.98782	0.096753	-0.0750798	-0.8687	0.330396	-1.12318	4
AT5G64580	3.08239	0.813987	11.9406	0.303642	0.54135	-0.0989739	1.1926	-0.573185	4
AT5G64590	3.55205e-05	1	0.0909599	0.2113	-4.927	0	-1.15287	-0.747545	4
AT5G64690	0.398217	0.164757	1.01948	0.0320433	-0.442791	-0.867195	0.00927735	-1.65461	4
AT5G64740	0.489223	0.104239	1.59127	0.0942343	-0.343812	-1.08734	0.223391	-1.13587	4
AT5G64750	0.661979	41.8621	1.21621	3.17004	-0.198381	1.79586	0.0941291	0.554833	4
AT5G64770	0.413154	0.202652	0.452506	0.11024	-0.425083	-0.767641	-0.38133	-1.06043	4
AT5G64780	1.08189	0.442144	1.69286	0.123267	0.0378496	-0.392471	0.253155	-1.00671	4
AT5G64790	1	2052.99	146.827	0.2113	0	3.66784	2.39932	-0.747545	4
AT5G64810	0.728708	181.125	1.2727	9.25966	-0.152196	2.50028	0.115963	1.07032	4
AT5G64840	3.51707	0.707605	11.2756	0.239151	0.604791	-0.166328	1.16504	-0.688002	4
AT5G64850	4.41616	1.09493	9.74202	0.200913	0.714264	0.0436117	1.09474	-0.771786	4
AT5G64870	0.277118	0.597551	0.0520855	0.123338	-0.617143	-0.247622	-1.42099	-1.00644	4
AT5G64880	0.546647	0.642847	0.955242	0.0974739	-0.29044	-0.212485	-0.0220207	-1.11961	4
AT5G64890	0.000127822	1.8178	0.000218658	0.351354	-4.31119	0.287397	-4.05301	-0.503	4
AT5G64900	0.399658	0.215803	0.700011	0.102138	-0.441054	-0.737404	-0.171517	-1.09713	4
AT5G65010	12.9031	0.733923	17.8096	0.146324	1.22988	-0.148767	1.38486	-0.924253	4
AT5G65060	0.596117	0.708709	0.957799	0.101477	-0.248777	-0.165578	-0.0207352	-1.10026	4
AT5G65210	0.355453	0.292469	0.966503	0.112668	-0.497423	-0.591214	-0.0163844	-1.04995	4
AT5G65225	0.000533236	0.00129313	0.0259866	0.2113	-3.62431	-3.19831	-1.75536	-0.747545	4
AT5G65230	0.0481892	0.000125737	0.149526	0.0335654	-1.45838	-4.3191	-0.913843	-1.63229	4
AT5G65310	0.408086	0.13407	0.844406	0.0805297	-0.431018	-0.966313	-0.0813307	-1.21144	4
AT5G65320	1.85817	0.0677895	3.2989	0.167157	0.29796	-1.29426	0.573995	-0.860241	4
AT5G65330	653.867	1	1961.74	0.000582993	3.11762	0	3.64597	-3.58141	4
AT5G65340	10.3611	0.0141158	2.96288	0.0200411	1.12437	-2.04885	0.522333	-1.8803	4
AT5G65430	0.355667	0.937689	1.0691	0.123365	-0.497133	-0.0309396	0.0321316	-1.00633	4
AT5G65480	0.502341	0.571977	1.16837	0.107096	-0.331087	-0.268657	0.0748327	-1.07434	4
AT5G65530	0.114801	0.0377024	0.371633	0.0307723	-1.04093	-1.5764	-0.476017	-1.67408	4
AT5G65550	207.63	9201.4	3.09059	1820.68	2.56596	4.38921	0.542628	3.61009	4
AT5G65600	0.163555	21.497	0.300386	11.6237	-0.870716	1.47536	-0.57837	1.17967	4
AT5G65670	0.460654	0.352963	1.05741	0.117177	-0.372748	-0.500804	0.0268469	-1.03108	4
AT5G65683	1.35179	0.263807	2.55553	0.114241	0.144956	-0.640816	0.451208	-1.04328	4
AT5G65710	0.358203	0.184055	0.68357	0.0463751	-0.493716	-0.813931	-0.182946	-1.47684	4
AT5G65730	26.9811	0.397244	35.1968	0.11752	1.58463	-0.443968	1.71246	-1.02967	4
AT5G65770	0.336908	0.161565	0.921112	0.0952046	-0.523192	-0.876604	-0.0395174	-1.13094	4
AT5G65800	0.00146771	0.00029767	4.02799e-05	0.000252195	-3.13741	-3.90467	-4.86653	-3.98439	4
AT5G65840	3.73667	0.704716	9.17604	0.28298	0.633918	-0.168295	1.06596	-0.607075	4
AT5G65925	0.395778	0.583867	0.803227	0.0911321	-0.445746	-0.258763	-0.105373	-1.15197	4
AT5G65970	0.323763	0.0400663	0.600368	0.0362137	-0.542331	-1.54716	-0.24536	-1.59577	4
AT5G65980	0.0501897	1.48772	0.0954034	0.001843	-1.43882	0.191035	-1.12994	-3.02791	4
AT5G66040	0.409485	0.250364	1.28237	0.0603917	-0.429373	-0.665968	0.119604	-1.34984	4
AT5G66045	5.85981e-05	0.467661	2.97007	0.278973	-4.68626	-0.365489	0.523498	-0.613935	4
AT5G66050	0.469222	0.551797	1.06432	0.121527	-0.363886	-0.28593	0.0299783	-1.01355	4
AT5G66052	1.83006	0.449011	2.09006	0.112857	0.29063	-0.385059	0.354514	-1.04915	4
AT5G66080	0.0895641	0.231122	0.114963	0.074268	-1.16031	-0.704424	-1.04025	-1.25037	4
AT5G66160	0.453979	0.212687	1.11692	0.0782149	-0.379767	-0.744398	0.0531753	-1.22547	4
AT5G66170	0.0743986	0.274138	0.142977	0.0536694	-1.24953	-0.622343	-0.93538	-1.40659	4
AT5G66190	4.50303	0.944205	11.5669	0.180406	0.723632	-0.0276091	1.17731	-0.82356	4
AT5G66230	0.43557	0.275726	1.14728	0.073802	-0.399675	-0.619565	0.0660723	-1.2534	4
AT5G66250	0.310615	0.300526	0.663863	0.116226	-0.562267	-0.578147	-0.197014	-1.035	4
AT5G66280	0.422627	0.149521	0.94001	0.0963151	-0.414181	-0.913859	-0.0297509	-1.12536	4
AT5G66310	0.206173	0.0989028	0.491346	0.0867224	-0.759359	-1.11261	-0.34173	-1.17582	4
AT5G66330	0.148532	0.104052	0.338856	0.0730559	-0.917052	-1.08821	-0.520418	-1.25828	4
AT5G66350	1.07439	0.246244	1.6003	0.00017657	0.0345077	-0.673946	0.226115	-4.15582	4
AT5G66390	0.0611025	0.0478522	0.176929	0.0405368	-1.34421	-1.46176	-0.83292	-1.54154	4
AT5G66490	0.707893	0.355821	2.09121	0.0525804	-0.166132	-0.496925	0.354779	-1.41644	4
AT5G66520	0.453113	0.278664	2.49545	0.0844642	-0.380686	-0.614467	0.439766	-1.18851	4
AT5G66560	0.457553	0.142064	0.626292	0.0605745	-0.375997	-0.938461	-0.225031	-1.34838	4
AT5G66580	0.23586	0.591804	0.19724	0.0926321	-0.694666	-0.25227	-0.780659	-1.14411	4
AT5G66590	0.124033	0.352277	0.160235	0.108117	-1.00374	-0.501739	-0.88058	-1.06978	4
AT5G66620	0.683941	0.40795	1.4804	0.109897	-0.182686	-0.431178	0.188664	-1.06192	4
AT5G66640	0.223558	0.693992	0.00115184	0.116788	-0.720426	-0.17567	-3.25395	-1.03268	4
AT5G66700	1.26493	2.28988	9.28448	1.69639	0.113021	0.398425	1.07161	0.254155	4
AT5G66710	0.00175599	0.54899	0.00377872	0.000541212	-3.05117	-0.288383	-2.68263	-3.61717	4
AT5G66780	0.163007	23.0252	0.108668	3.80221	-0.872331	1.50838	-1.06733	0.64228	4
AT5G66800	0.331981	0.199522	0.323183	0.0692466	-0.530276	-0.775128	-0.543193	-1.28404	4
AT5G66815	0.000542322	0.00045167	0.00333862	0.2113	-3.61619	-3.70415	-2.74218	-0.747545	4
AT5G66950	0.362779	0.122727	1.04733	0.0995211	-0.487612	-1.00882	0.0222398	-1.10962	4
AT5G67020	0.0337601	0.0353258	0.175251	0.0782757	-1.62951	-1.60771	-0.837502	-1.2251	4
AT5G67030	5.57307	0.672697	15.2934	0.204849	0.826157	-0.190657	1.31161	-0.762456	4
AT5G67080	0.446164	13.7261	1.13537	3.26366	-0.388118	1.25962	0.0610551	0.56883	4
AT5G67090	0.211945	0.0233026	0.402245	0.0187441	-0.746079	-1.80779	-0.437952	-1.91247	4
AT5G67140	0.815698	0.295489	2.19207	0.0650931	-0.097964	-0.586274	0.377431	-1.31378	4
AT5G67160	0.156277	0.0630189	0.53359	0.0569881	-0.892607	-1.32936	-0.302066	-1.37773	4
AT5G67190	1.10695	0.604383	2.41616	0.111877	0.0488641	-0.242155	0.424239	-1.05334	4
AT5G67200	0.917247	0.191142	1.28724	0.06952	-0.0415393	-0.795761	0.121427	-1.28214	4
AT5G67210	0.222602	0.0639216	0.192825	0.0286629	-0.722488	-1.32252	-0.791545	-1.70822	4
AT5G67230	0.350334	0.157556	0.861319	0.0532736	-0.5044	-0.888688	-0.0717936	-1.41015	4
AT5G67270	0.372329	0.490108	1.1472	0.117597	-0.475117	-0.342943	0.0660401	-1.02936	4
AT5G67280	0.297497	0.204255	0.556069	0.1021	-0.583017	-0.763852	-0.282221	-1.09731	4
AT5G67310	0.074774	10.6534	1.83513	3.02854	-1.24711	1.13775	0.29196	0.532874	4
AT5G67350	0.619986	15.7335	2.05933	1.32613	-0.229897	1.32526	0.347392	0.135739	4
AT5G67370	24.133	1.02777	53.2527	0.224572	1.53098	0.013173	1.91159	-0.718251	4
AT5G67385	1.97077	0.338573	4.42883	0.0977403	0.326253	-0.52082	0.715642	-1.1183	4
AT5G67390	0.180048	0.456045	0.533884	0.0946007	-0.824516	-0.377584	-0.301801	-1.134	4
AT5G67411	0.680951	0.299776	0.752867	0.000102481	-0.184792	-0.579347	-0.136511	-4.41745	4
AT5G67430	0.173807	0.0480533	0.24027	0.0335267	-0.841482	-1.45974	-0.685757	-1.63285	4
AT5G67450	0.635173	0.248378	1.27749	0.0934545	-0.218259	-0.669797	0.117769	-1.13986	4
AT5G67460	0.345897	0.218902	0.6667	0.0802849	-0.510528	-0.730548	-0.194964	-1.21291	4
AT5G67560	0.374296	0.331539	0.861087	0.0871391	-0.472582	-0.530917	-0.0719231	-1.17351	4
AT5G67620	0.731484	0.20199	0.850997	0.0340641	-0.150367	-0.769215	-0.0775914	-1.6252	4
ATCG00010	6.61685	22018.9	3.69423	1.92949	0.908715	4.80882	0.628425	0.316073	4
ATCG00020	7.48443	13.521	5.43245	0.175613	0.967964	1.25238	0.813868	-0.836511	4
ATCG00050	1.26354	7664.84	2.80362	0.2113	0.112492	4.30135	0.495764	-0.747545	4
ATCG00210	2.53127	9.37952	2.28884	0.117034	0.446621	1.0765	0.398206	-1.03167	4
ATCG00390	2.60605	36979.8	2.80362	3717.89	0.460622	5.05815	0.495764	3.95342	4
ATCG00400	1.82791	9.14129	3.05969	0.0872419	0.290064	1.06413	0.537795	-1.17295	4
ATCG00420	0.918666	3.06228	2.71157	0.0752416	-0.0407958	0.538202	0.479709	-1.24411	4
ATCG00440	1.30266	1.68876	2.10577	0.112135	0.127154	0.251988	0.358116	-1.05223	4
ATCG00490	2.76239	9.96582	2.28586	0.115289	0.488638	1.10566	0.39758	-1.03889	4
ATCG00590	1.63794	10.6935	1.33224	0.985374	0.237293	1.13955	0.137953	-0.00708573	4
ATCG00600	1.23049	10.4218	1.42997	0.278799	0.0997445	1.12718	0.171996	-0.614234	4
ATCG00690	1.91331	10.2207	1.51093	0.232727	0.312024	1.11781	0.19848	-0.701096	4
ATCG00700	1.36264	6.44632	3.08185	0.0391019	0.1488	0.896159	0.541265	-1.55887	4
ATCG00920	2.47959	14.3797	3.62032	0.257731	0.4367	1.28199	0.618706	-0.65202	4
ATCG00930	4.45157	8.66767	3.98614	0.305638	0.718105	1.03855	0.664997	-0.570034	4
ATCG00950	2.2545	12.0814	1.94058	0.337483	0.390935	1.19824	0.318829	-0.522371	4
ATCG00960	2.55181	8.20754	1.71138	0.15091	0.450507	1.01232	0.258387	-0.909413	4
ATCG00970	1.72636	8.57962	2.89742	0.0144481	0.262576	1.03364	0.51159	-2.03766	4
ATCG01040	3.38534	8.08678	3.28596	0.566061	0.586434	1.00519	0.572105	-0.273657	4
ATCG01060	1.09648	8.01561	1.74218	0.112574	0.0442935	1.00094	0.266965	-1.05035	4
ATCG01160	1.67144	8.37538	2.98966	0.0145683	0.24703	1.02205	0.526661	-2.03368	4
ATCG01170	2.55176	8.28673	1.70244	0.151538	0.450498	1.01693	0.255869	-0.907415	4
ATCG01180	2.25807	12.1047	1.95044	0.328799	0.391696	1.19917	0.321266	-0.534907	4
ATCG01210	2.47883	14.3754	3.61986	0.262363	0.436553	1.28185	0.618645	-0.643454	4
ATCG01220	55.589	6.73189	8.79229	2.78145e-05	1.93224	0.917004	1.04541	-5.0446	4
ATMG00280	3.33733	14.4515	2.68286	0.131663	0.579565	1.28438	0.474591	-0.975027	4
ATMG00480	1.17362	5.65906	0.386278	0.0732801	0.0769889	0.83352	-0.45743	-1.25681	4
ATMG00610	6.68073	10.0157	12.4671	0.331299	0.913335	1.10806	1.21335	-0.531265	4
ATMG00710	0.201332	3318.53	2.80362	0.2113	-0.770784	3.89878	0.495764	-0.747545	4
ATMG01380	0.193243	4.64596	1.3521	0.00909674	-0.790504	0.738658	0.145066	-2.26015	4
