# Supplementary material for: The phosphorylation of carboxyl-terminal eIF2α by SPA kinases contributes to enhanced translation efficiency during photomorphogenesis
Source: Nat Commun. 2024 Apr 24;15:3467. doi: 10.1038/s41467-024-47848-7 (PMC11043401; doi:10.1038/s41467-024-47848-7)
Supplement: Supplementary file 8 — Supplementary Data 5 [file 41467_2024_47848_MOESM8_ESM.xlsx]

## Sheet: Cluster 1
Category	Term	Count	%	PValue	Genes	List Total	Pop Hits	Pop Total	Fold Enrichment	Bonferroni	Benjamini	FDR
GOTERM_BP_DIRECT	GO:0048589~developmental growth	229	5.85229	3.76086e-43	AT2G32450, AT1G12990, AT1G60030, AT3G24480, AT4G02540, AT1G55360, AT3G07460, AT3G62630, AT3G07900, AT1G29500, AT3G16850, AT1G70990, AT5G03040, AT5G55960, AT1G04680, AT1G78230, AT1G67910, AT1G11670, AT1G30050, AT1G15350, AT1G58520, AT2G15300, AT1G76620, AT4G14750, AT2G41170, AT4G35470, AT3G44510, AT1G27210, AT3G14560, AT4G18670, AT3G29370, AT1G07820, AT4G29800, AT3G05980, AT1G60050, AT5G43880, AT1…	3459	600	22556	2.48883	6.91622e-40	6.91622e-40	6.52509e-40
GOTERM_BP_DIRECT	GO:0009888~tissue development	203	5.18784	5.67337e-29	AT2G32450, AT1G60030, AT1G63420, AT4G14760, AT4G10840, AT3G08680, AT1G14380, AT3G28050, AT3G63280, AT1G13970, AT1G67910, AT4G22160, AT1G30050, AT1G58520, AT4G12330, AT1G29510, AT3G44510, AT1G71970, AT4G38062, AT4G18670, AT5G02640, AT3G50300, AT2G40640, AT1G65985, AT4G29800, AT4G39170, AT4G29240, AT1G16530, AT3G59680, AT1G12850, AT3G46720, AT4G14620, AT2G29730, AT2G29970, AT5G19060, AT3G06840, AT5…	3459	609	22556	2.17365	1.04333e-25	4.22427e-26	3.98538e-26
GOTERM_BP_DIRECT	GO:0090558~plant epidermis development	132	3.37337	6.89115e-29	AT1G12990, AT3G24480, AT5G22400, AT5G26960, AT3G50130, AT3G07460, AT2G16760, AT2G14100, AT5G48110, AT4G03070, AT3G07900, AT3G22104, AT4G30170, AT1G74830, AT1G70990, AT4G38690, AT5G03040, AT1G23480, AT5G55960, AT1G78230, AT2G40230, AT1G11670, AT3G56000, AT1G09176, AT1G15350, AT1G58520, AT4G02130, AT4G20140, AT4G14750, AT3G61270, AT4G12730, AT1G70880, AT5G42785, AT3G29370, AT3G29250, AT2G27360, AT3…	3459	320	22556	2.6899	1.26728e-25	4.22427e-26	3.98538e-26
GOTERM_BP_DIRECT	GO:0010015~root morphogenesis	140	3.57782	1.62098e-27	AT1G12990, AT5G67430, AT2G16760, AT5G48110, AT3G56230, AT3G07900, AT4G30170, AT1G70990, AT4G38690, AT1G23480, AT2G01420, AT5G55960, AT1G78230, AT2G27010, AT2G40230, AT3G08600, AT1G13970, AT1G67910, AT1G11670, AT1G04280, AT3G56000, AT1G30050, AT5G14690, AT1G04040, AT1G15350, AT1G58520, AT5G46060, AT5G24130, AT4G02130, AT4G12330, AT4G14750, AT2G43590, AT4G12730, AT1G76220, AT1G24460, AT4G18670, AT5…	3459	360	22556	2.53593	2.98098e-24	7.45245e-25	7.03099e-25
GOTERM_BP_DIRECT	GO:0030154~cell differentiation	218	5.57117	7.77248e-27	AT3G24480, AT4G01450, AT3G07460, AT2G16760, AT1G70990, AT5G55960, AT4G10840, AT1G04680, AT1G78230, AT1G77260, AT1G67910, AT1G11670, AT3G49670, AT1G15350, AT1G58520, AT3G61310, AT4G21750, AT4G14750, AT4G12330, AT1G29510, AT3G44510, AT3G29370, AT3G29250, AT3G50300, AT2G40640, AT4G32880, AT4G12690, AT4G29800, AT3G05980, AT1G60050, AT5G43520, AT5G43880, AT2G41820, AT4G28150, AT1G16530, AT1G12850, AT1…	3459	697	22556	2.03955	1.42936e-23	2.85872e-24	2.69705e-24
GOTERM_BP_DIRECT	GO:0009834~plant-type secondary cell wall biogenesis	61	1.55891	2.95133e-20	AT5G20540, AT5G44030, AT5G18460, AT2G36570, AT5G16720, AT5G15630, AT3G61820, AT5G61290, AT2G31083, AT5G67230, AT2G38080, AT5G12870, AT1G27440, AT1G09610, AT1G03870, AT2G40230, AT1G62981, AT5G48920, AT3G50220, AT1G33800, AT5G03170, AT4G36360, AT1G22480, AT2G40320, AT2G04780, AT1G05640, AT4G33330, AT5G44130, AT2G35700, AT5G67210, AT2G38970, AT4G09990, AT2G43680, AT4G37540, AT1G19170, AT3G19820, AT2…	3459	115	22556	3.45894	5.4275e-17	8.23781e-18	7.77194e-18		cell wall biogenesis	3.13565e-20
GOTERM_BP_DIRECT	GO:0071554~cell wall organization or biogenesis	75	1.91669	3.13565e-20	AT5G24820, AT1G80120, AT3G50130, AT3G55420, AT2G12400, AT5G23370, AT3G07900, AT2G37300, AT1G10850, AT3G17420, AT2G44230, AT1G70990, AT4G11211, AT4G38690, AT3G10590, AT5G55960, AT3G08680, AT1G07750, AT3G05490, AT1G77260, AT3G08600, AT1G38131, AT5G41130, AT1G58520, AT3G24670, AT3G18050, AT3G18170, AT2G15300, AT2G39010, AT4G22560, AT2G18890, AT4G26320, AT2G34560, AT4G14310, AT1G76620, AT4G14750, AT3…	3459	162	22556	3.01896	5.76647e-17	8.23781e-18	7.77194e-18		response to auxin	1.6456e-13
GOTERM_BP_DIRECT	GO:0071695~anatomical structure maturation	52	1.3289	6.68798e-17	AT1G12990, AT3G32980, AT4G32710, AT1G80120, AT3G07460, AT2G16760, AT4G03070, AT3G22104, AT3G26700, AT5G11420, AT4G30170, AT4G38690, AT1G23480, AT1G07750, AT2G48030, AT1G78230, AT2G40230, AT1G01453, AT3G08600, AT1G10020, AT1G11670, AT1G09176, AT3G18170, AT4G02130, AT5G62170, AT4G01480, AT1G19000, AT3G06070, AT3G58710, AT3G11700, AT3G05980, AT4G01110, AT3G22560, AT4G28230, AT2G46950, AT1G23060, AT1…	3459	100	22556	3.3909	2.0417e-13	1.5374e-14	1.45046e-14		response to water deprivation	5.0283e-10
GOTERM_BP_DIRECT	GO:0009733~response to auxin	103	2.63225	1.6456e-13	AT1G63420, AT5G18020, AT3G23030, AT3G03820, AT1G31710, AT5G62380, AT5G66580, AT4G38850, AT4G09460, AT1G29500, AT3G43670, AT5G57740, AT5G45800, AT2G47260, AT2G46690, AT2G22240, AT4G16780, AT4G34770, AT3G53250, AT2G33310, AT1G64640, AT5G47390, AT1G19830, AT4G22560, AT2G41170, AT1G29510, AT3G13510, AT3G29370, AT1G04550, AT5G20730, AT4G34780, AT4G32880, AT4G38860, AT3G23050, AT1G14350, AT3G28860, AT4…	3459	324	22556	2.07302	3.0258e-10	3.36251e-11	3.17235e-11		photosynthesis	5.4826e-10
GOTERM_BP_DIRECT	GO:0048364~root development	137	3.50115	2.66218e-13	AT2G39800, AT3G24480, AT4G01450, AT5G40590, AT3G07460, AT3G27510, AT4G28770, AT3G22104, AT3G26700, AT3G20960, AT2G35680, AT1G74830, AT1G76210, AT2G01420, AT1G06980, AT1G05650, AT2G28460, AT4G16780, AT1G01453, AT1G35580, AT3G55950, AT3G50780, AT1G52910, AT3G61270, AT3G21800, AT3G44510, AT1G44050, AT1G76220, AT5G55730, AT1G24460, AT1G71692, AT5G42785, AT1G04550, AT1G36160, AT1G73590, AT4G29800, AT3…	3459	483	22556	1.84963	4.896e-10	4.89574e-11	4.61887e-11		protein phosphorylation	6.28923e-10
GOTERM_BP_DIRECT	GO:0007018~microtubule-based movement	37	0.945566	3.45817e-13	AT1G12430, AT5G47820, AT5G27950, AT3G23670, AT4G39050, AT5G27550, AT1G18550, AT3G19050, AT1G18410, AT3G16060, AT4G38950, AT1G72250, AT2G47500, AT3G16630, AT3G17360, AT5G06670, AT3G20150, AT2G28620, AT5G23910, AT4G21270, AT3G51150, AT3G49650, AT3G50240, AT5G27000, AT5G66310, AT2G36200, AT4G26660, AT4G05190, AT5G60930, AT1G18370, AT2G22610, AT4G27180, AT1G21730, AT3G44050, AT4G14150, AT4G14330, AT2…	3459	67	22556	3.60113	6.3599e-10	5.78144e-11	5.45448e-11		cell division	4.00674e-08
GOTERM_BP_DIRECT	GO:0071555~cell wall organization	96	2.45336	1.16986e-12	AT5G44670, AT3G02250, AT3G24480, AT2G36850, AT5G44030, AT5G25830, AT1G64670, AT2G31960, AT5G49720, AT3G59100, AT5G47780, AT4G28850, AT5G67230, AT5G62380, AT4G23560, AT1G54940, AT5G57540, AT1G27440, AT1G23480, AT5G03760, AT1G05570, AT1G75680, AT4G11050, AT5G55480, AT3G15720, AT5G48920, AT3G09410, AT3G56000, AT1G12040, AT1G13250, AT1G71930, AT4G02290, AT4G02130, AT2G35650, AT4G20140, AT1G02730, AT1…	3459	302	22556	2.07289	2.15134e-09	1.79281e-10	1.69142e-10		response to light stimulus	7.62523e-08
GOTERM_BP_DIRECT	GO:0009414~response to water deprivation	218	5.57117	5.0283e-10	AT3G50770, AT2G38790, AT5G43180, AT1G31710, AT1G52400, AT1G49230, AT1G27200, AT3G43670, AT4G39140, AT3G52710, AT5G01300, AT5G58670, AT3G63280, AT4G12580, AT5G50720, AT4G00355, AT2G17840, AT3G19580, AT3G56080, AT2G16990, AT5G58320, AT3G14560, AT3G61430, AT5G02640, AT2G40880, AT1G07820, AT1G26920, AT1G76180, AT4G30460, AT3G23050, AT5G41460, AT5G43880, AT3G09540, AT5G40010, AT4G28150, AT2G18050, AT5…	3459	955	22556	1.48855	9.24703e-07	6.72166e-08	6.34154e-08		response to abscisic acid	1.77533e-07
GOTERM_BP_DIRECT	GO:0006833~water transport	18	0.460005	5.4826e-10	AT2G36830, AT4G00430, AT3G53420, AT3G25560, AT2G16850, AT4G23400, AT2G39010, AT4G20140, AT2G45960, AT3G24715, AT2G37170, AT3G16240, AT3G61430, AT2G37180, AT1G80760, AT3G54820, AT1G01620, AT4G35100	3459	23	22556	5.10336	1.00825e-06	6.72166e-08	6.34154e-08		tropism	3.63066e-07
GOTERM_BP_DIRECT	GO:0009768~photosynthesis, light harvesting in photosystem I	18	0.460005	5.4826e-10	AT1G08380, AT2G34420, AT3G08940, AT2G34430, AT3G27690, AT2G05070, AT3G54890, AT1G15820, AT1G29920, AT1G29930, AT1G19150, AT4G10340, AT3G61470, AT5G28450, AT3G47470, AT5G01530, AT1G29910, AT5G54270	3459	23	22556	5.10336	1.00825e-06	6.72166e-08	6.34154e-08		microtubule cytoskeleton organization	4.38904e-07
GOTERM_BP_DIRECT	GO:0006468~protein phosphorylation	177	4.52338	6.28923e-10	AT2G26290, AT4G01330, AT1G65320, AT5G16000, AT3G04910, AT5G23170, AT5G18700, AT5G61570, AT4G28650, AT3G26700, AT1G51830, AT1G10850, AT3G17420, AT1G19390, AT5G56890, AT1G54820, AT1G53730, AT1G75640, AT3G08680, AT3G09010, AT1G20650, AT2G44830, AT5G58150, AT3G63280, AT3G55950, AT5G16590, AT1G67510, AT3G25560, AT1G31420, AT1G16440, AT2G15300, AT2G35050, AT1G48260, AT4G21230, AT1G51940, AT3G54180, AT2…	3459	740	22556	1.55974	1.15659e-06	6.99204e-08	6.59662e-08
GOTERM_BP_DIRECT	GO:1905392~plant organ morphogenesis	45	1.15001	6.46355e-10	AT4G24130, AT4G01450, AT5G22400, AT2G28150, AT4G00780, AT3G05980, AT3G07000, AT4G32710, AT2G33620, AT3G06990, AT3G07460, AT1G11600, AT3G22560, AT3G58770, AT5G66560, AT3G22104, AT4G28850, AT3G26700, AT2G22860, AT4G38690, AT1G52540, AT5G10150, AT4G12545, AT3G15700, AT2G40475, AT1G01630, AT1G01453, AT2G47540, AT5G59020, AT5G23100, AT1G67530, AT1G55330, AT3G50780, AT4G09500, AT5G09480, AT2G15300, AT1…	3459	112	22556	2.62003	1.18865e-06	6.99204e-08	6.59662e-08
GOTERM_BP_DIRECT	GO:0071669~plant-type cell wall organization or biogenesis	50	1.27779	1.29563e-09	AT3G24480, AT3G27355, AT1G55360, AT3G06770, AT3G57400, AT3G56590, AT1G35510, AT3G56230, AT3G05920, AT4G14760, AT1G70550, AT2G27930, AT1G74510, AT5G03040, AT3G63200, AT1G04680, AT2G40475, AT1G10380, AT2G41610, AT5G42860, AT3G50780, AT5G62890, AT2G39180, AT1G76620, AT5G01070, AT5G11550, AT5G57830, AT5G59050, AT5G01790, AT5G02640, AT2G41330, AT5G41140, AT3G11700, AT5G49900, AT4G22730, AT4G29240, AT3…	3459	134	22556	2.43319	2.38265e-06	1.3237e-07	1.24884e-07
GOTERM_BP_DIRECT	GO:2000652~regulation of secondary cell wall biogenesis	25	0.638896	1.99277e-09	AT5G49800, AT4G08920, AT1G62990, AT1G32640, AT1G66230, AT5G49660, AT5G16600, AT2G43680, AT5G60720, AT5G12870, AT1G43790, AT4G28500, AT3G08500, AT5G48920, AT1G10460, AT5G51950, AT4G33810, AT1G08340, AT3G27200, AT1G28470, AT3G59690, AT3G22415, AT2G28870, AT4G12350, AT4G17880	3459	44	22556	3.70509	3.6647e-06	1.92879e-07	1.81971e-07
GOTERM_BP_DIRECT	GO:0009734~auxin-activated signaling pathway	71	1.81446	2.19033e-09	AT1G12110, AT5G18020, AT3G23030, AT1G56010, AT1G63260, AT1G10210, AT2G46530, AT4G38850, AT1G29500, AT5G03280, AT1G19790, AT2G01420, AT5G43700, AT2G46690, AT4G16340, AT4G14560, AT5G47750, AT2G33310, AT5G43870, AT2G38120, AT4G23410, AT3G26810, AT1G29510, AT2G01950, AT1G29430, AT1G70560, AT2G42620, AT1G04550, AT5G46700, AT1G73590, AT2G22670, AT5G20730, AT1G79130, AT1G71090, AT4G14550, AT3G23050, AT1…	3459	226	22556	2.04862	4.028e-06	2.01401e-07	1.90011e-07
GOTERM_BP_DIRECT	GO:0040007~growth	48	1.22668	9.91942e-09	AT3G50370, AT2G34510, AT2G36410, AT1G16515, AT4G01330, AT5G15350, AT1G70750, AT1G35510, AT4G09460, AT5G03120, AT1G14380, AT3G05490, AT1G80520, AT4G32350, AT1G77260, AT3G01690, AT5G44680, AT1G04280, AT1G15350, AT1G64640, AT3G61750, AT1G76100, AT1G25230, AT5G61200, AT1G53163, AT3G28040, AT1G07820, AT1G04430, AT5G59690, AT1G65985, AT3G02110, AT1G64330, AT4G23820, AT1G27190, AT2G30010, AT1G50040, AT1…	3459	133	22556	2.35343	1.82416e-05	8.68658e-07	8.19533e-07
GOTERM_BP_DIRECT	GO:0009826~unidimensional cell growth	57	1.45668	1.21765e-08	AT5G22400, AT3G02170, AT5G49720, AT2G18300, AT4G34490, AT1G53730, AT4G38690, AT3G08680, AT5G05500, AT2G28620, AT2G25310, AT4G16780, AT5G51810, AT5G20490, AT3G50660, AT5G15580, AT1G12040, AT3G26610, AT1G30570, AT1G31420, AT1G18620, AT3G54180, AT4G12730, AT4G37250, AT1G72300, AT3G45960, AT1G50890, AT3G18000, AT3G46290, AT1G74160, AT2G35620, AT4G01630, AT5G19530, AT1G68530, AT5G64340, AT5G05290, AT4…	3459	172	22556	2.16102	2.23924e-05	1.01785e-06	9.60286e-07
GOTERM_BP_DIRECT	GO:0048507~meristem development	53	1.35446	1.28502e-08	AT4G00440, AT4G01450, AT5G43020, AT5G18460, AT1G15540, AT5G56530, AT4G37160, AT4G31140, AT3G50780, AT3G25560, AT5G64550, AT3G61670, AT2G28410, AT1G78120, AT4G17460, AT5G43950, AT3G51950, AT4G00340, AT3G05980, AT5G40250, AT3G24660, AT1G33470, AT5G43880, AT2G39220, AT4G23740, AT2G12462, AT2G30010, AT5G66560, AT3G23930, AT4G37100, AT1G25320, AT3G17840, AT1G54200, AT5G53320, AT5G50130, AT3G10010, AT5…	3459	155	22556	2.22975	2.36313e-05	1.02746e-06	9.69353e-07
GOTERM_BP_DIRECT	GO:0051301~cell division	118	3.01559	4.00674e-08	AT3G50370, AT1G80280, AT5G67270, AT3G62630, AT5G06150, AT1G46480, AT5G03280, AT2G15280, AT4G14920, AT5G03040, AT3G08680, AT4G35620, AT1G20700, AT1G67510, AT1G30690, AT4G11920, AT3G54180, AT5G61600, AT4G12730, AT4G37490, AT3G61550, AT1G07820, AT1G11120, AT5G41460, AT3G24660, AT5G43880, AT3G51280, AT2G20240, AT1G72150, AT4G09160, AT2G05920, AT3G60550, AT2G42110, AT4G13370, AT1G22530, AT1G05950, AT5…	3459	471	22556	1.6337	7.36812e-05	3.07016e-06	2.89654e-06
GOTERM_BP_DIRECT	GO:0009416~response to light stimulus	231	5.9034	7.62523e-08	AT2G34510, AT1G60270, AT2G05070, AT5G26960, AT1G01180, AT5G63595, AT5G63590, AT4G25780, AT1G54820, AT5G57340, AT1G29500, AT1G19150, AT5G03040, AT3G47470, AT3G45290, AT1G12880, AT5G51810, AT4G23490, AT3G53250, AT5G43870, AT3G13590, AT1G29510, AT5G28450, AT1G71970, AT1G27210, AT5G01790, AT4G18670, AT3G29370, AT3G52840, AT4G30460, AT3G23290, AT3G25590, AT3G04530, AT4G22290, AT5G43760, AT1G78815, AT4…	3459	1084	22556	1.38961	0.000140218	5.60912e-06	5.29191e-06
GOTERM_BP_DIRECT	GO:0009737~response to abscisic acid	208	5.31561	1.77533e-07	AT2G38790, AT5G43180, AT1G31710, AT4G29100, AT2G32690, AT5G62380, AT1G52400, AT3G43670, AT3G52710, AT5G42655, AT1G08800, AT5G01300, AT5G58670, AT3G63280, AT4G35100, AT4G12580, AT2G35970, AT5G50720, AT5G25980, AT2G17840, AT3G19580, AT2G16990, AT1G19830, AT5G58320, AT5G59530, AT3G14560, AT5G02640, AT1G76180, AT4G38860, AT2G35940, AT5G19730, AT1G14350, AT5G43880, AT3G09540, AT5G40010, AT5G65310, AT4…	3459	967	22556	1.40265	0.00032643	1.2557e-05	1.18469e-05
GOTERM_BP_DIRECT	GO:0048878~chemical homeostasis	17	0.434449	2.15019e-07	AT2G32430, AT1G30360, AT2G41820, AT5G23170, AT1G30650, AT1G51830, AT5G59530, AT1G72200, AT2G45830, AT5G53110, AT5G38420, AT2G36090, AT5G01250, AT2G21840, AT1G14380, AT5G02230, AT5G51160	3459	27	22556	4.10579	0.000395342	1.46452e-05	1.3817e-05
GOTERM_BP_DIRECT	GO:0009765~photosynthesis, light harvesting	15	0.383338	3.63066e-07	AT2G34420, AT2G34430, AT3G27690, AT2G05070, AT3G54890, AT1G15820, AT1G29920, AT1G29930, AT1G19150, AT4G10340, AT3G61470, AT3G47470, AT5G01530, AT1G29910, AT5G54270	3459	22	22556	4.44611	0.000667455	2.30234e-05	2.17213e-05
GOTERM_BP_DIRECT	GO:0009606~tropism	15	0.383338	3.63066e-07	AT1G03080, AT3G57400, AT3G06130, AT1G70940, AT5G64780, AT3G26932, AT3G44820, AT1G69080, AT3G61550, AT3G15470, AT5G07770, AT5G19190, AT3G48550, AT2G40475, AT2G44770	3459	22	22556	4.44611	0.000667455	2.30234e-05	2.17213e-05
GOTERM_BP_DIRECT	GO:0000226~microtubule cytoskeleton organization	27	0.690008	4.38904e-07	AT5G19770, AT5G51600, AT5G27930, AT1G14690, AT4G23740, AT1G04820, AT4G15830, AT3G17840, AT1G20090, AT1G75780, AT1G75640, AT3G08680, AT5G12250, AT1G20010, AT2G29550, AT2G45340, AT1G27920, AT5G19780, AT5G23860, AT1G64740, AT3G60840, AT4G05190, AT2G01910, AT1G50010, AT3G61650, AT2G20190, AT3G23090	3459	62	22556	2.83977	0.000806819	2.69048e-05	2.53833e-05
GOTERM_BP_DIRECT	GO:0009832~plant-type cell wall biogenesis	35	0.894454	5.60484e-07	AT2G35860, AT5G44030, AT5G47820, AT5G17910, AT1G68060, AT3G63120, AT1G01570, AT1G45010, AT3G47510, AT1G45130, AT3G15480, AT5G64740, AT3G45870, AT4G32410, AT5G01200, AT1G77260, AT1G13250, AT5G45530, AT5G17420, AT3G61750, AT1G19710, AT5G58300, AT5G58320, AT4G12730, AT2G26730, AT1G22060, AT5G09870, AT1G45201, AT2G22170, AT4G18030, AT1G58270, AT1G78580, AT5G52280, AT4G17220, AT4G30460	3459	94	22556	2.42802	0.0010302	3.32493e-05	3.1369e-05
GOTERM_BP_DIRECT	GO:0009630~gravitropism	24	0.61334	6.43244e-07	AT3G23050, AT5G18460, AT2G36810, AT1G09570, AT1G70940, AT5G55910, AT5G65683, AT1G68130, AT1G17400, AT1G08190, AT3G44610, AT2G20240, AT2G19690, AT3G20130, AT2G01420, AT3G48550, AT1G05630, AT1G73590, AT3G17600, AT2G22680, AT2G47000, AT5G20730, AT2G46990, AT5G14090	3459	52	22556	3.00967	0.00118223	3.69664e-05	3.48759e-05
GOTERM_BP_DIRECT	GO:0045492~xylan biosynthetic process	19	0.485561	6.79523e-07	AT1G08990, AT3G50220, AT3G55990, AT1G67330, AT2G15440, AT5G67210, AT1G33800, AT2G38320, AT4G09990, AT2G37090, AT5G54690, AT1G54940, AT5G01360, AT3G18660, AT1G09610, AT1G77130, AT5G01620, AT2G28760, AT4G33330	3459	35	22556	3.53995	0.00124886	3.7868e-05	3.57264e-05
GOTERM_BP_DIRECT	GO:0008610~lipid biosynthetic process	59	1.50779	1.03454e-06	AT1G63300, AT5G67430, AT5G15350, AT1G64590, AT3G62630, AT5G47780, AT2G37300, AT1G72890, AT5G11420, AT4G22755, AT1G19110, AT3G08680, AT3G52710, AT2G25310, AT4G34650, AT1G67910, AT1G09176, AT1G34010, AT3G06868, AT4G01480, AT4G14750, AT2G45970, AT3G61270, AT4G12730, AT1G07420, AT3G28040, AT2G32430, AT5G14360, AT5G57800, AT3G22560, AT4G09630, AT3G05900, AT4G20870, AT1G34640, AT2G20240, AT5G66800, AT2…	3459	203	22556	1.89525	0.00190071	5.59563e-05	5.27918e-05
GOTERM_BP_DIRECT	GO:0042546~cell wall biogenesis	47	1.20112	1.29054e-06	AT5G44670, AT5G41140, AT3G24480, AT3G52370, AT5G49900, AT3G06770, AT5G14360, AT3G57400, AT3G56590, AT1G35510, AT3G56230, AT2G36870, AT3G23730, AT3G23810, AT4G28850, AT1G17940, AT4G38950, AT1G53730, AT5G57540, AT1G70550, AT2G27930, AT5G03040, AT3G17120, AT1G06640, AT3G48580, AT1G25425, AT5G19060, AT1G32170, AT1G65310, AT2G06850, AT1G64640, AT5G42860, AT1G12380, AT5G14210, AT2G33570, AT1G02730, AT1…	3459	149	22556	2.05695	0.00237049	6.78087e-05	6.39739e-05
GOTERM_BP_DIRECT	GO:0019748~secondary metabolic process	88	2.24891	2.0488e-06	AT1G63300, AT4G29700, AT2G26290, AT4G22070, AT4G06744, AT5G63710, AT1G01570, AT1G73300, AT2G46535, AT3G14350, AT2G21510, AT3G09010, AT3G43270, AT1G02460, AT2G40475, AT3G28050, AT5G51160, AT3G15720, AT5G14130, AT3G50340, AT5G50760, AT5G14890, AT3G01930, AT5G10625, AT2G38640, AT4G01480, AT4G12330, AT2G43590, AT2G22990, AT2G43150, AT5G59530, AT3G18560, AT1G73310, AT5G59050, AT1G78120, AT5G40640, AT1…	3459	350	22556	1.63956	0.00376066	0.000104659	9.87407e-05
GOTERM_BP_DIRECT	GO:0065008~regulation of biological quality	32	0.817787	3.31814e-06	AT5G47740, AT5G22860, AT4G00440, AT2G27060, AT5G49800, AT2G41820, AT1G01180, AT3G25717, AT4G38950, AT1G01570, AT4G14920, AT1G19110, AT5G38420, AT2G28960, AT3G15300, AT1G05530, AT5G59020, AT3G52780, AT1G38131, AT5G45510, AT5G52882, AT3G61750, AT2G15300, AT5G66052, AT1G16170, AT1G22060, AT3G51710, AT5G01890, AT3G20080, AT2G41330, AT1G23995, AT5G01610	3459	88	22556	2.37126	0.00608348	0.00016492	0.000155594
GOTERM_BP_DIRECT	GO:0098542~defense response to other organism	148	3.78226	4.17338e-06	AT1G80280, AT2G36410, AT5G40590, AT4G24050, AT3G50770, AT1G03080, AT1G67860, AT2G38790, AT1G70750, AT2G22800, AT5G45480, AT3G17420, AT3G46700, AT1G72890, AT4G09460, AT5G57340, AT1G27200, AT5G10770, AT4G13310, AT3G47510, AT2G26600, AT3G24929, AT5G10370, AT3G43270, AT4G39140, AT3G62070, AT3G45290, AT2G35970, AT1G11670, AT5G24010, AT5G64550, AT5G67020, AT5G35940, AT5G59530, AT5G11070, AT5G57070, AT4…	3459	675	22556	1.42978	0.00764548	0.000201969	0.000190548
GOTERM_BP_DIRECT	GO:0006355~regulation of transcription, DNA-templated	301	7.69231	5.34634e-06	AT3G23030, AT4G35900, AT3G50890, AT5G15830, AT3G57040, AT4G29100, AT5G62380, AT1G19700, AT2G46970, AT3G11280, AT1G72010, AT5G62940, AT2G22760, AT5G53660, AT5G54630, AT2G47260, AT2G23290, AT2G33310, AT5G42780, AT1G09570, AT1G68200, AT1G66140, AT2G37590, AT4G21750, AT4G01680, AT2G31370, AT4G37650, AT1G49900, AT3G29370, AT1G04550, AT1G24625, AT3G46130, AT5G20730, AT2G35940, AT3G23050, AT2G18969, AT1…	3459	1549	22556	1.26715	0.00978377	0.0002521	0.000237844
GOTERM_BP_DIRECT	GO:0010087~phloem or xylem histogenesis	30	0.766675	6.21948e-06	AT3G25590, AT1G08590, AT1G09540, AT5G19530, AT2G41820, AT4G28650, AT5G62940, AT5G13300, AT1G46480, AT5G03280, AT4G14740, AT1G54200, AT5G35750, AT5G60200, AT1G78430, AT1G05630, AT1G20700, AT5G43870, AT5G61480, AT2G32280, AT5G14510, AT2G36120, AT4G08160, AT5G61600, AT4G22900, AT1G70560, AT1G52150, AT1G78120, AT4G16790, AT2G24230	3459	82	22556	2.38572	0.0113725	0.000285941	0.00026977
GOTERM_BP_DIRECT	GO:0019760~glucosinolate metabolic process	43	1.0989	9.91116e-06	AT5G47740, AT5G66040, AT1G60270, AT2G04080, AT5G41460, AT5G15210, AT2G39220, AT5G61590, AT2G16760, AT1G34640, AT3G61820, AT5G61290, AT2G46530, AT3G16430, AT3G25717, AT5G63710, AT1G52000, AT4G37260, AT3G17120, AT1G04680, AT1G09310, AT2G44730, AT5G01740, AT5G66590, AT4G01120, AT1G35260, AT1G09176, AT3G08660, AT1G17230, AT4G09500, AT1G68880, AT1G66140, AT3G06868, AT3G52060, AT1G69160, AT1G66190, AT1…	3459	141	22556	1.98866	0.0180616	0.000444552	0.000419411
GOTERM_BP_DIRECT	GO:0009269~response to desiccation	14	0.357782	2.12113e-05	AT1G67900, AT2G39800, AT3G27690, AT2G05070, AT4G39090, AT5G52310, AT1G05260, AT1G32640, AT2G33380, AT1G48130, AT2G44060, AT2G37180, AT2G05520, AT1G76180	3459	25	22556	3.65174	0.038257	0.000928752	0.000876229
GOTERM_BP_DIRECT	GO:0032787~monocarboxylic acid metabolic process	43	1.0989	3.00698e-05	AT1G67940, AT5G41460, AT3G27210, AT1G55265, AT3G62630, AT4G22730, AT1G30440, AT4G13615, AT2G37300, AT4G23220, AT2G22860, AT1G22330, AT4G14740, AT5G66800, AT4G35060, AT3G62010, AT3G17120, AT4G39140, AT1G02460, AT1G35180, AT3G15720, AT1G77260, AT2G44210, AT2G47485, AT5G18150, AT5G66170, AT3G49330, AT1G64200, AT1G68300, AT1G56540, AT3G26550, AT4G28085, AT5G10625, AT4G25770, AT4G15765, AT5G05890, AT3…	3459	147	22556	1.90749	0.0537981	0.00126415	0.00119266
GOTERM_BP_DIRECT	GO:0003002~regionalization	17	0.434449	3.02462e-05	AT2G26180, AT1G62981, AT5G20540, AT3G56810, AT1G11120, AT2G41820, AT3G53190, AT3G61310, AT1G67040, AT4G36120, AT1G70550, AT3G20260, AT1G07640, AT5G01890, AT1G44760, AT1G25510, AT2G45340	3459	36	22556	3.07934	0.0541049	0.00126415	0.00119266
GOTERM_BP_DIRECT	GO:0000910~cytokinesis	23	0.587784	3.11734e-05	AT2G26180, AT3G03130, AT3G57830, AT1G11220, AT3G02120, AT1G55360, AT1G67510, AT4G28230, AT4G23740, AT5G06390, AT3G54080, AT3G20015, AT4G37682, AT3G17840, AT3G63430, AT1G22060, AT3G20260, AT5G01890, AT4G15430, AT1G25510, AT2G45340, AT1G65900, AT5G59020	3459	59	22556	2.54207	0.0557164	0.00127395	0.00120191
GOTERM_BP_DIRECT	GO:0009735~response to cytokinin	24	0.61334	4.11579e-05	AT4G28720, AT2G34510, AT1G67710, AT4G31920, AT1G30260, AT5G49720, AT1G31040, AT1G71930, AT2G18300, AT3G57040, AT5G62380, AT1G69690, AT1G74660, AT4G34160, AT5G62920, AT3G18780, AT3G47620, AT1G27210, AT2G01890, AT3G48100, AT1G36160, AT1G05850, AT2G47000, AT4G16780	3459	64	22556	2.44536	0.0728973	0.00164542	0.00155237
GOTERM_BP_DIRECT	GO:0018298~protein-chromophore linkage	21	0.536673	5.79549e-05	AT2G34420, AT3G08940, AT2G34430, AT3G27690, AT2G05070, AT4G08920, AT3G54890, AT1G09570, AT1G15820, AT1G29920, AT5G35840, AT1G29930, AT1G19150, AT4G10340, AT3G61470, AT5G28450, AT3G45780, AT3G47470, AT5G01530, AT1G29910, AT5G54270	3459	53	22556	2.58378	0.101099	0.00226764	0.0021394
GOTERM_BP_DIRECT	GO:0010417~glucuronoxylan biosynthetic process	9	0.230003	8.37482e-05	AT2G37090, AT5G54690, AT1G27440, AT3G18660, AT1G19300, AT5G22940, AT5G67230, AT4G33330, AT2G28110	3459	12	22556	4.89072	0.142745	0.0032086	0.00302715
GOTERM_BP_DIRECT	GO:0016049~cell growth	24	0.61334	9.34047e-05	AT1G65985, AT2G04280, AT4G01110, AT1G38131, AT5G42860, AT2G12400, AT3G19680, AT1G70750, AT4G09630, AT2G15300, AT4G03070, AT2G36420, AT5G58300, AT4G13990, AT1G52343, AT1G22330, AT2G43060, AT3G14350, AT1G78020, AT5G19190, AT3G28040, AT5G58150, AT5G52280, AT4G37750	3459	67	22556	2.33587	0.157835	0.00334363	0.00315454
GOTERM_BP_DIRECT	GO:0010817~regulation of hormone levels	11	0.281114	9.42949e-05	AT1G67900, AT1G63420, AT3G62660, AT5G54145, AT5G07770, AT3G50340, AT4G23820, AT1G30440, AT2G47440, AT3G51290, AT5G66580	3459	18	22556	3.98503	0.159213	0.00334363	0.00315454
GOTERM_BP_DIRECT	GO:0010143~cutin biosynthetic process	11	0.281114	9.42949e-05	AT1G49430, AT5G23940, AT4G00400, AT1G64670, AT3G48720, AT4G01950, AT2G38110, AT3G10570, AT3G05600, AT1G01610, AT1G06520	3459	18	22556	3.98503	0.159213	0.00334363	0.00315454
GOTERM_BP_DIRECT	GO:0007049~cell cycle	51	1.30335	9.45451e-05	AT5G67270, AT2G28150, AT3G07540, AT3G49860, AT4G03270, AT5G11300, AT3G63120, AT5G06150, AT3G12970, AT2G27970, AT2G26760, AT4G35620, AT5G59360, AT3G11520, AT1G27920, AT3G10525, AT1G08560, AT1G30690, AT3G51670, AT4G11920, AT3G01330, AT2G34680, AT5G62170, AT5G07450, AT4G14310, AT2G01910, AT4G37490, AT2G27960, AT2G04280, AT3G51280, AT4G09160, AT1G72150, AT4G33260, AT2G23430, AT4G28080, AT5G10150, AT1…	3459	193	22556	1.72316	0.1596	0.00334363	0.00315454
GOTERM_BP_DIRECT	GO:0009638~phototropism	14	0.357782	9.70655e-05	AT5G47750, AT4G08920, AT1G09570, AT2G30520, AT5G55910, AT1G27190, AT3G44610, AT2G02950, AT4G37250, AT3G45780, AT1G14280, AT2G44830, AT5G20730, AT2G43010	3459	28	22556	3.26048	0.163486	0.00336799	0.00317752
GOTERM_BP_DIRECT	GO:0000902~cell morphogenesis	21	0.536673	0.000106214	AT1G65985, AT2G04280, AT5G67280, AT4G01110, AT5G42860, AT2G12400, AT2G41820, AT5G24130, AT5G15310, AT4G09630, AT2G15300, AT2G35110, AT2G22640, AT5G58300, AT4G13990, AT4G34490, AT5G60720, AT1G20090, AT3G14350, AT5G44610, AT5G58150	3459	55	22556	2.48982	0.177443	0.00361716	0.0034126
GOTERM_BP_DIRECT	GO:0009741~response to brassinosteroid	18	0.460005	0.000146284	AT3G50660, AT1G13260, AT1G71930, AT1G30570, AT5G26230, AT5G62380, AT1G69160, AT4G15400, AT4G36110, AT1G74660, AT4G34160, AT3G16570, AT2G26710, AT2G40530, AT4G34760, AT3G46290, AT5G54380, AT4G38860	3459	44	22556	2.66767	0.235885	0.00480387	0.0045322
GOTERM_BP_DIRECT	GO:0010089~xylem development	18	0.460005	0.000146284	AT2G13820, AT2G28250, AT1G09540, AT2G06850, AT5G23100, AT1G62990, AT5G61480, AT1G71930, AT5G64530, AT5G53730, AT3G59690, AT5G62380, AT2G43680, AT4G08150, AT5G05340, AT1G22740, AT4G32880, AT2G27230	3459	44	22556	2.66767	0.235885	0.00480387	0.0045322
GOTERM_BP_DIRECT	GO:0009642~response to light intensity	56	1.43113	0.00017807	AT1G16515, AT4G01330, AT3G32980, AT2G10940, AT1G29670, AT4G36110, AT4G31380, AT3G15480, AT1G79520, AT5G38420, AT4G29905, AT1G02340, AT2G40230, AT2G38800, AT1G13650, AT4G03420, AT5G16030, AT4G06534, AT3G26450, AT3G61750, AT5G25140, AT5G10625, AT1G14700, AT4G22560, AT3G26932, AT1G53885, AT4G15960, AT4G37250, AT5G05870, AT1G76100, AT1G25230, AT1G19000, AT5G19190, AT3G13750, AT4G38700, AT5G66040, AT5…	3459	223	22556	1.63755	0.279276	0.00571988	0.0053964
GOTERM_BP_DIRECT	GO:1903046~meiotic cell cycle process	37	0.945566	0.000180398	AT1G80280, AT1G11220, AT5G20540, AT1G11120, AT3G24660, AT3G54430, AT1G18650, AT4G28230, AT2G37300, AT3G20015, AT4G14740, AT4G39900, AT2G05920, AT4G15430, AT2G45340, AT4G30250, AT1G65900, AT5G67460, AT3G03130, AT3G57830, AT3G02120, AT1G58460, AT1G67750, AT4G26140, AT2G39870, AT4G36360, AT4G36180, AT4G38062, AT3G61550, AT3G13510, AT3G20260, AT3G50620, AT5G40640, AT2G46380, AT5G01890, AT2G45470, AT1…	3459	129	22556	1.87035	0.282357	0.00571988	0.0053964
GOTERM_BP_DIRECT	GO:0046777~protein autophosphorylation	51	1.30335	0.000186479	AT4G08920, AT5G16000, AT3G59420, AT5G65530, AT4G28650, AT2G17890, AT2G20300, AT3G45410, AT5G45800, AT3G09010, AT3G50530, AT1G11350, AT1G12680, AT5G24010, AT1G30570, AT5G14210, AT3G59110, AT3G54180, AT2G35890, AT3G20200, AT2G23200, AT2G03890, AT3G46290, AT2G35620, AT3G04530, AT1G11440, AT1G09000, AT3G06030, AT1G16130, AT1G49580, AT4G26890, AT1G77720, AT3G61160, AT4G38230, AT1G07650, AT4G02630, AT3…	3459	198	22556	1.67964	0.290339	0.00580703	0.00547863
GOTERM_BP_DIRECT	GO:0043436~oxoacid metabolic process	65	1.66113	0.000189463	AT4G01450, AT3G52870, AT1G80120, AT2G12400, AT1G11700, AT5G57780, AT5G07680, AT4G14760, AT4G13310, AT2G46535, AT5G55960, AT1G78230, AT5G02230, AT2G01660, AT4G29905, AT2G40475, AT5G07800, AT1G04040, AT5G50760, AT2G35810, AT3G25640, AT3G01930, AT4G12330, AT2G43590, AT4G36360, AT5G02480, AT5G05870, AT4G13620, AT1G19000, AT1G78120, AT1G53163, AT4G16490, AT4G35750, AT4G15240, AT1G13100, AT4G19160, AT3…	3459	270	22556	1.56986	0.294222	0.00580703	0.00547863
GOTERM_BP_DIRECT	GO:0042744~hydrogen peroxide catabolic process	30	0.766675	0.000206598	AT5G40150, AT3G32980, AT1G05260, AT4G21960, AT3G17070, AT3G21770, AT4G30170, AT2G24800, AT5G05340, AT4G33420, AT5G06730, AT4G36430, AT5G15180, AT1G14540, AT5G66390, AT5G22410, AT3G01190, AT5G14130, AT2G37130, AT1G34510, AT5G24070, AT5G34850, AT2G38390, AT1G44970, AT5G57190, AT5G51890, AT5G06720, AT1G60740, AT4G35970, AT1G20620	3459	97	22556	2.01679	0.31612	0.00618516	0.00583537
GOTERM_BP_DIRECT	GO:0009664~plant-type cell wall organization	26	0.664452	0.000208526	AT2G35620, AT2G27060, AT4G01630, AT4G22730, AT4G08400, AT5G05290, AT1G20190, AT1G53730, AT2G46710, AT1G26250, AT3G14350, AT5G06610, AT4G13390, AT5G35190, AT1G23720, AT3G28550, AT1G67510, AT4G08410, AT1G31420, AT5G56320, AT2G43150, AT5G06640, AT3G11490, AT3G29030, AT2G28950, AT2G21140	3459	79	22556	2.14614	0.318541	0.00618516	0.00583537
GOTERM_BP_DIRECT	GO:0009645~response to low light intensity stimulus	12	0.30667	0.000242617	AT1G67900, AT1G69160, AT5G64180, AT3G27690, AT5G19140, AT2G05070, AT3G61470, AT5G67390, AT3G54890, AT2G06850, AT3G47470, AT5G66580	3459	23	22556	3.40224	0.359961	0.00708209	0.00668158
GOTERM_BP_DIRECT	GO:0010074~maintenance of meristem identity	10	0.255558	0.000347217	AT2G19580, AT5G20540, AT5G48800, AT2G33620, AT2G46920, AT1G34110, AT3G52490, AT2G35350, AT4G26540, AT5G56040	3459	17	22556	3.83586	0.471991	0.00982356	0.00926801
GOTERM_BP_DIRECT	GO:0051592~response to calcium ion	10	0.255558	0.000347217	AT5G37500, AT2G28260, AT5G44460, AT4G30960, AT2G22125, AT5G10930, AT3G59690, AT4G20260, AT2G17890, AT2G30360	3459	17	22556	3.83586	0.471991	0.00982356	0.00926801
GOTERM_BP_DIRECT	GO:0007389~pattern specification process	17	0.434449	0.000377175	AT3G05980, AT3G24660, AT1G06150, AT1G70940, AT2G39220, AT3G58790, AT1G23080, AT3G58770, AT1G10640, AT4G37100, AT2G19580, AT2G01420, AT1G20330, AT2G28350, AT1G25510, AT4G30250, AT2G27990	3459	43	22556	2.57805	0.500304	0.0105095	0.00991512
GOTERM_BP_DIRECT	GO:0030244~cellulose biosynthetic process	17	0.434449	0.000509112	AT2G35620, AT5G44030, AT5G17420, AT5G49720, AT1G31420, AT1G02730, AT5G05170, AT3G15480, AT2G22125, AT5G64740, AT5G09870, AT5G01360, AT4G18780, AT4G39350, AT4G32410, AT1G05850, AT5G06700	3459	44	22556	2.51946	0.608001	0.013974	0.0131837
GOTERM_BP_DIRECT	GO:0010016~shoot system morphogenesis	18	0.460005	0.000645653	AT4G00440, AT3G06840, AT5G20540, AT5G43020, AT5G48800, AT5G23100, AT2G41820, AT5G23170, AT4G22730, AT5G66560, AT1G78815, AT1G54200, AT2G42620, AT5G06710, AT2G40475, AT3G28040, AT4G16780, AT5G59350	3459	49	22556	2.39545	0.69509	0.0174611	0.0164737
GOTERM_BP_DIRECT	GO:0000278~mitotic cell cycle	21	0.536673	0.000659132	AT5G19780, AT5G19770, AT5G23860, AT1G64740, AT1G63100, AT3G57060, AT1G04820, AT4G14310, AT5G06680, AT4G37010, AT1G75780, AT5G11550, AT1G50010, AT4G21820, AT3G61650, AT5G12250, AT1G03780, AT2G27960, AT1G20010, AT2G20190, AT2G29550	3459	62	22556	2.20871	0.70256	0.0175673	0.0165738
GOTERM_BP_DIRECT	GO:0010540~basipetal auxin transport	9	0.230003	0.000705557	AT1G12110, AT5G47750, AT4G30960, AT5G55540, AT4G31820, AT3G28860, AT5G55910, AT1G78100, AT2G47000	3459	15	22556	3.91258	0.726917	0.018225	0.0171943
GOTERM_BP_DIRECT	GO:0009753~response to jasmonic acid	99	2.53003	0.000706123	AT1G60270, AT5G59090, AT3G50770, AT4G06744, AT1G32640, AT5G45480, AT1G31710, AT4G13310, AT5G03280, AT1G52000, AT3G43670, AT4G35060, AT4G19810, AT3G43270, AT1G78230, AT5G02230, AT5G42655, AT1G77260, AT3G62070, AT3G55950, AT1G11670, AT3G50660, AT5G07010, AT5G35940, AT1G53560, AT3G29250, AT4G30460, AT3G23050, AT3G59440, AT4G29240, AT3G50190, AT4G02360, AT5G64900, AT3G22800, AT1G06640, AT5G20670, AT5…	3459	469	22556	1.37649	0.727201	0.018225	0.0171943
GOTERM_BP_DIRECT	GO:0061640~cytoskeleton-dependent cytokinesis	7	0.178891	0.000713539	AT4G14310, AT3G63120, AT4G38062, AT1G12500, AT5G05180, AT2G42320, AT3G26700	3459	9	22556	5.07186	0.730898	0.018225	0.0171943
GOTERM_BP_DIRECT	GO:0009611~response to wounding	153	3.91004	0.000758245	AT1G60270, AT1G03080, AT5G23210, AT4G06744, AT4G38060, AT1G32640, AT2G38790, AT5G45480, AT5G61290, AT1G31710, AT3G46700, AT2G20340, AT1G27200, AT1G77420, AT1G52000, AT3G43670, AT4G35060, AT3G47510, AT3G43270, AT5G02230, AT1G77260, AT5G01710, AT1G11670, AT1G04280, AT3G21240, AT2G39010, AT3G01930, AT5G26270, AT4G20140, AT5G67020, AT4G13300, AT1G49500, AT1G72300, AT1G53560, AT4G16490, AT3G29250, AT4…	3459	778	22556	1.2824	0.752152	0.0188248	0.0177603
GOTERM_BP_DIRECT	GO:1905393~plant organ formation	11	0.281114	0.000772491	AT5G20540, AT2G20300, AT2G39220, AT1G30650, AT5G04860, AT3G58770, AT3G49900, AT4G30250, AT3G15720, AT2G27990, AT2G29970	3459	22	22556	3.26048	0.758566	0.0188248	0.0177603
GOTERM_BP_DIRECT	GO:0044550~secondary metabolite biosynthetic process	11	0.281114	0.000772491	AT3G62160, AT3G55950, AT1G51840, AT5G10770, AT5G60720, AT2G04080, AT3G32980, AT1G04680, AT2G39220, AT5G58910, AT1G34640	3459	22	22556	3.26048	0.758566	0.0188248	0.0177603
GOTERM_BP_DIRECT	GO:0048523~negative regulation of cellular process	60	1.53335	0.000777971	AT1G11220, AT5G43020, AT3G52110, AT3G06130, AT2G12400, AT1G16630, AT4G23800, AT1G19110, AT3G08680, AT5G01660, AT5G37010, AT2G25270, AT3G55950, AT4G03100, AT1G04040, AT3G51230, AT1G14700, AT5G14610, AT2G41050, AT4G14310, AT4G37250, AT4G38062, AT5G42620, AT3G20080, AT1G07820, AT5G59690, AT5G15190, AT1G62950, AT1G67040, AT3G51280, AT2G16270, AT3G17840, AT3G62010, AT5G08430, AT5G07940, AT4G02800, AT3…	3459	257	22556	1.5224	0.760989	0.0188248	0.0177603
GOTERM_BP_DIRECT	GO:0009809~lignin biosynthetic process	18	0.460005	0.000840101	AT5G48930, AT5G66390, AT4G19370, AT5G60020, AT1G31720, AT4G26220, AT2G36880, AT2G38080, AT5G05170, AT5G03260, AT5G04330, AT3G19450, AT5G05340, AT3G45870, AT4G39330, AT1G05850, AT4G34230, AT3G16920	3459	50	22556	2.34755	0.786815	0.0200642	0.0189295
GOTERM_BP_DIRECT	GO:0010588~cotyledon vascular tissue pattern formation	10	0.255558	0.000985729	AT5G19730, AT1G05470, AT1G70560, AT2G32280, AT1G31770, AT1G17840, AT3G09070, AT2G36120, AT2G21050, AT2G46990	3459	19	22556	3.43208	0.836942	0.0232405	0.0219262
GOTERM_BP_DIRECT	GO:0045490~pectin catabolic process	29	0.741119	0.00100079	AT3G10710, AT3G49220, AT5G19730, AT3G09540, AT1G11920, AT1G04680, AT3G43270, AT1G69940, AT3G14310, AT5G04970, AT1G05310, AT3G62170, AT4G33220, AT5G63180, AT3G07970, AT1G67750, AT3G01270, AT3G07010, AT3G24670, AT3G53190, AT3G26610, AT3G27400, AT4G24780, AT5G53370, AT3G47400, AT4G28490, AT5G04960, AT2G41850, AT5G48900	3459	101	22556	1.87235	0.841399	0.0232968	0.0219793
GOTERM_BP_DIRECT	GO:0040008~regulation of growth	38	0.971122	0.00111496	AT5G18020, AT3G58850, AT4G30410, AT5G64780, AT2G18300, AT1G17400, AT4G38850, AT1G29500, AT5G54130, AT2G43060, AT4G37580, AT1G16060, AT3G62010, AT3G61880, AT2G22125, AT2G46690, AT5G14090, AT3G12830, AT5G16490, AT5G18030, AT1G61795, AT4G00450, AT1G34670, AT3G50340, AT3G58780, AT5G09970, AT1G69160, AT1G26540, AT1G29510, AT1G29430, AT1G71692, AT2G26710, AT5G11790, AT1G26945, AT4G34760, AT5G20730, AT1…	3459	146	22556	1.69724	0.871465	0.0256301	0.0241807
GOTERM_BP_DIRECT	GO:0010014~meristem initiation	9	0.230003	0.00122199	AT5G48800, AT2G34710, AT1G55580, AT5G23100, AT1G76420, AT1G52150, AT1G80870, AT4G32880, AT3G62070	3459	16	22556	3.66804	0.894454	0.0277437	0.0261747
GOTERM_BP_DIRECT	GO:0006970~response to osmotic stress	75	1.91669	0.00144033	AT1G12990, AT1G12672, AT1G16515, AT3G03341, AT1G64670, AT1G32560, AT2G38750, AT5G03280, AT4G31380, AT2G43060, AT4G35060, AT3G16690, AT1G79520, AT5G35750, AT5G45800, AT3G09010, AT4G34650, AT5G01300, AT3G63280, AT5G01710, AT1G78290, AT2G35970, AT1G65690, AT3G57010, AT2G16990, AT4G40010, AT1G02730, AT1G20180, AT5G53590, AT5G58320, AT5G06760, AT3G14560, AT1G51140, AT2G44600, AT4G36600, AT1G72180, AT1…	3459	345	22556	1.4176	0.929397	0.0319604	0.0301529
GOTERM_BP_DIRECT	GO:0009299~mRNA transcription	8	0.204447	0.00144247	AT3G23290, AT4G18610, AT1G19790, AT5G58500, AT2G18300, AT2G31160, AT1G07090, AT1G78815	3459	13	22556	4.0129	0.929675	0.0319604	0.0301529
GOTERM_BP_DIRECT	GO:0010067~procambium histogenesis	7	0.178891	0.00155203	AT5G62940, AT1G08590, AT1G46480, AT1G05470, AT5G61480, AT4G28650, AT4G32880	3459	10	22556	4.56467	0.942524	0.0339783	0.0320567
GOTERM_BP_DIRECT	GO:0009926~auxin polar transport	16	0.408893	0.00161787	AT2G26170, AT1G14350, AT3G28860, AT5G19530, AT1G70940, AT2G38120, AT1G23080, AT5G03280, AT5G55540, AT1G29430, AT2G01420, AT1G70560, AT2G42620, AT1G77690, AT1G73590, AT2G47000	3459	44	22556	2.37126	0.949089	0.0350031	0.0330235
GOTERM_BP_DIRECT	GO:0042335~cuticle development	12	0.30667	0.00183758	AT3G61150, AT1G01120, AT2G16280, AT2G33510, AT1G64670, AT1G25450, AT1G51140, AT1G68530, AT2G42620, AT3G55360, AT2G26250, AT1G17840	3459	28	22556	2.7947	0.966035	0.0392943	0.0370721
GOTERM_BP_DIRECT	GO:0098771~inorganic ion homeostasis	21	0.536673	0.00192866	AT4G19160, AT5G67430, AT1G58460, AT1G55360, AT5G19970, AT1G64590, AT5G45070, AT3G25930, AT1G22065, AT1G51860, AT3G14280, AT2G22122, AT3G18560, AT1G72200, AT5G02580, AT4G36700, AT3G52710, AT5G04860, AT2G45590, AT1G77280, AT2G47485	3459	67	22556	2.04388	0.971282	0.040768	0.0384625
GOTERM_BP_DIRECT	GO:0019752~carboxylic acid metabolic process	58	1.48224	0.00199926	AT5G22400, AT5G41120, AT4G06744, AT1G11380, AT1G62370, AT2G35760, AT1G10850, AT5G03040, AT4G22755, AT3G05490, AT2G05540, AT2G04570, AT1G25425, AT1G12440, AT3G26450, AT5G42860, AT3G18170, AT1G17970, AT3G06868, AT2G18970, AT2G38640, AT2G34000, AT2G47630, AT4G13860, AT1G48690, AT4G13620, AT3G13750, AT1G26920, AT5G66040, AT2G35860, AT3G50270, AT3G22560, AT5G67411, AT4G23420, AT2G33480, AT3G23810, AT2…	3459	256	22556	1.4774	0.974785	0.0417799	0.0394172
GOTERM_BP_DIRECT	GO:0010218~response to far red light	16	0.408893	0.00208746	AT3G27690, AT2G05070, AT4G08920, AT3G28860, AT1G09570, AT2G44910, AT3G61750, AT1G14920, AT2G02950, AT3G18780, AT5G53660, AT5G02200, AT4G14130, AT1G02340, AT2G46340, AT4G16780	3459	45	22556	2.31856	0.978568	0.043133	0.0406937
GOTERM_BP_DIRECT	GO:0010051~xylem and phloem pattern formation	15	0.383338	0.00225049	AT1G05470, AT5G23100, AT3G50780, AT5G49660, AT1G19300, AT1G68060, AT5G13300, AT4G08150, AT3G14170, AT2G01950, AT1G04550, AT1G20330, AT1G73590, AT5G22930, AT4G17220	3459	41	22556	2.38572	0.98413	0.0454797	0.0429077
GOTERM_BP_DIRECT	GO:0010090~trichome morphogenesis	15	0.383338	0.00225049	AT1G19835, AT5G23940, AT5G20490, AT5G24310, AT2G41940, AT1G03060, AT1G33240, AT2G38440, AT1G64690, AT1G67030, AT2G35110, AT1G80080, AT2G22640, AT3G16630, AT1G05230	3459	41	22556	2.38572	0.98413	0.0454797	0.0429077
GOTERM_BP_DIRECT	GO:0009639~response to red or far red light	38	0.971122	0.00239926	AT5G64180, AT3G27350, AT3G28860, AT5G19970, AT2G22800, AT4G36110, AT1G72030, AT2G43060, AT1G77200, AT1G79520, AT4G18220, AT1G48745, AT1G78230, AT5G02230, AT1G05870, AT3G47295, AT3G62070, AT5G66590, AT3G57830, AT5G51810, AT5G16030, AT1G58520, AT4G28240, AT5G62170, AT5G66250, AT1G69160, AT2G21560, AT3G15354, AT5G13630, AT3G11690, AT5G54585, AT5G51670, AT4G16490, AT1G76240, AT5G02200, AT4G36105, AT5…	3459	152	22556	1.63024	0.987936	0.0476573	0.0449622
GOTERM_BP_DIRECT	GO:0051513~regulation of monopolar cell growth	5	0.127779	0.00242001	AT3G63430, AT5G15580, AT3G02170, AT1G18620, AT1G74160	3459	5	22556	6.52096	0.988389	0.0476573	0.0449622
GOTERM_BP_DIRECT	GO:0010311~lateral root formation	19	0.485561	0.00243599	AT4G01630, AT1G70895, AT4G37070, AT2G17500, AT2G38120, AT3G59420, AT5G49660, AT3G24300, AT3G22400, AT1G49430, AT5G56320, AT2G23430, AT5G57740, AT1G77740, AT1G77690, AT5G20730, AT2G22670, AT4G16780, AT1G71090	3459	59	22556	2.09997	0.988726	0.0476573	0.0449622
GOTERM_BP_DIRECT	GO:0010025~wax biosynthetic process	12	0.30667	0.00255491	AT1G49430, AT1G01120, AT4G24510, AT1G06360, AT1G14790, AT1G06350, AT1G68530, AT5G57800, AT5G62470, AT5G02890, AT3G55360, AT1G51500	3459	29	22556	2.69833	0.990946	0.0493066	0.0465182
GOTERM_BP_DIRECT	GO:0033993~response to lipid	48	1.22668	0.00257392	AT1G12990, AT3G03341, AT3G50270, AT4G23820, AT1G63260, AT4G29020, AT1G30440, AT2G35880, AT4G33905, AT4G23220, AT3G17420, AT2G22200, AT4G31380, AT2G22122, AT1G50040, AT3G15480, AT4G08290, AT5G03120, AT2G26600, AT3G05490, AT1G23205, AT1G76890, AT5G01200, AT2G02370, AT3G63380, AT3G26450, AT1G67530, AT3G07010, AT1G19970, AT1G19650, AT1G61170, AT3G57010, AT2G38400, AT2G19660, AT1G51402, AT3G15670, AT2…	3459	205	22556	1.52686	0.991257	0.0493066	0.0465182
GOTERM_BP_DIRECT	GO:0035556~intracellular signal transduction	46	1.17557	0.00274231	AT5G19010, AT3G04530, AT3G06110, AT3G04910, AT5G63650, AT4G02180, AT3G23310, AT3G18040, AT1G49580, AT1G10210, AT4G01350, AT2G17890, AT4G38230, AT3G45530, AT2G21830, AT2G21850, AT4G33080, AT3G50530, AT4G11390, AT4G14580, AT3G48260, AT5G58690, AT5G54050, AT5G45430, AT1G78290, AT1G12680, AT1G30270, AT1G12580, AT3G23000, AT3G27500, AT1G48260, AT5G28080, AT4G40010, AT2G19660, AT2G35890, AT3G13590, AT1…	3459	195	22556	1.53828	0.993591	0.0519908	0.0490506
GOTERM_BP_DIRECT	GO:0045893~positive regulation of transcription, DNA-templated	68	1.7378	0.00289834	AT2G36610, AT5G25830, AT5G15150, AT4G35900, AT1G32640, AT5G16600, AT5G62380, AT5G62940, AT5G60720, AT5G57620, AT5G12870, AT1G19790, AT5G53980, AT4G28500, AT3G55990, AT1G71930, AT1G28470, AT5G17800, AT3G22415, AT4G36240, AT2G42380, AT5G61600, AT4G17785, AT1G22480, AT5G11590, AT5G02200, AT5G20730, AT4G37730, AT1G61660, AT1G63120, AT3G54430, AT1G66230, AT5G61590, AT5G65310, AT1G69780, AT2G20880, AT1…	3459	315	22556	1.4077	0.995193	0.0543882	0.0513124
GOTERM_BP_DIRECT	GO:0048759~xylem vessel member cell differentiation	7	0.178891	0.00297224	AT4G36160, AT1G12260, AT5G19530, AT1G71930, AT5G06610, AT1G08760, AT5G62380	3459	11	22556	4.1497	0.995806	0.0552116	0.0520893
GOTERM_BP_DIRECT	GO:1901615~organic hydroxy compound metabolic process	14	0.357782	0.00313636	AT5G18150, AT3G24480, AT3G62630, AT1G61170, AT5G62280, AT4G23220, AT3G23930, AT1G72240, AT4G14750, AT1G70370, AT1G76100, AT5G05890, AT2G29125, AT3G62390	3459	38	22556	2.40246	0.996902	0.0572984	0.0540581
GOTERM_BP_DIRECT	GO:1905177~tracheary element differentiation	6	0.153335	0.0031469	AT4G08160, AT5G48920, AT5G25830, AT1G43790, AT2G40470, AT1G22740	3459	8	22556	4.89072	0.996961	0.0572984	0.0540581
GOTERM_BP_DIRECT	GO:0014070~response to organic cyclic compound	47	1.20112	0.00325766	AT5G47740, AT5G23950, AT5G44350, AT3G50770, AT3G07460, AT4G23820, AT1G67880, AT5G66640, AT1G30440, AT2G17550, AT5G45480, AT2G35880, AT1G72890, AT5G56870, AT3G15480, AT3G60550, AT3G47210, AT3G09010, AT3G05490, AT5G02230, AT3G52710, AT1G22910, AT3G63380, AT3G55950, AT5G14390, AT3G07010, AT5G25240, AT4G28085, AT4G21850, AT2G15220, AT2G33170, AT5G25280, AT4G02130, AT2G35650, AT1G69160, AT3G17650, AT4…	3459	202	22556	1.51725	0.997523	0.0587337	0.0554121
GOTERM_BP_DIRECT	GO:0044772~mitotic cell cycle phase transition	13	0.332226	0.00333722	AT4G03270, AT4G28230, AT5G11300, AT4G34160, AT5G06150, AT1G76310, AT1G70210, AT1G44110, AT4G37490, AT2G26760, AT4G35620, AT1G20610, AT3G11520	3459	34	22556	2.49331	0.997861	0.0595541	0.0561862
GOTERM_BP_DIRECT	GO:0000079~regulation of cyclin-dependent protein serine/threonine kinase activity	16	0.408893	0.00336793	AT4G03270, AT5G07450, AT5G11300, AT3G63120, AT4G34160, AT5G06150, AT1G76310, AT1G70210, AT1G44110, AT4G37490, AT3G60550, AT2G26760, AT4G35620, AT2G44740, AT1G20610, AT3G11520	3459	47	22556	2.2199	0.997979	0.0595541	0.0561862
GOTERM_BP_DIRECT	GO:0044087~regulation of cellular component biogenesis	10	0.255558	0.00343551	AT4G38950, AT5G01070, AT5G58930, AT1G22480, AT3G61750, AT5G02640, AT1G61170, AT3G59690, AT1G72160, AT5G59020	3459	22	22556	2.96407	0.998216	0.0596029	0.0562322
GOTERM_BP_DIRECT	GO:0010345~suberin biosynthetic process	10	0.255558	0.00343551	AT4G17785, AT5G41040, AT3G44540, AT1G64670, AT3G44550, AT5G10280, AT2G37360, AT1G04220, AT1G17840, AT5G22500	3459	22	22556	2.96407	0.998216	0.0596029	0.0562322
GOTERM_BP_DIRECT	GO:0007017~microtubule-based process	12	0.30667	0.00348225	AT1G04820, AT5G19780, AT1G64740, AT5G19770, AT5G23860, AT1G75780, AT1G50010, AT4G15930, AT3G44200, AT5G12250, AT1G20010, AT2G29550	3459	30	22556	2.60838	0.998363	0.0598491	0.0564645
GOTERM_BP_DIRECT	GO:0048765~root hair cell differentiation	11	0.281114	0.00353296	AT5G03280, AT2G03720, AT4G17800, AT1G49200, AT5G09430, AT4G01060, AT2G38120, AT4G30980, AT5G09480, AT5G49270, AT4G18640	3459	26	22556	2.75887	0.998509	0.0601585	0.0567564
GOTERM_BP_DIRECT	GO:0009738~abscisic acid-activated signaling pathway	59	1.50779	0.00358514	AT3G49260, AT3G29575, AT5G67190, AT1G32640, AT3G18040, AT1G52400, AT2G45720, AT1G70790, AT1G02340, AT4G34650, AT5G58670, AT5G52300, AT5G25980, AT1G62660, AT1G18100, AT3G19580, AT1G66140, AT1G65690, AT1G67030, AT1G51940, AT1G01360, AT4G20940, AT3G07360, AT1G24625, AT1G15080, AT1G73390, AT3G11410, AT5G15190, AT5G67450, AT2G32510, AT2G41940, AT1G55265, AT5G65310, AT5G46790, AT1G69260, AT1G73000, AT2…	3459	268	22556	1.43558	0.998646	0.0604869	0.0570663
GOTERM_BP_DIRECT	GO:2000762~regulation of phenylpropanoid metabolic process	8	0.204447	0.00407875	AT2G44130, AT4G17785, AT3G59940, AT3G23590, AT1G66230, AT5G16600, AT4G12350, AT4G38620	3459	15	22556	3.47785	0.999456	0.067575	0.0637535
GOTERM_BP_DIRECT	GO:1901141~regulation of lignin biosynthetic process	8	0.204447	0.00407875	AT1G08340, AT1G61590, AT3G16340, AT1G66230, AT5G49660, AT5G16600, AT4G12350, AT4G39410	3459	15	22556	3.47785	0.999456	0.067575	0.0637535
GOTERM_BP_DIRECT	GO:0042538~hyperosmotic salinity response	18	0.460005	0.00412083	AT2G39800, AT5G67450, AT3G05880, AT5G50720, AT4G24960, AT4G30960, AT5G52310, AT1G05260, AT5G49720, AT3G19580, AT2G37570, AT2G39010, AT1G66350, AT1G14920, AT3G51960, AT3G04290, AT4G32410, AT2G41130	3459	57	22556	2.05925	0.999496	0.0676625	0.063836
GOTERM_BP_DIRECT	GO:0044255~cellular lipid metabolic process	42	1.07335	0.00425158	AT2G28470, AT5G67430, AT2G12400, AT1G64590, AT3G62630, AT4G09630, AT1G34640, AT1G30440, AT2G37300, AT2G44230, AT1G72890, AT2G46950, AT3G16850, AT1G22330, AT4G14740, AT1G19110, AT2G25130, AT4G39140, AT3G52710, AT2G02130, AT2G25310, AT3G28050, AT1G35180, AT1G67910, AT1G09176, AT4G34920, AT1G68300, AT1G10720, AT1G19650, AT5G66310, AT1G70900, AT4G25770, AT4G01480, AT4G14750, AT3G61270, AT2G15050, AT5…	3459	178	22556	1.53865	0.999604	0.0691916	0.0652787
GOTERM_BP_DIRECT	GO:0010114~response to red light	25	0.638896	0.00448755	AT1G67900, AT3G27690, AT2G05070, AT5G67390, AT4G08920, AT1G06350, AT1G11700, AT5G66580, AT2G02950, AT5G53660, AT1G28670, AT3G48100, AT1G05530, AT2G32560, AT5G17880, AT1G64640, AT3G23880, AT5G15860, AT2G20835, AT3G18780, AT1G28660, AT1G75590, AT2G44940, AT2G46340, AT1G78260	3459	91	22556	1.79147	0.999744	0.0723912	0.0682973
GOTERM_BP_DIRECT	GO:0016051~carbohydrate biosynthetic process	9	0.230003	0.00467065	AT5G56890, AT2G39180, AT3G01690, AT1G71970, AT1G49200, AT1G27190, AT2G21185, AT1G12500, AT3G23810	3459	19	22556	3.08888	0.999818	0.0743113	0.0701088
GOTERM_BP_DIRECT	GO:0010252~auxin homeostasis	15	0.383338	0.00468739	AT5G48930, AT1G14120, AT4G27260, AT1G28130, AT1G70940, AT2G17500, AT5G47390, AT1G23080, AT2G32280, AT5G55250, AT1G69690, AT2G01420, AT1G05630, AT1G73590, AT1G71090	3459	44	22556	2.22305	0.999823	0.0743113	0.0701088
GOTERM_BP_DIRECT	GO:0009769~photosynthesis, light harvesting in photosystem II	5	0.127779	0.00637564	AT2G34420, AT2G34430, AT3G27690, AT2G05070, AT5G54270	3459	6	22556	5.43413	0.999992	0.100212	0.0945448
GOTERM_BP_DIRECT	GO:0043622~cortical microtubule organization	16	0.408893	0.007848	AT3G06030, AT3G08670, AT5G49720, AT4G20260, AT5G08390, AT2G40070, AT1G27850, AT2G38160, AT2G22125, AT3G44200, AT5G64740, AT4G18570, AT5G44610, AT2G28620, AT2G20190, AT3G23090	3459	51	22556	2.04579	0.999999	0.122309	0.115392
GOTERM_BP_DIRECT	GO:0090698~post-embryonic plant morphogenesis	7	0.178891	0.00837857	AT3G23290, AT4G18610, AT5G58500, AT3G28040, AT2G31160, AT1G07090, AT1G78815	3459	13	22556	3.51129	1	0.128402	0.12114
GOTERM_BP_DIRECT	GO:0007052~mitotic spindle organization	7	0.178891	0.00837857	AT5G60930, AT4G32830, AT5G47820, AT3G50240, AT3G61650, AT2G25880, AT2G28620	3459	13	22556	3.51129	1	0.128402	0.12114
GOTERM_BP_DIRECT	GO:0006082~organic acid metabolic process	22	0.562228	0.0092501	AT4G23020, AT5G44350, AT1G03080, AT3G22250, AT5G45960, AT5G25265, AT1G01180, AT5G15860, AT3G57780, AT2G34020, AT2G36320, AT2G38400, AT1G51402, AT1G70370, AT1G75600, AT2G36090, AT1G25230, AT1G28660, AT4G12545, AT1G79130, AT4G16750, AT5G24910	3459	81	22556	1.77112	1	0.140586	0.132636
GOTERM_BP_DIRECT	GO:0005975~carbohydrate metabolic process	82	2.09558	0.00994383	AT5G40390, AT2G28470, AT1G60270, AT3G06770, AT5G18220, AT3G21370, AT1G09460, AT3G54690, AT5G67230, AT3G07820, AT5G49360, AT1G52400, AT3G16850, AT5G38420, AT2G26600, AT1G48100, AT1G05650, AT1G02460, AT4G16260, AT1G05850, AT4G31140, AT3G15720, AT1G79480, AT5G67460, AT1G35580, AT5G24410, AT1G09890, AT5G25980, AT1G62660, AT3G26610, AT1G45191, AT3G23820, AT4G08160, AT2G43590, AT4G36360, AT1G26560, AT3…	3459	412	22556	1.29786	1	0.149891	0.141414
GOTERM_BP_DIRECT	GO:0009958~positive gravitropism	12	0.30667	0.0101533	AT2G02950, AT4G37590, AT3G20130, AT3G28860, AT1G77740, AT1G70560, AT1G70940, AT2G38120, AT5G64770, AT1G17400, AT4G16340, AT5G14090	3459	34	22556	2.30152	1	0.151805	0.14322
GOTERM_BP_DIRECT	GO:0010383~cell wall polysaccharide metabolic process	6	0.153335	0.0108252	AT1G45130, AT4G10840, AT1G70830, AT5G43950, AT1G77260, AT2G18890	3459	10	22556	3.91258	1	0.160544	0.151465
GOTERM_BP_DIRECT	GO:0060560~developmental growth involved in morphogenesis	14	0.357782	0.0123602	AT1G32170, AT2G28470, AT2G12400, AT2G41820, AT4G28230, AT2G36420, AT5G58300, AT1G52343, AT5G03040, AT3G14350, AT5G09430, AT1G61900, AT5G52280, AT5G24910	3459	44	22556	2.07485	1	0.181843	0.171559
GOTERM_BP_DIRECT	GO:0010088~phloem development	12	0.30667	0.0127992	AT4G20270, AT3G01680, AT5G20540, AT3G28455, AT1G69970, AT1G70895, AT1G73965, AT5G01890, AT1G69588, AT2G39830, AT5G13290, AT3G09070	3459	35	22556	2.23576	1	0.186808	0.176244
GOTERM_BP_DIRECT	GO:0009934~regulation of meristem structural organization	9	0.230003	0.0129058	AT2G26170, AT1G75820, AT3G49670, AT1G62360, AT1G55350, AT2G46920, AT1G76540, AT2G42620, AT5G46700	3459	22	22556	2.66767	1	0.18688	0.176311
GOTERM_BP_DIRECT	GO:0010315~auxin efflux	8	0.204447	0.013252	AT1G53500, AT1G75500, AT2G01420, AT1G70940, AT1G23080, AT2G44830, AT1G73590, AT2G47000	3459	18	22556	2.8982	1	0.190395	0.179627
GOTERM_BP_DIRECT	GO:0009825~multidimensional cell growth	11	0.281114	0.0142834	AT1G55180, AT5G25810, AT5G55540, AT1G03060, AT5G64740, AT3G46550, AT1G20330, AT4G32410, AT2G35110, AT5G60920, AT1G05850	3459	31	22556	2.31389	1	0.202778	0.19131
GOTERM_BP_DIRECT	GO:0009637~response to blue light	27	0.690008	0.0143345	AT2G32450, AT3G27350, AT5G67390, AT3G10910, AT4G08920, AT5G67190, AT3G28860, AT3G05900, AT5G53980, AT1G48745, AT1G05630, AT4G15430, AT4G34530, AT1G05530, AT5G66590, AT3G01470, AT1G67910, AT4G01120, AT5G19140, AT4G28880, AT1G69160, AT5G56520, AT5G06440, AT3G45780, AT5G02200, AT2G27360, AT2G46340	3459	110	22556	1.6006	1	0.202778	0.19131
GOTERM_BP_DIRECT	GO:0010214~seed coat development	12	0.30667	0.0159366	AT1G53500, AT2G45970, AT1G09540, AT1G30370, AT1G62990, AT1G05230, AT5G15740, AT2G48130, AT1G29160, AT4G33770, AT5G49360, AT1G18710	3459	36	22556	2.17365	1	0.22372	0.211068
GOTERM_BP_DIRECT	GO:0006004~fucose metabolic process	13	0.332226	0.0171684	AT3G02250, AT3G21190, AT1G38131, AT1G38065, AT5G50420, AT4G08810, AT4G38390, AT5G15740, AT1G35510, AT3G07900, AT5G63390, AT1G29200, AT2G44500	3459	41	22556	2.06762	1	0.237595	0.224158
GOTERM_BP_DIRECT	GO:0009904~chloroplast accumulation movement	9	0.230003	0.0171833	AT5G42880, AT1G12150, AT3G45780, AT2G30520, AT1G58070, AT1G45545, AT5G67385, AT2G40480, AT3G56270	3459	23	22556	2.55168	1	0.237595	0.224158
GOTERM_BP_DIRECT	GO:0045010~actin nucleation	8	0.204447	0.0182579	AT5G07780, AT2G22640, AT3G07540, AT2G43800, AT2G38440, AT5G48360, AT3G25500, AT2G35110	3459	19	22556	2.74567	1	0.248713	0.234647
GOTERM_BP_DIRECT	GO:0010229~inflorescence development	8	0.204447	0.0182579	AT1G69690, AT3G47620, AT2G33810, AT4G31820, AT4G32540, AT1G73590, AT2G19760, AT2G27990	3459	19	22556	2.74567	1	0.248713	0.234647
GOTERM_BP_DIRECT	GO:0010192~mucilage biosynthetic process	7	0.178891	0.0185876	AT2G35620, AT1G53500, AT1G76880, AT5G09870, AT1G62990, AT3G46550, AT3G10320	3459	15	22556	3.04311	1	0.251342	0.237128
GOTERM_BP_DIRECT	GO:0010374~stomatal complex development	12	0.30667	0.0196156	AT3G20940, AT2G30370, AT3G02120, AT5G01910, AT3G44960, AT4G36180, AT3G52110, AT1G32640, AT1G67040, AT5G66230, AT3G22820, AT4G17880	3459	37	22556	2.11491	1	0.2614	0.246617
GOTERM_BP_DIRECT	GO:0008360~regulation of cell shape	12	0.30667	0.0196156	AT1G75840, AT2G44690, AT2G36850, AT1G20090, AT5G36870, AT2G31960, AT5G45970, AT2G22125, AT3G59100, AT1G05570, AT5G44610, AT4G16340	3459	37	22556	2.11491	1	0.2614	0.246617
GOTERM_BP_DIRECT	GO:0009833~plant-type primary cell wall biogenesis	10	0.255558	0.0201704	AT1G02730, AT5G05170, AT5G44030, AT5G17420, AT2G22125, AT5G64740, AT5G09870, AT4G18780, AT4G39350, AT4G32410	3459	28	22556	2.32891	1	0.266858	0.251767
GOTERM_BP_DIRECT	GO:0051239~regulation of multicellular organismal process	18	0.460005	0.022145	AT3G52460, AT1G80010, AT3G02370, AT5G64690, AT4G25780, AT4G36120, AT4G36360, AT3G62660, AT3G11690, AT4G37250, AT5G35110, AT1G22060, AT5G09430, AT3G47000, AT3G48450, AT3G62170, AT5G01610, AT5G59020	3459	67	22556	1.7519	1	0.29089	0.27444
GOTERM_BP_DIRECT	GO:0010075~regulation of meristem growth	9	0.230003	0.0223908	AT5G09970, AT4G20270, AT3G49670, AT5G19740, AT4G08920, AT5G03150, AT1G52150, AT3G45260, AT5G13290	3459	24	22556	2.44536	1	0.292033	0.275518
GOTERM_BP_DIRECT	GO:0009855~determination of bilateral symmetry	5	0.127779	0.0230034	AT2G34710, AT1G52150, AT1G11500, AT2G32280, AT4G21310	3459	8	22556	4.0756	1	0.29791	0.281062
GOTERM_BP_DIRECT	GO:0009827~plant-type cell wall modification	8	0.204447	0.0244538	AT5G63800, AT2G20650, AT1G70370, AT5G01360, AT1G67330, AT2G34070, AT4G34980, AT5G06700	3459	20	22556	2.60838	1	0.314479	0.296694
GOTERM_BP_DIRECT	GO:0010119~regulation of stomatal movement	17	0.434449	0.0257241	AT1G09540, AT1G30270, AT3G49220, AT5G25980, AT2G40820, AT3G56480, AT1G65480, AT4G01680, AT1G52400, AT2G19690, AT1G20090, AT5G03280, AT1G51140, AT1G75380, AT3G45780, AT3G11410, AT5G54270	3459	63	22556	1.75962	1	0.326239	0.307789
GOTERM_BP_DIRECT	GO:0045935~positive regulation of nucleobase-containing compound metabolic process	7	0.178891	0.0259597	AT5G53370, AT4G14760, AT2G35860, AT1G29500, AT1G09440, AT5G11070, AT3G59690	3459	16	22556	2.85292	1	0.326239	0.307789
GOTERM_BP_DIRECT	GO:0045493~xylan catabolic process	7	0.178891	0.0259597	AT4G08160, AT1G58370, AT3G19620, AT4G33810, AT3G10740, AT5G64570, AT5G49360	3459	16	22556	2.85292	1	0.326239	0.307789
GOTERM_BP_DIRECT	GO:0010233~phloem transport	6	0.153335	0.0260778	AT4G29920, AT2G01950, AT1G56430, AT1G14920, AT3G09070, AT5G57130	3459	12	22556	3.26048	1	0.326239	0.307789
GOTERM_BP_DIRECT	GO:2000601~positive regulation of Arp2/3 complex-mediated actin nucleation	4	0.102223	0.0282386	AT4G18600, AT2G38440, AT2G34150, AT1G29170	3459	5	22556	5.21677	1	0.350884	0.331041
GOTERM_BP_DIRECT	GO:0071805~potassium ion transmembrane transport	9	0.230003	0.0286169	AT2G30070, AT2G01980, AT1G05580, AT4G01840, AT3G06370, AT5G11800, AT5G27150, AT3G02850	3459	25	22556	2.34755	1	0.353197	0.333223
GOTERM_BP_DIRECT	GO:0007010~cytoskeleton organization	10	0.255558	0.0314531	AT1G68060, AT4G34490, AT3G55660, AT3G20260, AT5G05940, AT1G78430, AT2G29890, AT4G17220, AT1G24764, AT1G14840	3459	30	22556	2.17365	1	0.382742	0.361097
GOTERM_BP_DIRECT	GO:0051128~regulation of cellular component organization	10	0.255558	0.0314531	AT4G15620, AT3G17840, AT4G36180, AT3G08680, AT3G61750, AT1G35510, AT2G45590, AT1G27190, AT2G16250, AT5G52280	3459	30	22556	2.17365	1	0.382742	0.361097
GOTERM_BP_DIRECT	GO:1901135~carbohydrate derivative metabolic process	34	0.868899	0.031635	AT5G25510, AT5G67430, AT1G56210, AT2G12400, AT5G24580, AT4G09630, AT3G54690, AT4G13615, AT1G12850, AT2G22200, AT2G46535, AT1G19110, AT5G55960, AT3G52710, AT2G40475, AT1G75680, AT1G77280, AT1G77260, AT5G07800, AT1G80290, AT1G67910, AT5G67280, AT4G34920, AT1G68300, AT5G52882, AT4G28260, AT3G01930, AT1G19710, AT1G70900, AT1G22060, AT1G53163, AT4G36700, AT1G77290, AT1G58270	3459	156	22556	1.42123	1	0.382742	0.361097
GOTERM_BP_DIRECT	GO:0031328~positive regulation of cellular biosynthetic process	8	0.204447	0.0319496	AT1G19170, AT2G35860, AT2G20650, AT1G21890, AT1G09440, AT3G20080, AT3G59690, AT1G72160	3459	21	22556	2.48418	1	0.384022	0.362304
GOTERM_BP_DIRECT	GO:0016042~lipid catabolic process	37	0.945566	0.0322763	AT1G55180, AT4G29800, AT5G45960, AT3G53100, AT1G29670, AT4G37070, AT2G39220, AT5G25370, AT4G26790, AT2G42690, AT3G16370, AT3G61680, AT1G28650, AT1G53990, AT1G28670, AT3G63200, AT1G29660, AT5G58670, AT2G04570, AT5G58690, AT3G09930, AT5G45670, AT5G45950, AT1G58520, AT4G29470, AT4G28780, AT5G15720, AT1G71250, AT2G19690, AT2G19050, AT1G28660, AT4G18550, AT1G54790, AT3G04290, AT2G27360, AT4G30140, AT4…	3459	173	22556	1.39466	1	0.38543	0.363633
GOTERM_BP_DIRECT	GO:0007015~actin filament organization	14	0.357782	0.0350378	AT5G20490, AT1G60430, AT5G45970, AT5G20470, AT2G40820, AT3G56480, AT2G35110, AT2G33240, AT2G22640, AT1G75840, AT2G44690, AT1G20090, AT2G20290, AT2G29890	3459	50	22556	1.82587	1	0.415707	0.392197
GOTERM_BP_DIRECT	GO:0006790~sulfur compound metabolic process	20	0.511117	0.035308	AT4G29700, AT5G67280, AT5G44410, AT3G52870, AT2G12400, AT3G61750, AT5G24580, AT5G54855, AT5G09290, AT2G22200, AT5G60720, AT1G71870, AT4G20820, AT5G55960, AT3G50620, AT1G79760, AT1G53163, AT1G76020, AT2G03550, AT1G77260	3459	81	22556	1.61011	1	0.416226	0.392688
GOTERM_BP_DIRECT	GO:1905582~response to mannose	5	0.127779	0.0364552	AT1G53885, AT3G63210, AT5G20700, AT1G53903, AT4G39795	3459	9	22556	3.62276	1	0.421642	0.397797
GOTERM_BP_DIRECT	GO:0030104~water homeostasis	5	0.127779	0.0364552	AT1G52400, AT3G27690, AT2G05070, AT3G26520, AT4G20140	3459	9	22556	3.62276	1	0.421642	0.397797
GOTERM_BP_DIRECT	GO:1901348~positive regulation of secondary cell wall biogenesis	5	0.127779	0.0364552	AT5G03170, AT4G36160, AT1G12260, AT5G12870, AT5G60490	3459	9	22556	3.62276	1	0.421642	0.397797
GOTERM_BP_DIRECT	GO:2000067~regulation of root morphogenesis	10	0.255558	0.0384771	AT3G02242, AT2G28150, AT5G57620, AT5G10150, AT2G22125, AT3G60650, AT4G34600, AT2G15300, AT5G64770, AT4G20140	3459	31	22556	2.10354	1	0.442246	0.417236
GOTERM_BP_DIRECT	GO:0009739~response to gibberellin	20	0.511117	0.0395747	AT5G51810, AT5G24860, AT2G41940, AT2G31730, AT5G27320, AT5G17960, AT5G47390, AT1G66350, AT2G16750, AT1G14920, AT5G13910, AT5G66350, AT2G34340, AT3G11280, AT1G74660, AT1G49010, AT3G47620, AT5G44610, AT2G04240, AT5G53280	3459	82	22556	1.59048	1	0.452037	0.426473
GOTERM_BP_DIRECT	GO:1901617~organic hydroxy compound biosynthetic process	12	0.30667	0.0406954	AT1G76620, AT3G27350, AT4G12730, AT5G15350, AT1G34010, AT3G26550, AT5G02580, AT2G01890, AT1G05870, AT3G12870, AT5G47780, AT5G52280	3459	41	22556	1.90857	1	0.457919	0.432023
GOTERM_BP_DIRECT	GO:0030036~actin cytoskeleton organization	8	0.204447	0.0408367	AT4G18600, AT4G34490, AT2G38440, AT3G25500, AT2G34150, AT3G12110, AT1G29170, AT5G49150	3459	22	22556	2.37126	1	0.457919	0.432023
GOTERM_BP_DIRECT	GO:0034765~regulation of ion transmembrane transport	8	0.204447	0.0408367	AT5G37500, AT1G19570, AT5G40890, AT5G49890, AT4G22200, AT5G46240, AT3G02850, AT5G33280	3459	22	22556	2.37126	1	0.457919	0.432023
GOTERM_BP_DIRECT	GO:0009742~brassinosteroid mediated signaling pathway	21	0.536673	0.0425296	AT4G28720, AT5G41260, AT4G30410, AT3G58850, AT1G13460, AT5G42750, AT5G26230, AT5G65430, AT2G18300, AT5G17800, AT4G39400, AT4G15400, AT1G03445, AT2G43060, AT1G19350, AT2G01950, AT5G10450, AT3G16570, AT5G59010, AT3G46290, AT5G54380	3459	88	22556	1.55614	1	0.474012	0.447205
GOTERM_BP_DIRECT	GO:0032875~regulation of DNA endoreduplication	9	0.230003	0.0444268	AT3G10525, AT1G14350, AT5G04470, AT5G02420, AT2G38620, AT2G39830, AT2G28870, AT5G59360, AT3G54180	3459	27	22556	2.17365	1	0.489227	0.46156
GOTERM_BP_DIRECT	GO:0046856~phosphatidylinositol dephosphorylation	9	0.230003	0.0444268	AT2G32010, AT2G43900, AT1G05470, AT3G43220, AT3G51830, AT1G17340, AT1G71710, AT1G05630, AT2G01900	3459	27	22556	2.17365	1	0.489227	0.46156
GOTERM_BP_DIRECT	GO:0016053~organic acid biosynthetic process	19	0.485561	0.0458925	AT3G58710, AT1G13110, AT1G55360, AT4G04810, AT3G26550, AT5G10625, AT2G18970, AT2G37750, AT2G38640, AT4G25770, AT1G48690, AT3G62010, AT4G15765, AT2G29125, AT3G48450, AT1G02460, AT5G59580, AT3G15720, AT1G58270	3459	78	22556	1.58844	1	0.499847	0.47158
GOTERM_BP_DIRECT	GO:0046274~lignin catabolic process	7	0.178891	0.0459348	AT2G38080, AT5G07130, AT5G03260, AT3G09220, AT5G58910, AT5G60020, AT2G46570	3459	18	22556	2.53593	1	0.499847	0.47158
GOTERM_BP_DIRECT	GO:0048367~shoot system development	61	1.55891	0.0463496	AT2G32450, AT1G63420, AT3G26100, AT1G06150, AT3G06130, AT1G56210, AT5G49720, AT3G22142, AT2G20142, AT4G14920, AT2G20300, AT1G76210, AT4G39900, AT5G03040, AT1G25460, AT3G50780, AT4G28260, AT1G02730, AT2G23520, AT3G60380, AT1G22880, AT1G76220, AT5G55730, AT1G70560, AT1G36160, AT3G28040, AT1G73590, AT1G05640, AT4G30140, AT2G11215, AT4G00780, AT1G62950, AT3G24660, AT4G31920, AT2G41820, AT5G67411, AT2…	3459	317	22556	1.25482	1	0.500021	0.471744
GOTERM_BP_DIRECT	GO:0022607~cellular component assembly	10	0.255558	0.0464946	AT4G14310, AT2G27060, AT1G11670, AT4G37690, AT5G41120, AT1G22060, AT5G11550, AT4G39170, AT1G27190, AT3G55060	3459	32	22556	2.0378	1	0.500021	0.471744
GOTERM_BP_DIRECT	GO:0006996~organelle organization	38	0.971122	0.0479116	AT2G32450, AT2G27060, AT3G32980, AT1G11600, AT1G34640, AT1G30440, AT5G62280, AT1G27190, AT1G25320, AT4G37540, AT3G63120, AT3G59090, AT1G72030, AT4G12980, AT4G14740, AT5G57840, AT3G19540, AT3G19340, AT4G28080, AT5G53486, AT1G06980, AT2G25290, AT3G02120, AT3G03770, AT2G42900, AT3G18050, AT3G23880, AT2G15300, AT5G17700, AT5G06390, AT5G43270, AT5G65480, AT5G66250, AT2G42040, AT5G05330, AT5G11550, AT3…	3459	184	22556	1.34672	1	0.512264	0.483294
GOTERM_BP_DIRECT	GO:0032877~positive regulation of DNA endoreduplication	4	0.102223	0.0501017	AT3G10525, AT1G55350, AT4G11920, AT3G59420	3459	6	22556	4.34731	1	0.529514	0.499569
GOTERM_BP_DIRECT	GO:1901703~protein localization involved in auxin polar transport	6	0.153335	0.0506709	AT4G09160, AT1G68710, AT1G30690, AT3G51670, AT2G47260, AT1G22530	3459	14	22556	2.7947	1	0.529514	0.499569
GOTERM_BP_DIRECT	GO:0045824~negative regulation of innate immune response	6	0.153335	0.0506709	AT4G14465, AT5G60120, AT2G18300, AT4G34530, AT4G36540, AT2G28550	3459	14	22556	2.7947	1	0.529514	0.499569
GOTERM_BP_DIRECT	GO:2000280~regulation of root development	16	0.408893	0.0508355	AT5G52310, AT3G60650, AT5G49660, AT5G64770, AT4G25250, AT3G05930, AT4G26540, AT2G33790, AT4G20140, AT1G02335, AT3G62020, AT4G13620, AT1G07640, AT2G40530, AT3G09070, AT1G72180	3459	63	22556	1.65612	1	0.529514	0.499569
GOTERM_BP_DIRECT	GO:0044281~small molecule metabolic process	46	1.17557	0.0509646	AT5G47980, AT5G25510, AT4G22070, AT5G26960, AT5G24580, AT1G70750, AT5G45480, AT5G11800, AT1G62190, AT3G17420, AT1G48880, AT2G20142, AT2G20240, AT5G57340, AT5G10770, AT5G08250, AT3G45530, AT1G70550, AT1G45010, AT2G25130, AT3G09010, AT1G06640, AT1G77280, AT5G19260, AT2G28460, AT3G04860, AT1G10020, AT5G40140, AT1G14340, AT1G09155, AT4G34920, AT1G67530, AT5G49130, AT4G21850, AT1G19210, AT2G34560, AT1…	3459	231	22556	1.29855	1	0.529514	0.499569
GOTERM_BP_DIRECT	GO:0030705~cytoskeleton-dependent intracellular transport	5	0.127779	0.0535418	AT1G12430, AT5G27950, AT5G47820, AT5G27550, AT4G26660	3459	10	22556	3.26048	1	0.551679	0.52048
GOTERM_BP_DIRECT	GO:0009789~positive regulation of abscisic acid-activated signaling pathway	14	0.357782	0.0536979	AT5G41790, AT3G55530, AT5G62470, AT5G46590, AT1G51940, AT4G23450, AT1G52400, AT1G53300, AT5G03280, AT1G18470, AT1G70790, AT4G20940, AT5G01520, AT4G34220	3459	53	22556	1.72252	1	0.551679	0.52048
GOTERM_BP_DIRECT	GO:0030245~cellulose catabolic process	9	0.230003	0.0541294	AT1G22880, AT1G23210, AT5G49720, AT1G48930, AT1G75680, AT4G39010, AT4G02290, AT4G11050, AT4G23560	3459	28	22556	2.09602	1	0.553022	0.521747
GOTERM_BP_DIRECT	GO:0010305~leaf vascular tissue pattern formation	10	0.255558	0.0555478	AT2G32010, AT4G14740, AT2G01950, AT5G55540, AT1G05470, AT5G43870, AT1G27340, AT2G32280, AT5G46700, AT2G36120	3459	33	22556	1.97605	1	0.562051	0.530265
GOTERM_BP_DIRECT	GO:0045489~pectin biosynthetic process	12	0.30667	0.0556244	AT3G02250, AT5G54690, AT1G13250, AT3G62660, AT5G01360, AT3G58790, AT5G15740, AT1G19300, AT5G47780, AT4G02130, AT5G06700, AT2G33570	3459	43	22556	1.8198	1	0.562051	0.530265
GOTERM_BP_DIRECT	GO:0009851~auxin biosynthetic process	11	0.281114	0.0559375	AT4G28720, AT1G04610, AT1G75500, AT5G25620, AT1G19790, AT1G04180, AT3G54430, AT4G32540, AT4G13260, AT3G52060, AT5G66350	3459	38	22556	1.88765	1	0.562126	0.530337
GOTERM_BP_DIRECT	GO:0009617~response to bacterium	44	1.12446	0.059741	AT5G01600, AT5G23210, AT1G66870, AT3G26440, AT2G12400, AT4G10500, AT1G68230, AT3G18260, AT4G14640, AT5G56870, AT2G15280, AT5G06710, AT5G03760, AT1G76890, AT5G57480, AT3G12710, AT5G59580, AT3G12830, AT1G78070, AT5G16030, AT5G67160, AT1G11670, AT2G28260, AT1G04280, AT2G33830, AT1G31580, AT3G54120, AT1G64200, AT4G24180, AT1G62660, AT4G20880, AT5G26270, AT3G52060, AT4G25770, AT5G50900, AT4G36120, AT3…	3459	222	22556	1.29244	1	0.597086	0.563319
GOTERM_BP_DIRECT	GO:0000281~mitotic cytokinesis	3	0.0766675	0.063291	AT3G17360, AT3G19050, AT2G28620	3459	3	22556	6.52096	1	0.622418	0.587219
GOTERM_BP_DIRECT	GO:0033043~regulation of organelle organization	3	0.0766675	0.063291	AT4G14310, AT3G55660, AT5G05940	3459	3	22556	6.52096	1	0.622418	0.587219
GOTERM_BP_DIRECT	GO:0035865~cellular response to potassium ion	3	0.0766675	0.063291	AT5G19790, AT5G59780, AT4G20260	3459	3	22556	6.52096	1	0.622418	0.587219
GOTERM_BP_DIRECT	GO:0006865~amino acid transport	16	0.408893	0.0644037	AT1G58030, AT3G54830, AT5G49630, AT3G30390, AT2G38120, AT5G36940, AT1G47670, AT2G24762, AT1G25530, AT5G57685, AT4G38250, AT2G41190, AT5G04770, AT5G01240, AT1G77690, AT2G21050	3459	65	22556	1.60516	1	0.629992	0.594364
GOTERM_BP_DIRECT	GO:0009812~flavonoid metabolic process	11	0.281114	0.0652976	AT1G76620, AT4G36360, AT3G52370, AT5G41460, AT1G80120, AT4G23740, AT5G64550, AT5G61290, AT4G15430, AT1G25425, AT3G45070	3459	39	22556	1.83925	1	0.635356	0.599425
GOTERM_BP_DIRECT	GO:0048588~developmental cell growth	10	0.255558	0.0656679	AT5G19560, AT1G32170, AT3G08600, AT4G12730, AT1G52155, AT5G23210, AT2G41820, AT5G09430, AT4G28230, AT5G24910	3459	34	22556	1.91793	1	0.635596	0.599652
GOTERM_BP_DIRECT	GO:0009867~jasmonic acid mediated signaling pathway	28	0.715564	0.0684544	AT4G29700, AT3G58710, AT1G32640, AT2G34070, AT1G72510, AT1G66350, AT4G23420, AT3G46700, AT2G20142, AT2G22860, AT1G77420, AT4G14940, AT1G79380, AT4G03420, AT3G50660, AT3G22250, AT3G55310, AT3G27920, AT4G21850, AT1G19210, AT1G14920, AT4G25770, AT3G14260, AT4G15765, AT3G50620, AT5G52120, AT2G42760, AT4G16670	3459	132	22556	1.38323	1	0.659098	0.621824
GOTERM_BP_DIRECT	GO:0048766~root hair initiation	7	0.178891	0.0733896	AT1G75840, AT3G02242, AT1G20090, AT1G27740, AT1G70940, AT5G55910, AT4G33880	3459	20	22556	2.28234	1	0.702935	0.663182
GOTERM_BP_DIRECT	GO:0010444~guard mother cell differentiation	5	0.127779	0.0742119	AT4G34160, AT1G14350, AT2G38620, AT1G12860, AT3G54180	3459	11	22556	2.96407	1	0.707128	0.667138
GOTERM_BP_DIRECT	GO:0006721~terpenoid metabolic process	11	0.281114	0.0756023	AT1G63300, AT2G34510, AT5G10770, AT5G05870, AT4G06534, AT1G28660, AT1G79520, AT4G12545, AT3G29250, AT3G25930, AT3G55290	3459	40	22556	1.79326	1	0.716663	0.676134
GOTERM_BP_DIRECT	GO:0090627~plant epidermal cell differentiation	4	0.102223	0.0778715	AT5G07450, AT3G59420, AT4G28230, AT4G21750	3459	7	22556	3.72626	1	0.734389	0.692857
GOTERM_BP_DIRECT	GO:0009415~response to water	17	0.434449	0.0847777	AT2G26290, AT2G15300, AT1G72500, AT4G26140, AT4G25780, AT4G36770, AT2G41050, AT4G17215, AT2G47630, AT4G38690, AT1G78120, AT1G76250, AT1G20440, AT5G42655, AT1G77280, AT1G76180, AT5G55370	3459	73	22556	1.51858	1	0.77985	0.735748
GOTERM_BP_DIRECT	GO:0009409~response to cold	78	1.99336	0.0849647	AT5G01820, AT3G49260, AT3G29575, AT3G05880, AT2G05070, AT3G54890, AT1G05260, AT1G29670, AT2G33380, AT2G38750, AT1G54820, AT1G49230, AT5G10450, AT3G16690, AT3G16450, AT5G04530, AT3G47470, AT5G58670, AT5G50720, AT3G05890, AT3G55990, AT5G52300, AT1G56540, AT2G17840, AT2G39010, AT4G29030, AT4G25470, AT4G20260, AT2G38760, AT2G18260, AT1G01120, AT3G61470, AT2G16280, AT5G06760, AT3G16460, AT5G11790, AT2…	3459	432	22556	1.1774	1	0.77985	0.735748
GOTERM_BP_DIRECT	GO:0009698~phenylpropanoid metabolic process	6	0.153335	0.0852365	AT3G49690, AT2G22990, AT3G23590, AT1G51680, AT3G21240, AT5G60020	3459	16	22556	2.44536	1	0.77985	0.735748
GOTERM_BP_DIRECT	GO:0048829~root cap development	6	0.153335	0.0852365	AT5G01240, AT1G77690, AT2G38120, AT3G59420, AT2G28350, AT2G21050	3459	16	22556	2.44536	1	0.77985	0.735748
GOTERM_BP_DIRECT	GO:0048354~mucilage biosynthetic process involved in seed coat development	6	0.153335	0.0852365	AT5G63800, AT2G35620, AT1G76880, AT1G05230, AT3G46550, AT3G10320	3459	16	22556	2.44536	1	0.77985	0.735748
GOTERM_BP_DIRECT	GO:0016998~cell wall macromolecule catabolic process	6	0.153335	0.0852365	AT2G43590, AT3G44990, AT1G05850, AT2G36870, AT3G12500, AT3G16920	3459	16	22556	2.44536	1	0.77985	0.735748
GOTERM_BP_DIRECT	GO:0048366~leaf development	35	0.894454	0.0883111	AT5G22860, AT5G01600, AT5G43020, AT1G13260, AT1G11500, AT1G19300, AT5G27150, AT1G67040, AT4G39400, AT1G23340, AT2G23430, AT5G53660, AT1G53230, AT1G14280, AT2G40475, AT5G41920, AT2G46870, AT3G50660, AT2G42600, AT1G31040, AT5G47390, AT4G21310, AT2G32280, AT2G31070, AT2G36120, AT2G19760, AT4G37650, AT3G56090, AT4G36380, AT1G70560, AT3G61650, AT2G42840, AT2G42200, AT5G20730, AT2G28350	3459	176	22556	1.29678	1	0.803981	0.758514
GOTERM_BP_DIRECT	GO:0045491~xylan metabolic process	7	0.178891	0.0899656	AT4G08160, AT1G29500, AT1G09610, AT1G71930, AT1G33800, AT4G09990, AT5G62380	3459	21	22556	2.17365	1	0.811013	0.765148
GOTERM_BP_DIRECT	GO:0071365~cellular response to auxin stimulus	7	0.178891	0.0899656	AT4G09160, AT3G62680, AT1G30690, AT3G51670, AT1G34670, AT1G71930, AT1G22530	3459	21	22556	2.17365	1	0.811013	0.765148
GOTERM_BP_DIRECT	GO:0006284~base-excision repair	8	0.204447	0.0913459	AT5G57970, AT5G44680, AT3G12040, AT3G10010, AT1G80850, AT2G36490, AT3G12710, AT1G75090	3459	26	22556	2.00645	1	0.81944	0.773098
GOTERM_BP_DIRECT	GO:0006778~porphyrin-containing compound metabolic process	17	0.434449	0.0934691	AT5G16030, AT5G44680, AT3G56000, AT2G34170, AT2G15220, AT4G26140, AT1G51402, AT2G15050, AT1G72030, AT5G59530, AT1G52230, AT2G01890, AT4G25835, AT1G76890, AT2G40475, AT2G42220, AT2G47770	3459	74	22556	1.49806	1	0.834416	0.787228
GOTERM_BP_DIRECT	GO:0006075~(1->3)-beta-D-glucan biosynthetic process	5	0.127779	0.0982789	AT2G36850, AT5G36870, AT2G31960, AT3G59100, AT1G05570	3459	12	22556	2.71707	1	0.864194	0.815322
GOTERM_BP_DIRECT	GO:0055075~potassium ion homeostasis	5	0.127779	0.0982789	AT3G06370, AT3G09470, AT5G27150, AT3G02850, AT4G20140	3459	12	22556	2.71707	1	0.864194	0.815322
GOTERM_BP_DIRECT	GO:0080060~integument development	5	0.127779	0.0982789	AT2G34710, AT1G52150, AT1G51170, AT5G17800, AT3G15510	3459	12	22556	2.71707	1	0.864194	0.815322
GOTERM_BP_DIRECT	GO:0006520~cellular amino acid metabolic process	21	0.536673	0.0986844	AT1G35580, AT4G03420, AT1G60270, AT3G32980, AT3G08660, AT1G12380, AT4G09500, AT1G17230, AT4G28680, AT3G52060, AT2G20340, AT4G14620, AT2G24850, AT2G37380, AT1G07750, AT5G19190, AT3G29370, AT5G51690, AT1G77260, AT4G12690, AT1G62800	3459	97	22556	1.41175	1	0.864194	0.815322
