# Supplementary material for: The phosphorylation of carboxyl-terminal eIF2α by SPA kinases contributes to enhanced translation efficiency during photomorphogenesis
Source: Nat Commun. 2024 Apr 24;15:3467. doi: 10.1038/s41467-024-47848-7 (PMC11043401; doi:10.1038/s41467-024-47848-7)
Supplement: Supplementary file 9 — Supplementary Data 6 [file 41467_2024_47848_MOESM9_ESM.xlsx]

## Sheet: Cluster 2
Category	Term	Count	%	PValue	Genes	List Total	Pop Hits	Pop Total	Fold Enrichment	Bonferroni	Benjamini	FDR
GOTERM_BP_DIRECT	GO:0048364~root development	44	4.9217	9.88751e-10	AT3G02670, AT4G17280, AT5G24880, AT5G19810, AT3G25830, AT5G48010, AT2G30210, AT1G56710, AT2G15370, AT1G48070, AT4G35680, AT5G12235, AT3G14370, AT4G37340, AT1G44020, AT1G18140, AT2G27535, AT5G42930, AT5G51680, AT4G35720, AT4G00700, AT2G28780, AT5G22355, AT5G47990, AT2G17600, AT2G35612, AT3G50120, AT2G39430, AT1G66460, AT5G48000, AT3G25820, AT2G17680, AT1G53700, AT5G66815, AT2G17590, AT2G21100, AT1…	710	483	22556	2.89407	6.90148e-07	6.90148e-07	6.71362e-07
GOTERM_BP_DIRECT	GO:0009733~response to auxin	29	3.24385	1.51776e-06	AT1G15580, AT1G29450, AT1G29490, AT4G09890, AT3G15540, AT2G01200, AT1G29440, AT1G04240, AT5G18050, AT4G13790, AT4G31910, AT5G18010, AT1G14185, AT1G29460, AT3G03850, AT4G14819, AT3G28857, AT3G03830, AT2G18010, AT5G66815, AT4G12550, AT4G32280, AT2G21200, AT1G52830, AT4G16515, AT2G22810, AT1G07485, AT5G18080, AT5G18060	710	324	22556	2.84352	0.00105884	0.000529698	0.000515279
GOTERM_BP_DIRECT	GO:0019748~secondary metabolic process	29	3.24385	6.69506e-06	AT1G35250, AT1G35330, AT1G18970, AT1G56710, AT5G09640, AT1G53610, AT5G09520, AT2G22920, AT2G01580, AT4G36610, AT5G36180, AT2G40250, AT4G28940, AT5G47530, AT4G25433, AT4G03540, AT1G59730, AT3G02940, AT1G33540, AT1G02630, AT1G03700, AT2G43390, AT3G12240, AT5G10580, AT4G17480, AT5G38010, AT1G73290, AT2G43670, AT4G33550	710	350	22556	2.63229	0.00466227	0.00155772	0.00151532
GOTERM_BP_DIRECT	GO:0016042~lipid catabolic process	19	2.12528	9.25761e-06	AT1G59030, AT3G55940, AT2G31540, AT1G59406, AT1G75920, AT1G75900, AT1G58725, AT1G74460, AT2G23540, AT2G19060, AT1G51440, AT4G37050, AT4G37060, AT3G50400, AT3G47220, AT5G37690, AT5G33370, AT2G40250, AT2G42990	710	173	22556	3.48908	0.00644101	0.00161545	0.00157148
GOTERM_BP_DIRECT	GO:0009734~auxin-activated signaling pathway	21	2.34899	3.31486e-05	AT5G18010, AT1G15580, AT1G29450, AT1G29460, AT5G23030, AT1G29490, AT3G03830, AT3G42800, AT1G53700, AT4G32280, AT1G52830, AT3G14370, AT3G15540, AT2G01200, AT1G29440, AT1G04240, AT1G77110, AT3G13980, AT5G18080, AT5G18050, AT5G18060	710	226	22556	2.95199	0.0228724	0.00412277	0.00401055
GOTERM_BP_DIRECT	GO:0042545~cell wall modification	12	1.34228	3.54393e-05	AT5G15290, AT1G19900, AT2G36710, AT2G43050, AT2G27370, AT2G19150, AT5G20860, AT5G06200, AT2G18800, AT3G59010, AT3G11550, AT5G55590	710	79	22556	4.82567	0.0244336	0.00412277	0.00401055
GOTERM_BP_DIRECT	GO:0010345~suberin biosynthetic process	7	0.782998	4.57903e-05	AT5G58860, AT3G53510, AT3G11430, AT5G13580, AT2G28670, AT4G33790, AT5G23190	710	22	22556	10.1083	0.0314569	0.00456594	0.00444166			GO:0048364~root development	9.88751e-10
GOTERM_BP_DIRECT	GO:0040008~regulation of growth	16	1.78971	5.8559e-05	AT4G28556, AT4G04900, AT1G29450, AT1G29460, AT1G27380, AT1G29490, AT3G28857, AT1G53700, AT2G46640, AT3G14370, AT1G29440, AT5G39860, AT1G79250, AT5G18080, AT5G18050, AT5G18060	710	146	22556	3.48154	0.0400513	0.00510928	0.0049702			GO:0009733~response to auxin	1.51776e-06
GOTERM_BP_DIRECT	GO:0016102~diterpenoid biosynthetic process	8	0.894855	7.54916e-05	AT3G29410, AT3G25830, AT3G32030, AT1G48820, AT4G13280, AT1G66020, AT4G20230, AT3G25820	710	34	22556	7.47506	0.0513308	0.00585479	0.00569542			GO:0016042~lipid catabolic process	9.25761e-06
GOTERM_BP_DIRECT	GO:0071555~cell wall organization	24	2.68456	9.27793e-05	AT2G32990, AT5G25310, AT4G15290, AT2G18800, AT4G13090, AT4G28250, AT1G24070, AT5G63560, AT1G17950, AT2G15370, AT1G19940, AT3G28857, AT1G64390, AT5G23190, AT1G71380, AT5G57530, AT2G20750, AT1G73410, AT1G02800, AT2G46480, AT2G43860, AT4G39000, AT4G15320, AT5G41900	710	302	22556	2.52469	0.0627104	0.006476	0.00629972			GO:0040008~regulation of growth	5.8559e-05
GOTERM_BP_DIRECT	GO:0046274~lignin catabolic process	6	0.671141	0.000184376	AT5G05390, AT2G29130, AT5G01190, AT1G18140, AT2G30210, AT2G40370	710	18	22556	10.5897	0.120768	0.0116995	0.011381			GO:0071555~cell wall organization	9.27793e-05
GOTERM_BP_DIRECT	GO:2000652~regulation of secondary cell wall biogenesis	8	0.894855	0.000409565	AT5G57670, AT5G01190, AT3G15050, AT1G73410, AT1G16490, AT1G17950, AT4G22680, AT1G63910	710	44	22556	5.77618	0.248689	0.023823	0.0231746
GOTERM_BP_DIRECT	GO:0009888~tissue development	36	4.02685	0.00047849	AT3G02670, AT5G24100, AT1G34540, AT5G22580, AT3G28300, AT4G17280, AT5G21130, AT5G19810, AT3G61840, AT2G30210, AT2G38510, AT2G15370, AT3G42800, AT1G64390, AT4G20935, AT4G21745, AT3G06160, AT3G11640, AT5G51680, AT1G47610, AT4G39000, AT3G28290, AT5G47530, AT4G03540, AT2G42800, AT3G56660, AT2G17600, AT5G54400, AT2G39430, AT1G31885, AT2G21100, AT5G57670, AT2G42060, AT1G74460, AT5G09978, AT3G48970, AT3…	710	609	22556	1.87797	0.283994	0.0251322	0.0244481
GOTERM_BP_DIRECT	GO:0019953~sexual reproduction	6	0.671141	0.000510572	AT5G07560, AT5G07571, AT2G20750, AT5G07530, AT4G28250, AT5G07510	710	22	22556	8.66428	0.299857	0.0251322	0.0244481
GOTERM_BP_DIRECT	GO:0090558~plant epidermis development	23	2.57271	0.000541552	AT4G28940, AT3G52790, AT5G46890, AT5G42580, AT2G48080, AT1G35330, AT3G50120, AT3G32040, AT5G23030, AT4G40011, AT3G59130, AT1G52750, AT2G43050, AT2G22930, AT4G12510, AT2G19060, AT4G02090, AT4G12520, AT5G46900, AT1G06120, AT2G25150, AT5G01330, AT4G30420, AT2G25160	710	320	22556	2.2834	0.314842	0.0251322	0.0244481
GOTERM_BP_DIRECT	GO:0007043~cell-cell junction assembly	4	0.447427	0.000576097	AT5G15290, AT2G27370, AT5G06200, AT3G11550	710	6	22556	21.1793	0.331174	0.0251322	0.0244481
GOTERM_BP_DIRECT	GO:0042744~hydrogen peroxide catabolic process	11	1.23043	0.00094918	AT5G19890, AT2G41480, AT2G18150, AT5G47000, AT1G49570, AT2G39040, AT1G65990, AT1G68850, AT2G35380, AT5G42180	710	97	22556	3.60267	0.484616	0.0389722	0.0379114
GOTERM_BP_DIRECT	GO:0019915~lipid storage	6	0.671141	0.00114947	AT5G07560, AT5G07571, AT5G07530, AT5G16460, AT2G25890, AT5G07510	710	26	22556	7.33131	0.551924	0.0445739	0.0433606
GOTERM_BP_DIRECT	GO:0030245~cellulose catabolic process	6	0.671141	0.00163064	AT2G32990, AT1G71380, AT1G02800, AT4G39000, AT1G19940, AT1G64390	710	28	22556	6.80765	0.679898	0.0599045	0.0582739
GOTERM_BP_DIRECT	GO:0080003~thalianol metabolic process	3	0.33557	0.00289817	AT5G47990, AT5G48010, AT5G48000	710	3	22556	31.769	0.86812	0.101146	0.0983929
GOTERM_BP_DIRECT	GO:0045168~cell-cell signaling involved in cell fate commitment	6	0.671141	0.00346054	AT5G12235, AT2G31081, AT1G06225, AT2G31082, AT3G24225, AT2G31085	710	33	22556	5.77618	0.911047	0.115022	0.111891
GOTERM_BP_DIRECT	GO:0031328~positive regulation of cellular biosynthetic process	5	0.559284	0.00378143	AT1G02630, AT2G21200, AT5G47530, AT5G01190, AT1G29450	710	21	22556	7.56405	0.928955	0.118598	0.115369
GOTERM_BP_DIRECT	GO:0006629~lipid metabolic process	15	1.67785	0.00390795	AT1G59030, AT1G35250, AT3G48080, AT1G13680, AT5G16460, AT1G34500, AT3G22231, AT1G59406, AT1G75920, AT1G75900, AT1G58725, AT5G55360, AT5G08030, AT1G51440, AT3G19310, AT5G42930, AT4G33790	710	197	22556	2.41896	0.934982	0.118598	0.115369
GOTERM_BP_DIRECT	GO:0030154~cell differentiation	36	4.02685	0.00446808	AT3G51680, AT3G02670, AT4G17280, AT5G19810, AT1G18140, AT2G22942, AT5G61850, AT1G79320, AT5G51680, AT4G00700, AT2G28340, AT2G40250, AT5G35390, AT4G28940, AT5G47530, AT5G26930, AT5G52600, AT4G03540, AT3G54340, AT2G17600, AT4G31875, AT2G39430, AT1G66460, AT4G40011, AT4G22680, AT2G21100, AT5G57670, AT5G01190, AT2G43050, AT4G16515, AT2G22930, AT5G09978, AT3G10340, AT5G46900, AT2G25160, AT4G33550	710	697	22556	1.64087	0.956094	0.129947	0.126409
GOTERM_BP_DIRECT	GO:0051762~sesquiterpene biosynthetic process	5	0.559284	0.00723735	AT3G29410, AT3G32030, AT1G48820, AT4G13280, AT1G66020	710	25	22556	6.3538	0.993718	0.202067	0.196566
GOTERM_BP_DIRECT	GO:0015706~nitrate transport	5	0.559284	0.00834424	AT1G72140, AT1G32450, AT3G45680, AT1G08090, AT1G52190	710	26	22556	6.10943	0.997116	0.224011	0.217913
GOTERM_BP_DIRECT	GO:0010268~brassinosteroid homeostasis	5	0.559284	0.00955635	AT5G38970, AT5G47950, AT5G48000, AT1G55940, AT5G14400	710	27	22556	5.88315	0.998772	0.247049	0.240324
GOTERM_BP_DIRECT	GO:0016132~brassinosteroid biosynthetic process	5	0.559284	0.0108773	AT4G31910, AT5G38970, AT5G48000, AT1G55940, AT5G14400	710	28	22556	5.67304	0.999516	0.271156	0.263775
GOTERM_BP_DIRECT	GO:0016125~sterol metabolic process	6	0.671141	0.011941	AT5G38970, AT2G28860, AT2G34490, AT5G48000, AT1G55940, AT5G14400	710	44	22556	4.33214	0.999772	0.287407	0.279584
GOTERM_BP_DIRECT	GO:2000143~negative regulation of DNA-templated transcription, initiation	3	0.33557	0.0136058	AT3G27250, AT5G40790, AT5G40800	710	6	22556	15.8845	0.99993	0.309412	0.300989
GOTERM_BP_DIRECT	GO:0009740~gibberellic acid mediated signaling pathway	8	0.894855	0.0137418	AT1G10480, AT4G25420, AT5G61850, AT3G02885, AT5G39860, AT3G10185, AT5G59845, AT3G28857	710	81	22556	3.13768	0.999936	0.309412	0.300989
GOTERM_BP_DIRECT	GO:0006355~regulation of transcription, DNA-templated	65	7.27069	0.0151564	AT3G53200, AT1G15580, AT4G28530, AT1G66170, AT1G70270, AT4G10240, AT1G69560, AT5G61850, AT1G04240, AT5G06510, AT2G40750, AT2G28340, AT3G09290, AT1G68800, AT1G64000, AT5G26950, AT5G41570, AT3G24310, AT1G32510, AT2G22750, AT4G32280, AT2G22630, AT1G52830, AT5G08141, AT1G73870, AT5G39860, AT3G10000, AT1G43640, AT4G17980, AT4G37850, AT1G63910, AT1G06170, AT5G18560, AT4G26930, AT3G25790, AT1G35890, AT3…	710	1549	22556	1.33311	0.999977	0.330599	0.3216
GOTERM_BP_DIRECT	GO:0006865~amino acid transport	7	0.782998	0.0162357	AT4G25760, AT5G38820, AT5G09220, AT5G38770, AT1G61270, AT3G01760, AT1G44800	710	65	22556	3.42128	0.999989	0.34341	0.334062
GOTERM_BP_DIRECT	GO:0048527~lateral root development	6	0.671141	0.0289279	AT2G02820, AT5G26930, AT4G16515, AT1G21210, AT2G14210, AT1G08090	710	55	22556	3.46571	1	0.593874	0.577708
GOTERM_BP_DIRECT	GO:0010015~root morphogenesis	19	2.12528	0.0363824	AT4G28940, AT3G52790, AT5G47530, AT1G15640, AT5G42580, AT4G03540, AT5G24100, AT1G35330, AT1G29020, AT4G40011, AT1G31885, AT3G59130, AT1G52750, AT2G42060, AT2G19060, AT4G21745, AT4G02090, AT2G25160, AT1G47610	710	360	22556	1.6767	1	0.725568	0.705818
GOTERM_BP_DIRECT	GO:0002229~defense response to oomycetes	7	0.782998	0.0400383	AT3G48080, AT1G70130, AT3G59740, AT3G59730, AT5G59270, AT5G59260, AT3G45390	710	80	22556	2.77979	1	0.776297	0.755166
GOTERM_BP_DIRECT	GO:0016114~terpenoid biosynthetic process	4	0.447427	0.0425621	AT3G29410, AT3G32030, AT1G66020, AT4G20230	710	25	22556	5.08304	1	0.802928	0.781072
GOTERM_BP_DIRECT	GO:0009741~response to brassinosteroid	5	0.559284	0.0487962	AT5G66815, AT4G31910, AT5G18010, AT5G39860, AT2G18010	710	44	22556	3.61012	1	0.896308	0.87191
GOTERM_BP_DIRECT	GO:0009624~response to nematode	7	0.782998	0.0536921	AT3G60160, AT1G72140, AT1G02800, AT3G45680, AT5G13580, AT1G12665, AT5G38030	710	86	22556	2.58585	1	0.960951	0.934794
GOTERM_BP_DIRECT	GO:0010025~wax biosynthetic process	4	0.447427	0.0617201	AT1G02205, AT1G57750, AT5G37300, AT4G33790	710	29	22556	4.38193	1	1	0.974175
GOTERM_BP_DIRECT	GO:1903825~organic acid transmembrane transport	2	0.223714	0.0618791	AT3G53510, AT5G13580	710	2	22556	31.769	1	1	0.974175
GOTERM_BP_DIRECT	GO:0006979~response to oxidative stress	22	2.46085	0.0764303	AT5G19890, AT1G60470, AT1G15640, AT5G47000, AT5G24770, AT1G09350, AT1G68850, AT4G22610, AT1G67000, AT2G35380, AT5G42180, AT1G69150, AT2G41480, AT2G18150, AT1G49570, AT2G39040, AT5G37980, AT5G37960, AT5G38000, AT5G42930, AT4G11190	710	476	22556	1.46832	1	1	0.974175
GOTERM_BP_DIRECT	GO:0006949~syncytium formation	3	0.33557	0.0790791	AT2G40610, AT2G20750, AT4G28250	710	15	22556	6.3538	1	1	0.974175
GOTERM_BP_DIRECT	GO:0016104~triterpenoid biosynthetic process	3	0.33557	0.0885538	AT5G36150, AT5G42600, AT5G48010	710	16	22556	5.95669	1	1	0.974175
GOTERM_BP_DIRECT	GO:0030307~positive regulation of cell growth	3	0.33557	0.0885538	AT5G18010, AT3G20470, AT3G03830	710	16	22556	5.95669	1	1	0.974175
GOTERM_BP_DIRECT	GO:0016099~monoterpenoid biosynthetic process	2	0.223714	0.0913695	AT3G25830, AT3G25820	710	3	22556	21.1793	1	1	0.974175
GOTERM_BP_DIRECT	GO:0051923~sulfation	3	0.33557	0.0983431	AT1G13430, AT1G13420, AT3G45080	710	17	22556	5.6063	1	1	0.974175
GOTERM_BP_DIRECT	GO:0045490~pectin catabolic process	7	0.782998	0.0987907	AT2G36710, AT2G43050, AT2G19150, AT5G20860, AT3G57510, AT3G59010, AT5G55590	710	101	22556	2.20181	1	1	0.974175
