# Supplementary material for: The phosphorylation of carboxyl-terminal eIF2α by SPA kinases contributes to enhanced translation efficiency during photomorphogenesis
Source: Nat Commun. 2024 Apr 24;15:3467. doi: 10.1038/s41467-024-47848-7 (PMC11043401; doi:10.1038/s41467-024-47848-7)
Supplement: Supplementary file 10 — Supplementary Data 7 [file 41467_2024_47848_MOESM10_ESM.xlsx]

## Sheet: Cluster 3
Category	Term	Count	%	PValue	Genes	List Total	Pop Hits	Pop Total	Fold Enrichment	Bonferroni	Benjamini	FDR
GOTERM_BP_DIRECT	GO:0009416~response to light stimulus	198	13.1561	8.76192e-48	AT4G25300, AT1G55480, AT2G35960, AT2G28190, AT4G36670, AT4G14400, AT4G29590, AT3G16175, AT3G48200, AT3G63160, AT3G28170, AT4G23493, AT2G34640, AT3G06145, AT3G26650, AT3G51750, AT5G49730, AT3G21760, AT1G13610, AT2G36145, AT4G28025, AT1G52510, AT4G39710, AT1G25277, AT1G52990, AT1G21350, AT1G75770, AT5G04140, AT5G51010, AT1G07700, AT3G52130, AT5G19850, AT1G80340, AT5G22340, AT3G62610, AT1G13820, AT5…	1335	1084	22556	3.08615	1.01551e-44	1.01551e-44	9.67316e-45
GOTERM_BP_DIRECT	GO:0015979~photosynthesis	44	2.92359	1.26223e-20	AT4G27600, AT1G77090, AT1G55480, AT3G56650, AT1G30380, AT1G14150, AT4G01037, AT3G01500, AT5G19855, AT3G54050, AT3G01440, AT3G22840, AT4G22890, AT2G28605, AT1G67090, AT5G55220, AT2G39470, AT5G08410, AT1G43670, AT4G34190, ATCG00600, AT5G38660, AT1G69720, AT1G76450, AT5G23120, AT3G55330, ATCG00700, AT2G01918, AT1G11750, AT3G03630, AT4G04330, AT4G28660, AT1G27730, AT4G17600, ATCG00690, AT5G11450, AT1…	1335	135	22556	5.50681	1.46292e-17	7.31461e-18	6.9675e-18
GOTERM_BP_DIRECT	GO:0009409~response to cold	77	5.11628	5.87835e-18	AT4G24770, AT3G52150, AT3G25770, AT1G09340, AT1G28140, AT4G02380, AT3G54050, AT2G37220, AT1G45474, AT5G61410, AT1G78995, AT5G08650, AT1G73540, AT5G38660, AT3G53600, AT2G05100, AT2G42770, AT5G57380, AT4G16860, AT2G27290, AT1G55490, AT3G26650, AT1G06460, AT1G62780, AT2G01918, AT5G06290, AT2G36145, AT2G39730, AT3G23700, AT1G27730, AT3G11170, AT5G10220, AT1G43160, AT4G13500, AT3G12780, AT5G13650, AT1…	1335	432	22556	3.01153	6.81301e-15	2.271e-15	2.16323e-15
GOTERM_BP_DIRECT	GO:0065003~macromolecular complex assembly	40	2.65781	3.9908e-15	AT1G07280, AT4G04840, AT5G21430, AT5G22620, AT4G02920, AT2G25080, AT3G54210, AT5G17870, AT2G33180, AT2G14880, AT3G62410, AT1G63580, AT5G06790, AT1G51310, AT1G78995, AT4G39040, AT5G38980, AT1G79560, AT1G75460, AT5G05740, AT1G02560, AT1G04420, AT4G36530, AT1G78030, AT3G19800, AT2G43560, AT4G26860, AT5G23120, AT1G62780, AT4G24700, AT5G16810, AT4G28660, AT1G70820, AT5G53490, AT2G41290, AT1G50450, AT1…	1335	153	22556	4.41722	4.63229e-12	1.15634e-12	1.10146e-12
GOTERM_BP_DIRECT	GO:0009658~chloroplast organization	44	2.92359	3.69452e-13	AT1G62750, AT1G32080, AT5G26742, AT5G23730, AT2G31840, AT1G09340, AT5G24120, AT5G44650, AT5G48470, AT2G30950, AT5G14100, AT4G28590, AT1G69200, AT4G26150, AT2G16365, AT3G62910, AT3G54090, AT3G56290, AT3G63140, AT3G57190, AT5G58650, AT1G45230, AT1G79600, AT1G44000, AT4G37920, AT5G55280, AT1G35680, AT2G30040, AT1G15510, AT5G18570, AT5G24314, AT4G04850, AT4G25910, AT1G11750, AT5G08050, AT3G23400, AT4…	1335	207	22556	3.59139	4.2823e-10	8.5639e-11	8.1575e-11
GOTERM_BP_DIRECT	GO:0080167~response to karrikin	33	2.19269	1.63742e-12	AT1G10370, AT5G17050, AT3G55120, AT3G57520, AT3G17609, AT2G16365, AT3G02910, AT3G22840, AT1G66390, AT3G44720, AT2G41040, AT2G23910, AT5G02270, AT3G61220, AT5G59340, AT4G33980, AT3G52740, AT4G03280, AT4G27030, AT5G08050, AT5G15600, AT1G10960, AT2G40080, AT1G23010, AT5G05270, AT3G44450, AT5G62210, AT5G08640, AT1G70000, AT5G51550, AT4G31870, AT1G44575, AT5G42900	1335	127	22556	4.39027	1.89783e-09	3.16294e-10	3.01284e-10		GO:0009416~response to light stimulus	8.76192e-48
GOTERM_BP_DIRECT	GO:0010224~response to UV-B	24	1.59468	5.74973e-12	AT3G51240, AT1G73805, AT4G01660, AT5G23730, AT3G55120, AT5G17780, AT3G17609, AT3G21890, AT1G66580, AT5G49330, AT3G62610, AT2G36750, AT5G13930, AT4G36220, AT5G59920, AT5G59820, AT4G15480, AT1G75040, AT2G47460, AT3G53600, AT5G05410, AT5G52250, AT4G14690, AT5G01410	1335	70	22556	5.79287	6.66394e-09	9.51991e-10	9.06815e-10		GO:0015979~photosynthesis	1.26223e-20
GOTERM_BP_DIRECT	GO:0019253~reductive pentose-phosphate cycle	14	0.930233	1.33346e-11	AT1G32060, AT3G26650, AT3G04790, AT3G62410, AT3G54050, AT1G12900, AT1G67090, ATCG00490, AT3G12780, AT5G61410, AT5G38410, AT5G38430, AT1G42970, AT3G55800	1335	21	22556	11.2639	1.54549e-08	1.80632e-09	1.7206e-09		GO:0009409~response to cold	5.87835e-18
GOTERM_BP_DIRECT	GO:0015994~chlorophyll metabolic process	20	1.3289	1.40266e-11	AT1G30380, AT1G57770, AT1G06690, AT1G08550, AT3G04140, AT1G14345, AT4G11175, AT1G26761, AT5G56850, AT2G21960, AT3G61870, AT5G38520, AT4G24090, AT1G76450, AT1G79770, AT5G40950, AT2G23670, AT5G01410, AT1G22850, AT4G32770	1335	49	22556	6.89628	1.62569e-08	1.80632e-09	1.7206e-09		GO:0009658~chloroplast organization	3.69452e-13
GOTERM_BP_DIRECT	GO:0010207~photosystem II assembly	14	0.930233	5.15623e-10	AT3G01480, AT1G55480, AT1G34000, AT5G24120, AT1G71500, AT1G16720, AT1G54500, AT1G03600, AT4G35250, AT3G60370, AT5G35220, AT5G02120, AT1G05385, AT1G73060	1335	26	22556	9.09778	5.97607e-07	5.97607e-08	5.69248e-08		GO:0080167~response to karrikin	1.63742e-12
GOTERM_BP_DIRECT	GO:0010206~photosystem II repair	10	0.664452	4.96566e-09	AT4G02530, AT1G03600, AT1G55480, AT3G27925, AT5G39830, AT1G50250, AT2G30950, AT1G54780, AT1G75690, AT1G05385	1335	13	22556	12.9968	5.75519e-06	5.232e-07	4.98372e-07		GO:0010224~response to UV-B	5.74973e-12
GOTERM_BP_DIRECT	GO:0009853~photorespiration	18	1.19601	9.557e-09	AT1G32080, AT1G80380, AT2G35370, AT1G68010, AT2G13360, AT1G70580, AT5G36700, AT5G60335, AT1G67090, ATCG00490, AT5G04140, AT5G38410, AT5G38430, AT4G17360, AT5G36790, AT4G37930, AT3G14420, AT1G23310	1335	55	22556	5.52956	1.10765e-05	9.23047e-07	8.79244e-07		GO:0019253~reductive pentose-phosphate cycle	1.33346e-11
GOTERM_BP_DIRECT	GO:0071482~cellular response to light stimulus	16	1.06312	1.58173e-08	AT2G30170, AT4G27820, AT1G07180, AT3G04140, AT2G37240, AT1G70640, AT1G68010, AT2G19650, AT2G36990, AT5G64850, AT1G24580, AT2G46735, AT2G25530, AT3G27170, AT1G01520, AT3G24190	1335	44	22556	6.14396	1.83321e-05	1.41017e-06	1.34325e-06		GO:0015994~chlorophyll metabolic process	1.40266e-11
GOTERM_BP_DIRECT	GO:0009639~response to red or far red light	30	1.99336	1.88232e-08	AT5G20220, AT1G80340, AT2G25080, AT1G70610, AT5G62140, AT1G16730, AT2G19650, AT2G18120, AT5G06790, AT2G46735, AT5G64840, AT5G04830, AT3G14810, AT3G24190, AT3G19800, AT4G26860, AT3G04420, AT4G27657, AT2G29090, AT5G52420, AT3G04140, AT4G25290, AT2G16890, AT5G15600, AT1G52510, AT5G10220, AT3G05936, AT2G47370, AT3G27170, AT1G64900	1335	152	22556	3.33471	2.18158e-05	1.55829e-06	1.48434e-06		GO:0010207~photosystem II assembly	5.15623e-10
GOTERM_BP_DIRECT	GO:0009637~response to blue light	25	1.66113	2.11536e-08	AT5G20220, AT2G36630, AT5G24120, AT3G57020, AT1G28140, AT1G68050, AT2G46735, AT1G50020, AT2G25530, AT4G18422, AT5G55280, AT4G33980, AT3G24190, AT1G53090, AT2G34640, AT5G43630, AT1G07010, AT1G66840, AT4G24700, AT3G04140, AT4G00050, AT2G47370, AT3G27170, AT1G01520, AT5G42900	1335	110	22556	3.83997	2.45167e-05	1.63447e-06	1.55691e-06		GO:0009853~photorespiration	9.557e-09
GOTERM_BP_DIRECT	GO:0006721~terpenoid metabolic process	15	0.996678	3.24643e-08	AT2G27290, AT3G47070, AT4G27820, AT2G32640, AT5G52420, AT2G14880, AT1G64680, AT3G25410, AT1G14345, AT1G70580, AT5G08650, AT2G46735, AT2G04790, AT3G24190, AT4G33660	1335	40	22556	6.33596	3.76254e-05	2.35163e-06	2.24003e-06		GO:0010027~thylakoid membrane organization	3.78714e-08
GOTERM_BP_DIRECT	GO:0010027~thylakoid membrane organization	17	1.12957	3.78714e-08	AT5G18570, AT2G34860, AT1G35680, AT5G24314, AT2G30170, AT5G19540, AT2G30950, AT1G65260, AT3G62910, AT5G08050, AT3G25805, AT5G60335, AT3G12780, AT1G74730, AT5G35220, AT2G01110, AT1G44575	1335	53	22556	5.41943	4.38919e-05	2.58194e-06	2.45941e-06
GOTERM_BP_DIRECT	GO:0045454~cell redox homeostasis	16	1.06312	4.37049e-08	AT3G06730, AT3G52960, AT4G35090, AT5G06290, AT3G02730, AT1G50320, AT1G52990, AT1G43560, AT3G15360, AT1G03680, AT4G16155, AT1G76080, AT3G26060, AT3G11630, AT4G34120, AT2G41680	1335	47	22556	5.75179	5.06527e-05	2.81411e-06	2.68057e-06
GOTERM_BP_DIRECT	GO:0042440~pigment metabolic process	15	0.996678	1.28631e-07	AT1G06690, AT1G62780, AT3G04140, AT2G37240, AT1G17100, AT1G14345, AT4G11175, AT3G61870, AT2G23390, AT1G76450, AT2G25530, AT1G79770, AT5G40950, AT1G01520, AT1G22850	1335	44	22556	5.75996	0.000149073	7.84652e-06	7.47417e-06
GOTERM_BP_DIRECT	GO:0032544~plastid translation	10	0.664452	3.30463e-06	AT3G63140, AT2G39140, AT1G09340, AT4G37920, AT2G38140, AT4G31850, AT3G62910, AT3G56910, AT2G17240, AT1G68590	1335	23	22556	7.34603	0.00382275	0.000191504	0.000182416
GOTERM_BP_DIRECT	GO:0009773~photosynthetic electron transport in photosystem I	9	0.598007	6.15698e-06	AT1G15980, AT1G64770, ATCG01060, AT3G16250, AT2G05620, AT3G54050, AT1G18730, AT2G01590, AT4G22890	1335	19	22556	8.00331	0.00711056	0.000337545	0.000321527
GOTERM_BP_DIRECT	GO:0009611~response to wounding	78	5.18272	6.40723e-06	AT4G04840, AT1G55480, AT1G56250, AT3G57640, AT1G09340, AT4G02380, AT2G38870, AT5G46050, AT1G74430, AT1G75960, AT4G37760, AT1G28610, AT4G36670, AT1G24530, AT1G73540, AT2G43620, AT3G53600, AT5G03204, AT5G24215, AT4G27652, AT4G27654, AT4G27657, AT1G66100, AT4G32800, AT5G22390, AT1G18300, AT4G24380, AT1G30135, AT4G22880, AT1G51820, AT5G13930, AT1G27730, AT1G43160, AT1G32910, AT3G05936, AT5G09876, AT2…	1335	778	22556	1.69393	0.0073985	0.000337545	0.000321527
GOTERM_BP_DIRECT	GO:0071483~cellular response to blue light	7	0.465116	7.23018e-06	AT2G21320, AT5G24120, AT5G64840, AT3G22840, AT4G14690, AT1G16730, AT2G36990	1335	10	22556	11.8271	0.0083448	0.000353131	0.000336373
GOTERM_BP_DIRECT	GO:0006979~response to oxidative stress	54	3.58804	7.31246e-06	AT4G04840, AT3G57640, AT5G20140, AT2G25080, AT2G28190, AT3G57520, AT4G02380, AT5G64120, AT4G21860, AT3G07700, AT4G36670, AT3G62030, AT1G77100, AT3G15360, AT1G73540, AT4G27652, AT4G27654, AT4G27657, AT5G43750, AT1G05250, AT1G18300, AT4G24380, AT4G28660, AT5G13930, AT1G27730, AT1G32910, AT4G31870, AT1G05240, AT3G46090, AT5G16980, AT3G49960, AT4G35090, AT1G32220, AT3G19030, AT1G36622, AT2G25735, AT2…	1335	476	22556	1.91676	0.00843936	0.000353131	0.000336373
GOTERM_BP_DIRECT	GO:0009642~response to light intensity	32	2.12625	8.39356e-06	AT2G30150, AT2G36895, AT2G36835, AT1G34000, AT2G42975, AT1G72610, AT3G02730, AT1G74430, AT4G37560, AT3G62030, AT1G54740, AT5G08650, AT5G64840, AT1G78450, AT1G75460, AT3G14810, AT3G24190, AT3G19800, AT2G27290, AT5G17165, AT5G16010, AT1G06460, AT5G52420, AT4G25290, AT1G10522, AT5G25120, AT1G72645, AT1G64020, AT1G14345, AT1G73990, AT2G41290, AT1G50450	1335	223	22556	2.42452	0.00968101	0.000389125	0.00037066
GOTERM_BP_DIRECT	GO:0019464~glycine decarboxylation via glycine cleavage system	6	0.398671	1.36431e-05	AT2G26080, AT1G32470, AT2G35370, AT4G37930, AT4G33010, AT1G11860	1335	7	22556	14.4822	0.0156881	0.000608168	0.000579307
GOTERM_BP_DIRECT	GO:0010196~nonphotochemical quenching	8	0.531561	1.77548e-05	AT5G45680, AT1G74730, AT4G03280, AT1G44575, AT1G56500, AT5G08050, AT3G15840, AT5G43050	1335	16	22556	8.44794	0.0203677	0.000762142	0.000725975
GOTERM_BP_DIRECT	GO:0030388~fructose 1,6-bisphosphate metabolic process	7	0.465116	2.86971e-05	AT4G26530, AT4G26520, AT2G21330, AT1G43670, AT3G54050, AT3G55800, AT4G38970	1335	12	22556	9.85593	0.0327134	0.00118785	0.00113149
GOTERM_BP_DIRECT	GO:1901259~chloroplast rRNA processing	9	0.598007	3.22833e-05	AT4G24770, AT3G53460, AT1G06190, AT3G52150, AT1G45230, AT3G52380, AT5G46580, AT2G17240, AT2G37220	1335	23	22556	6.61143	0.0367256	0.00129022	0.00122899
GOTERM_BP_DIRECT	GO:0046148~pigment biosynthetic process	11	0.730897	4.05282e-05	AT5G40180, AT2G41290, AT1G57560, AT4G29590, AT3G48200, AT5G46390, AT1G78450, AT5G05740, AT2G16890, AT5G18404, AT3G24190	1335	37	22556	5.0231	0.045887	0.00156574	0.00149144
GOTERM_BP_DIRECT	GO:0010114~response to red light	17	1.12957	7.92469e-05	AT2G34640, AT5G67030, AT2G29090, AT5G24120, AT1G80340, AT3G17609, AT5G24470, AT4G26150, AT2G21650, AT2G40080, AT1G79600, AT2G05100, AT5G52250, AT4G14690, AT4G33980, AT4G35660, AT5G42900	1335	91	22556	3.15637	0.0877588	0.00296281	0.00282221
GOTERM_BP_DIRECT	GO:0009266~response to temperature stimulus	22	1.46179	0.000127157	AT1G07050, AT5G19240, AT4G27654, AT4G27657, AT1G65230, AT4G27160, AT1G14345, AT5G53490, AT5G05580, AT4G12310, AT5G11450, AT1G28640, AT3G12580, AT5G41740, AT5G38430, AT2G46790, AT2G05440, AT3G27050, AT2G46670, AT3G61190, AT4G32770, AT2G43560	1335	145	22556	2.56351	0.137038	0.00460548	0.00438693
GOTERM_BP_DIRECT	GO:0009643~photosynthetic acclimation	6	0.398671	0.000140857	AT4G04850, AT1G54520, AT1G68830, AT5G59820, AT3G19480, AT3G03630	1335	10	22556	10.1375	0.150634	0.00494706	0.0047123
GOTERM_BP_DIRECT	GO:0044255~cellular lipid metabolic process	24	1.59468	0.000349577	AT3G04420, AT2G36895, AT5G19850, AT3G51750, AT3G50790, AT3G54210, AT2G43920, AT4G25290, AT3G15190, AT2G37240, AT5G16810, AT3G23510, AT4G28660, AT1G75960, AT3G25805, AT2G30900, AT3G48700, AT5G65840, AT1G50020, AT1G76450, AT3G27050, AT1G01520, AT1G22850, AT4G35660	1335	178	22556	2.2781	0.333177	0.0115571	0.0110087
GOTERM_BP_DIRECT	GO:0009644~response to high light intensity	11	0.730897	0.000351129	AT1G27730, AT1G55480, AT1G79600, AT1G45474, AT4G34190, AT2G05620, AT5G02120, AT2G05100, AT4G14890, AT2G42540, AT4G32770	1335	47	22556	3.95435	0.334376	0.0115571	0.0110087
GOTERM_BP_DIRECT	GO:0006778~porphyrin-containing compound metabolic process	14	0.930233	0.000364637	AT5G40180, AT5G17165, AT5G22340, AT2G33180, AT2G32180, AT3G21870, AT5G14910, AT5G55220, AT1G75770, AT4G17560, AT4G39040, AT1G02560, AT2G27680, AT1G02475	1335	74	22556	3.19652	0.344719	0.0115571	0.0110087
GOTERM_BP_DIRECT	GO:0010236~plastoquinone biosynthetic process	5	0.332226	0.00036895	AT3G11945, AT1G17050, AT3G63410, AT1G78510, AT1G60600	1335	7	22556	12.0685	0.347988	0.0115571	0.0110087
GOTERM_BP_DIRECT	GO:0031324~negative regulation of cellular metabolic process	11	0.730897	0.000420295	AT4G13220, AT1G30380, AT1G57770, AT2G25080, AT5G08650, AT3G61870, AT1G64680, AT2G05310, AT1G22750, AT3G12345, AT1G02475	1335	48	22556	3.87197	0.385671	0.012819	0.0122107
GOTERM_BP_DIRECT	GO:0006952~defense response	71	4.71761	0.000458529	AT3G05365, AT4G04840, AT5G46450, AT5G20380, AT1G35310, AT5G43740, AT5G44870, AT5G45200, AT1G59124, AT1G72930, AT4G02380, AT3G18360, AT2G33780, AT5G46490, AT2G39200, AT1G17600, AT3G44720, AT3G17980, AT1G73620, AT3G61220, AT2G46735, AT1G52040, AT1G50180, AT1G75040, AT2G43620, AT4G16860, AT2G46450, AT5G43590, AT5G46500, AT1G66100, AT2G43910, AT1G55010, AT1G30135, AT4G25790, AT2G36145, AT5G36910, AT2…	1335	789	22556	1.52042	0.412311	0.0135072	0.0128662
GOTERM_BP_DIRECT	GO:0006094~gluconeogenesis	8	0.531561	0.000466167	AT4G26530, AT4G26520, AT2G21330, AT3G12780, AT1G43670, AT3G54050, AT3G55800, AT4G38970	1335	25	22556	5.40668	0.417493	0.0135072	0.0128662
GOTERM_BP_DIRECT	GO:0007623~circadian rhythm	18	1.19601	0.000519131	AT1G68830, AT1G09340, AT3G01060, AT5G24470, AT1G18330, AT5G17300, AT3G21890, AT4G26150, AT2G16365, AT1G68050, AT2G21320, AT3G63140, AT4G15248, AT5G02120, AT4G37930, AT2G46790, AT5G02840, AT2G42540	1335	117	22556	2.59937	0.452191	0.0146749	0.0139785
GOTERM_BP_DIRECT	GO:0042793~transcription from plastid promoter	6	0.398671	0.000619358	AT2G34640, AT5G24314, AT4G02990, AT3G17170, AT1G69200, AT3G54090	1335	13	22556	7.7981	0.512302	0.0170913	0.0162803
GOTERM_BP_DIRECT	GO:0044283~small molecule biosynthetic process	10	0.664452	0.000651369	AT2G05160, AT5G19850, AT2G26500, AT2G42975, AT1G78450, AT2G37240, AT5G40950, AT3G27160, AT5G15600, AT3G24190	1335	42	22556	4.02283	0.530075	0.0175567	0.0167235
GOTERM_BP_DIRECT	GO:0010190~cytochrome b6f complex assembly	5	0.332226	0.0007033	AT3G26710, AT5G52110, AT5G36120, AT3G17930, AT4G37200	1335	8	22556	10.5599	0.557543	0.0181139	0.0172543
GOTERM_BP_DIRECT	GO:0010258~NADH dehydrogenase complex (plastoquinone) assembly	5	0.332226	0.0007033	AT1G51100, AT5G20935, AT4G37925, AT4G21445, AT5G58260	1335	8	22556	10.5599	0.557543	0.0181139	0.0172543
GOTERM_BP_DIRECT	GO:0010167~response to nitrate	8	0.531561	0.000776174	AT4G15700, AT3G62950, AT4G15690, AT3G21670, AT3G62930, AT4G26150, AT4G15660, AT4G15680	1335	27	22556	5.00619	0.593404	0.0194601	0.0185367
GOTERM_BP_DIRECT	GO:0071492~cellular response to UV-A	4	0.265781	0.000789151	AT2G21970, AT4G34190, AT3G22840, AT4G14690	1335	4	22556	16.8959	0.599478	0.0194601	0.0185367
GOTERM_BP_DIRECT	GO:0008610~lipid biosynthetic process	25	1.66113	0.000961779	AT2G30150, AT2G36895, AT5G19850, AT4G25700, AT3G54210, AT2G42975, AT2G43920, AT3G25410, AT3G23510, AT5G06790, AT2G46735, AT1G50020, AT5G01881, AT1G76450, AT4G35660, AT1G22850, AT5G24990, AT1G64680, AT4G28660, AT5G15600, AT4G36220, AT1G70580, AT2G30900, AT3G27050, AT3G10840	1335	203	22556	2.08077	0.672163	0.0232229	0.0221209
GOTERM_BP_DIRECT	GO:0009627~systemic acquired resistance	16	1.06312	0.00142092	AT5G47850, AT1G55490, AT3G57640, AT5G48485, AT3G01830, AT4G25050, AT1G36622, AT2G25735, AT5G55450, AT4G37150, AT5G41740, AT1G75040, AT2G04495, AT2G40690, AT4G12470, AT2G27660	1335	106	22556	2.55032	0.807569	0.0336091	0.0320142
GOTERM_BP_DIRECT	GO:0009812~flavonoid metabolic process	9	0.598007	0.00174066	AT4G04840, AT1G28610, AT1G62780, AT1G78450, AT2G47370, AT3G48660, AT2G25530, AT2G36970, AT3G24190	1335	39	22556	3.89905	0.867237	0.0403486	0.0384338
GOTERM_BP_DIRECT	GO:0043085~positive regulation of catalytic activity	6	0.398671	0.00181111	AT1G50320, AT1G43560, AT3G15360, AT1G03680, AT3G02730, AT2G41680	1335	16	22556	6.33596	0.877663	0.0411583	0.0392052
GOTERM_BP_DIRECT	GO:0042823~pyridoxal phosphate biosynthetic process	4	0.265781	0.00188582	AT5G60540, AT2G38230, AT5G01410, AT2G38210	1335	5	22556	13.5167	0.887829	0.0419267	0.0399371
GOTERM_BP_DIRECT	GO:0015977~carbon fixation	5	0.332226	0.00191727	AT1G67090, AT5G38410, AT5G19855, AT5G38430, AT4G04330	1335	10	22556	8.44794	0.891851	0.0419267	0.0399371
GOTERM_BP_DIRECT	GO:0071456~cellular response to hypoxia	27	1.79402	0.0025647	AT3G46090, AT3G24500, AT4G24570, AT1G72910, AT5G57560, AT1G66080, AT2G25735, AT5G59820, AT1G72430, AT1G07135, AT4G33560, AT5G20230, AT1G35140, AT1G14200, AT5G19240, AT2G32200, AT4G27657, AT1G07150, AT2G36800, AT5G45630, AT1G72920, AT1G18300, AT1G65490, AT1G27730, AT1G22220, AT5G05410, AT5G58120	1335	243	22556	1.87732	0.949019	0.0550461	0.0524339
GOTERM_BP_DIRECT	GO:0009408~response to heat	25	1.66113	0.00269105	AT5G67030, AT5G18065, AT1G08550, AT2G13570, AT3G24500, AT5G57560, AT4G13550, AT2G20940, AT5G59820, AT5G51440, AT2G04030, AT4G39960, AT2G22360, AT1G58340, AT5G49910, AT1G80030, AT1G12060, AT2G47180, AT4G21870, AT1G13930, AT5G51190, AT5G10220, AT3G12580, AT5G05410, AT3G61190	1335	219	22556	1.92875	0.955981	0.0567077	0.0540166
GOTERM_BP_DIRECT	GO:0009813~flavonoid biosynthetic process	10	0.664452	0.00275686	AT5G13930, AT3G51240, AT5G05270, AT3G55120, AT5G08640, AT1G62780, AT5G24990, AT4G09820, AT2G47460, AT2G16890	1335	51	22556	3.31292	0.959222	0.0570572	0.0543496
GOTERM_BP_DIRECT	GO:0010205~photoinhibition	5	0.332226	0.00287248	AT5G42270, AT4G30950, AT2G30950, AT3G15850, AT4G04020	1335	11	22556	7.67995	0.96435	0.0584072	0.0556355
GOTERM_BP_DIRECT	GO:0042742~defense response to bacterium	85	5.64784	0.00314938	AT3G01480, AT1G56250, AT3G57640, AT3G08870, AT3G04790, AT1G09340, AT5G42530, AT4G23200, AT5G46490, AT5G46050, AT4G36670, AT4G14400, AT3G62030, AT1G51790, AT1G73540, AT2G46735, AT2G43620, AT2G04495, AT5G01540, AT4G27652, AT3G52960, AT4G27657, AT5G24210, AT4G23290, AT1G18300, AT5G06290, AT4G23210, AT2G39730, AT1G51820, AT5G57550, AT1G20020, AT4G13500, AT4G11521, AT5G36790, AT4G16890, AT1G32060, AT1…	1335	1053	22556	1.36386	0.974161	0.0629332	0.0599467
GOTERM_BP_DIRECT	GO:0048564~photosystem I assembly	6	0.398671	0.00321799	AT2G34860, AT5G42270, AT5G35220, AT5G44650, AT4G25910, AT2G30950	1335	18	22556	5.63196	0.976143	0.0632145	0.0602147
GOTERM_BP_DIRECT	GO:0071486~cellular response to high light intensity	4	0.265781	0.00360572	AT2G21970, AT4G34190, AT3G22840, AT4G14690	1335	6	22556	11.2639	0.984802	0.0696506	0.0663453
GOTERM_BP_DIRECT	GO:0015995~chlorophyll biosynthetic process	11	0.730897	0.00367921	AT1G63970, AT4G02920, AT2G40400, AT2G24090, AT5G22390, AT3G51820, AT3G27160, AT3G15520, AT1G16730, AT3G21500, AT4G33660	1335	63	22556	2.95007	0.986047	0.069905	0.0665876
GOTERM_BP_DIRECT	GO:0010017~red or far-red light signaling pathway	7	0.465116	0.00517629	AT2G40080, AT3G21150, AT3G17609, AT2G46790, AT2G24540, AT2G37970, AT2G42540	1335	28	22556	4.22397	0.997558	0.0940826	0.089618
GOTERM_BP_DIRECT	GO:0061077~chaperone-mediated protein folding	6	0.398671	0.00527642	AT5G45680, AT5G55220, AT3G47650, AT5G19855, AT5G48570, AT4G04330	1335	20	22556	5.06876	0.997827	0.0940826	0.089618
GOTERM_BP_DIRECT	GO:0080163~regulation of protein serine/threonine phosphatase activity	6	0.398671	0.00527642	AT5G45870, AT5G45860, AT4G32870, AT2G40330, AT4G18620, AT2G26040	1335	20	22556	5.06876	0.997827	0.0940826	0.089618
GOTERM_BP_DIRECT	GO:0006744~ubiquinone biosynthetic process	6	0.398671	0.00527642	AT2G41040, AT1G24340, AT4G01660, AT1G19140, AT1G23360, AT1G78140	1335	20	22556	5.06876	0.997827	0.0940826	0.089618
GOTERM_BP_DIRECT	GO:0010117~photoprotection	5	0.332226	0.00565911	AT1G27730, AT2G05620, AT3G22840, AT4G14690, AT4G04020	1335	13	22556	6.49842	0.998609	0.0993774	0.0946615
GOTERM_BP_DIRECT	GO:0042180~cellular ketone metabolic process	4	0.265781	0.00603331	AT2G05160, AT2G26500, AT1G78450, AT3G27160	1335	7	22556	9.65479	0.999101	0.104367	0.0994145
GOTERM_BP_DIRECT	GO:0048511~rhythmic process	7	0.465116	0.00737648	AT2G40080, AT5G24470, AT5G64120, AT2G46790, AT4G33980, AT5G42900, AT1G68050	1335	30	22556	3.94237	0.999812	0.12475	0.11883
GOTERM_BP_DIRECT	GO:0009414~response to water deprivation	76	5.04983	0.0074269	AT5G67030, AT5G43260, AT4G04840, AT3G52150, AT1G65486, AT3G57640, AT4G02380, AT2G13570, AT1G74430, AT1G02820, AT1G79600, AT1G73540, AT5G65730, AT2G05620, AT3G53600, AT4G35783, AT5G03204, AT4G27652, AT4G27654, AT4G27657, AT1G70640, AT1G18300, AT5G64230, AT4G24380, AT5G15500, AT1G27730, AT5G10220, AT1G43160, AT1G73750, AT3G05936, AT3G46970, AT2G42540, AT5G58120, AT2G22590, AT2G46100, AT5G24600, AT2…	1335	955	22556	1.34459	0.999823	0.12475	0.11883
GOTERM_BP_DIRECT	GO:0009962~regulation of flavonoid biosynthetic process	4	0.265781	0.00923131	AT1G03940, AT2G35960, AT4G14090, AT4G09820	1335	8	22556	8.44794	0.999979	0.150691	0.14354
GOTERM_BP_DIRECT	GO:0010304~PSII associated light-harvesting complex II catabolic process	4	0.265781	0.00923131	AT5G42270, AT1G50250, AT2G30950, AT1G06430	1335	8	22556	8.44794	0.999979	0.150691	0.14354
GOTERM_BP_DIRECT	GO:0043436~oxoacid metabolic process	27	1.79402	0.0100658	AT2G36630, AT1G11362, AT1G62510, AT2G31420, AT3G27416, AT1G75960, AT5G52190, AT3G19000, AT4G29590, AT3G44120, AT1G74290, AT2G25530, AT3G26290, AT1G22750, AT3G06145, AT3G27025, AT5G24990, AT1G64020, AT4G24380, AT2G33250, AT4G12310, AT1G22220, AT5G65840, AT1G06650, AT5G09930, AT3G46370, AT1G64900	1335	270	22556	1.68959	0.999992	0.157764	0.150278
GOTERM_BP_DIRECT	GO:1900386~positive regulation of flavonol biosynthetic process	3	0.199336	0.010073	AT2G47460, AT5G49330, AT3G62610	1335	3	22556	16.8959	0.999992	0.157764	0.150278
GOTERM_BP_DIRECT	GO:0042819~vitamin B6 biosynthetic process	3	0.199336	0.010073	AT5G60540, AT2G38230, AT5G01410	1335	3	22556	16.8959	0.999992	0.157764	0.150278
GOTERM_BP_DIRECT	GO:0010286~heat acclimation	10	0.664452	0.0103036	AT1G66080, AT5G18065, AT4G12400, AT1G12060, AT5G44650, AT4G02270, AT5G05410, AT1G76080, AT2G42540, AT2G40350	1335	62	22556	2.72514	0.999994	0.159225	0.151669
GOTERM_BP_DIRECT	GO:0033013~tetrapyrrole metabolic process	8	0.531561	0.0108925	AT5G55570, AT2G21860, AT4G00165, AT1G15140, AT1G75460, AT4G17243, AT3G63160, AT1G22400	1335	42	22556	3.21826	0.999997	0.16611	0.158228
GOTERM_BP_DIRECT	GO:0009767~photosynthetic electron transport chain	6	0.398671	0.0118893	AT5G66190, AT5G49740, AT1G14150, AT2G01918, AT4G03280, AT3G01440	1335	24	22556	4.22397	0.999999	0.178957	0.170465
GOTERM_BP_DIRECT	GO:0018298~protein-chromophore linkage	9	0.598007	0.0120948	ATCG00020, AT4G17600, AT5G24850, AT1G45474, AT2G40100, AT5G02120, AT1G76570, AT2G05100, AT1G68050	1335	53	22556	2.86911	0.999999	0.179716	0.171187
GOTERM_BP_DIRECT	GO:0009854~oxidative photosynthetic carbon pathway	4	0.265781	0.0132436	AT1G80380, AT1G68010, AT3G14420, AT3G14415	1335	9	22556	7.50928	1	0.194295	0.185075
GOTERM_BP_DIRECT	GO:0002213~defense response to insect	7	0.465116	0.0136708	AT5G44572, AT5G44570, AT5G44575, AT5G44574, AT3G44260, AT1G74930, AT1G65390	1335	34	22556	3.47856	1	0.198056	0.188658
GOTERM_BP_DIRECT	GO:0009704~de-etiolation	5	0.332226	0.0155951	AT1G10370, AT5G23060, AT4G00050, AT5G61270, AT2G04030	1335	17	22556	4.96938	1	0.216967	0.206671
GOTERM_BP_DIRECT	GO:0071478~cellular response to radiation	5	0.332226	0.0155951	AT2G41290, AT3G48700, AT5G19850, AT2G45080, AT1G74290	1335	17	22556	4.96938	1	0.216967	0.206671
GOTERM_BP_DIRECT	GO:0010380~regulation of chlorophyll biosynthetic process	5	0.332226	0.0155951	AT4G26150, AT1G72610, AT3G22840, AT4G14690, AT2G41680	1335	17	22556	4.96938	1	0.216967	0.206671
GOTERM_BP_DIRECT	GO:0010218~response to far red light	8	0.531561	0.015725	AT2G34640, AT5G24120, AT3G17609, AT5G24470, AT2G05100, AT4G00050, AT5G52250, AT4G14690	1335	45	22556	3.00371	1	0.216967	0.206671
GOTERM_BP_DIRECT	GO:0048316~seed development	40	2.65781	0.01613	AT5G50770, AT5G22340, AT5G14660, AT2G33180, AT3G57020, AT4G27140, AT2G18120, AT1G14950, AT2G21530, AT5G55220, AT4G34290, AT2G20940, AT5G51440, AT3G48660, AT5G01881, AT2G42770, AT3G27160, AT3G15520, AT3G10970, AT1G12100, AT5G40382, AT3G51750, AT5G52520, AT5G45630, AT5G52420, AT4G09820, AT4G02270, AT2G32180, AT2G38465, AT2G21860, AT1G28640, AT1G52770, AT4G13500, AT1G71890, AT1G47540, AT4G17560, AT4…	1335	461	22556	1.46602	1	0.219937	0.2095
GOTERM_BP_DIRECT	GO:0043489~RNA stabilization	3	0.199336	0.0193568	AT4G24770, AT3G53460, AT4G31850	1335	4	22556	12.6719	1	0.259929	0.247594
GOTERM_BP_DIRECT	GO:0009718~anthocyanin-containing compound biosynthetic process	6	0.398671	0.0195115	AT1G03940, AT4G14090, AT3G29590, AT5G42800, AT4G22880, AT5G54060	1335	27	22556	3.75464	1	0.259929	0.247594
GOTERM_BP_DIRECT	GO:0009873~ethylene-activated signaling pathway	21	1.39535	0.0212819	AT4G27950, AT4G27652, AT4G27654, AT5G21960, AT4G27657, AT1G21910, AT4G32800, AT3G25890, AT2G33710, AT4G02270, AT1G28160, AT1G74930, AT3G24500, AT1G72570, AT5G51190, AT1G43160, AT1G73540, AT1G72430, AT4G34410, AT5G52020, AT4G11140	1335	207	22556	1.71407	1	0.280292	0.266991
GOTERM_BP_DIRECT	GO:0019252~starch biosynthetic process	7	0.465116	0.0229887	AT5G19220, AT3G20440, AT5G48300, AT4G18240, AT3G55800, AT5G39790, AT3G30720	1335	38	22556	3.1124	1	0.29937	0.285163
GOTERM_BP_DIRECT	GO:0071484~cellular response to light intensity	3	0.199336	0.0310041	AT1G03600, AT2G28190, AT2G05620	1335	5	22556	10.1375	1	0.399264	0.380317
GOTERM_BP_DIRECT	GO:0009696~salicylic acid metabolic process	5	0.332226	0.0325263	AT4G09900, AT4G37150, AT2G23600, AT2G23590, AT4G16690	1335	21	22556	4.02283	1	0.409761	0.390316
GOTERM_BP_DIRECT	GO:0006636~unsaturated fatty acid biosynthetic process	5	0.332226	0.0325263	AT5G05580, AT3G11170, AT4G30950, AT4G27030, AT3G15850	1335	21	22556	4.02283	1	0.409761	0.390316
GOTERM_BP_DIRECT	GO:0009737~response to abscisic acid	72	4.78405	0.0343951	AT5G43260, AT4G04840, AT1G32080, AT3G22060, AT1G06190, AT1G56250, AT3G57640, AT2G36690, AT4G02380, AT2G36770, AT5G46050, AT2G37220, AT3G62030, AT2G35290, AT1G73540, AT5G01540, AT5G52050, AT4G38970, AT4G27652, AT4G27654, AT5G22390, AT1G70640, AT1G18300, AT5G64230, AT4G24380, AT5G15500, AT3G23700, AT1G27730, AT3G17510, AT1G43160, ATCG00490, AT5G09876, AT2G42540, AT5G58120, AT2G22590, AT1G22400, AT5…	1335	967	22556	1.25802	1	0.428644	0.408303
GOTERM_BP_DIRECT	GO:0033014~tetrapyrrole biosynthetic process	4	0.265781	0.0377878	AT5G14910, AT5G40180, AT2G21860, AT2G32180	1335	13	22556	5.19873	1	0.461418	0.439522
GOTERM_BP_DIRECT	GO:0009765~photosynthesis, light harvesting	5	0.332226	0.0379491	AT2G21970, AT1G45474, AT2G40100, AT1G76570, AT2G05100	1335	22	22556	3.83997	1	0.461418	0.439522
GOTERM_BP_DIRECT	GO:0042026~protein refolding	6	0.398671	0.0382193	AT1G55490, AT1G80030, AT3G13470, AT3G12580, AT4G39960, AT2G22360	1335	32	22556	3.16798	1	0.461418	0.439522
GOTERM_BP_DIRECT	GO:0009736~cytokinin-activated signaling pathway	11	0.730897	0.0396927	AT4G27950, AT1G19050, AT5G06650, AT5G24470, AT1G68870, AT4G26150, AT2G46790, AT2G46670, AT3G21510, AT2G40670, AT4G11140	1335	90	22556	2.06505	1	0.474266	0.45176
GOTERM_BP_DIRECT	GO:0031365~N-terminal protein amino acid modification	3	0.199336	0.0447033	AT1G13270, AT1G15390, AT3G25740	1335	6	22556	8.44794	1	0.523344	0.498509
GOTERM_BP_DIRECT	GO:0006091~generation of precursor metabolites and energy	3	0.199336	0.0447033	AT3G25805, AT5G55220, AT5G38430	1335	6	22556	8.44794	1	0.523344	0.498509
GOTERM_BP_DIRECT	GO:0005986~sucrose biosynthetic process	4	0.265781	0.0460328	AT4G10120, AT1G43670, AT3G54050, AT3G55800	1335	14	22556	4.82739	1	0.529189	0.504076
GOTERM_BP_DIRECT	GO:0009585~red, far-red light phototransduction	8	0.531561	0.0461157	AT2G34640, AT2G40080, AT5G63310, AT3G17609, AT2G24540, AT1G18810, AT5G61270, AT1G53090	1335	56	22556	2.4137	1	0.529189	0.504076
GOTERM_BP_DIRECT	GO:0016114~terpenoid biosynthetic process	5	0.332226	0.057127	AT1G63970, AT2G26930, AT2G23390, AT3G21500, AT1G70080	1335	25	22556	3.37918	1	0.636636	0.606425
GOTERM_BP_DIRECT	GO:0006098~pentose-phosphate shunt	5	0.332226	0.057127	AT4G26520, AT2G21330, AT5G61410, AT1G13700, AT4G38970	1335	25	22556	3.37918	1	0.636636	0.606425
GOTERM_BP_DIRECT	GO:0009694~jasmonic acid metabolic process	5	0.332226	0.057127	AT4G09900, AT4G37150, AT2G23600, AT2G23590, AT4G16690	1335	25	22556	3.37918	1	0.636636	0.606425
GOTERM_BP_DIRECT	GO:0010200~response to chitin	34	2.25914	0.0592529	AT3G46090, AT1G56250, AT3G57640, AT3G21150, AT3G19030, AT2G25735, AT1G19050, AT5G59820, AT1G73540, AT5G41740, AT1G20310, AT1G07135, AT5G37550, AT4G34410, AT3G53600, AT2G04495, AT5G47850, AT4G27652, AT3G50060, AT4G27654, AT5G21960, AT1G30190, AT5G19240, AT2G32200, AT4G27657, AT2G33710, AT3G01830, AT1G18300, AT4G24380, AT1G66160, AT1G51800, AT5G57550, AT5G51190, AT1G27730	1335	420	22556	1.36776	1	0.645727	0.615084
GOTERM_BP_DIRECT	GO:0046345~abscisic acid catabolic process	3	0.199336	0.0601713	AT2G29090, AT3G21780, AT3G19270	1335	7	22556	7.24109	1	0.645727	0.615084
GOTERM_BP_DIRECT	GO:0008615~pyridoxine biosynthetic process	3	0.199336	0.0601713	AT2G38230, AT5G01410, AT2G38210	1335	7	22556	7.24109	1	0.645727	0.615084
GOTERM_BP_DIRECT	GO:0044063~modulation by symbiont of host neurological system process	3	0.199336	0.0601713	AT1G47540, AT2G43510, AT2G43520	1335	7	22556	7.24109	1	0.645727	0.615084
GOTERM_BP_DIRECT	GO:0010411~xyloglucan metabolic process	7	0.465116	0.0624134	AT5G40180, AT5G57550, AT5G57560, AT2G37720, AT2G01850, AT5G65730, AT4G37800	1335	48	22556	2.46398	1	0.657611	0.626404
GOTERM_BP_DIRECT	GO:0051085~chaperone mediated protein folding requiring cofactor	7	0.465116	0.0624134	AT1G55490, AT1G80030, AT3G13470, AT3G12580, AT5G20720, AT4G39960, AT2G22360	1335	48	22556	2.46398	1	0.657611	0.626404
GOTERM_BP_DIRECT	GO:0009751~response to salicylic acid	28	1.86047	0.0697256	AT1G56250, AT3G57640, AT5G54610, AT1G36622, AT5G46490, AT5G46050, AT4G14400, AT2G25735, AT1G70250, AT1G51790, AT5G41740, AT1G20310, AT1G07135, AT3G48320, AT2G04495, AT1G66920, AT5G47850, AT4G27652, AT1G21910, AT3G26230, AT5G63160, AT5G57550, AT1G43160, AT4G11521, AT5G08760, AT3G48310, AT3G61190, AT1G22400	1335	338	22556	1.39966	1	0.728036	0.693487
GOTERM_BP_DIRECT	GO:0042631~cellular response to water deprivation	6	0.398671	0.0715058	AT1G32080, AT1G09340, AT4G02380, AT3G53600, AT1G68010, AT3G28270	1335	38	22556	2.66777	1	0.733409	0.698605
GOTERM_BP_DIRECT	GO:0070417~cellular response to cold	6	0.398671	0.0715058	AT5G20230, AT3G51240, AT1G16390, AT3G62410, AT5G57380, AT4G12470	1335	38	22556	2.66777	1	0.733409	0.698605
GOTERM_BP_DIRECT	GO:0009631~cold acclimation	8	0.531561	0.072489	AT4G24770, AT3G53460, AT4G15910, AT5G59820, AT3G55580, AT1G10760, AT2G42540, AT4G12470	1335	62	22556	2.18011	1	0.736971	0.701998
GOTERM_BP_DIRECT	GO:0006109~regulation of carbohydrate metabolic process	3	0.199336	0.0771513	AT3G15360, AT1G03680, AT3G02730	1335	8	22556	6.33596	1	0.738994	0.703926
GOTERM_BP_DIRECT	GO:0006662~glycerol ether metabolic process	3	0.199336	0.0771513	AT1G43560, AT3G15360, AT1G03680	1335	8	22556	6.33596	1	0.738994	0.703926
GOTERM_BP_DIRECT	GO:0009052~pentose-phosphate shunt, non-oxidative branch	3	0.199336	0.0771513	AT5G61410, AT3G04790, AT2G01290	1335	8	22556	6.33596	1	0.738994	0.703926
GOTERM_BP_DIRECT	GO:0042548~regulation of photosynthesis, light reaction	3	0.199336	0.0771513	AT4G33470, AT1G68830, AT5G08720	1335	8	22556	6.33596	1	0.738994	0.703926
GOTERM_BP_DIRECT	GO:0006165~nucleoside diphosphate phosphorylation	3	0.199336	0.0771513	AT5G63310, AT5G47840, AT5G35170	1335	8	22556	6.33596	1	0.738994	0.703926
GOTERM_BP_DIRECT	GO:0016123~xanthophyll biosynthetic process	3	0.199336	0.0771513	AT5G67030, AT1G31800, AT4G25700	1335	8	22556	6.33596	1	0.738994	0.703926
GOTERM_BP_DIRECT	GO:0019288~isopentenyl diphosphate biosynthetic process, methylerythritol 4-phosphate pathway	3	0.199336	0.0771513	AT1G63970, AT4G34350, AT2G26930	1335	8	22556	6.33596	1	0.738994	0.703926
GOTERM_BP_DIRECT	GO:0000413~protein peptidyl-prolyl isomerization	6	0.398671	0.0782196	AT3G01480, AT5G45680, AT3G62030, AT5G48570, AT3G15520, AT2G21130	1335	39	22556	2.59937	1	0.743086	0.707823
GOTERM_BP_DIRECT	GO:0009615~response to virus	6	0.398671	0.0852591	AT4G14400, AT5G44870, AT3G12580, AT1G75040, AT3G22640, AT5G42900	1335	40	22556	2.53438	1	0.803376	0.765252
GOTERM_BP_DIRECT	GO:0051555~flavonol biosynthetic process	4	0.265781	0.0867483	AT2G36790, AT2G47460, AT5G49330, AT3G62610	1335	18	22556	3.75464	1	0.80433	0.766161
GOTERM_BP_DIRECT	GO:0005983~starch catabolic process	4	0.265781	0.0867483	AT4G17090, AT1G43670, AT1G69830, AT1G10760	1335	18	22556	3.75464	1	0.80433	0.766161
GOTERM_BP_DIRECT	GO:0033365~protein localization to organelle	6	0.398671	0.0926191	AT3G25480, AT1G50450, AT4G39040, AT5G14660, AT3G15520, AT2G27680	1335	41	22556	2.47257	1	0.850536	0.810174
GOTERM_BP_DIRECT	GO:0009753~response to jasmonic acid	36	2.39203	0.0931994	AT3G28220, AT4G04840, AT1G57560, AT5G36907, AT4G14090, AT2G43920, AT5G44050, AT4G27560, AT1G36622, AT3G27416, AT5G46050, AT1G75960, AT4G37760, AT4G21920, AT1G73540, AT1G20310, AT5G40210, AT3G53600, AT5G03204, AT5G19240, AT2G32200, AT1G21910, AT1G66100, AT4G32800, AT1G18300, AT4G24380, AT5G16810, AT4G22880, AT2G39730, AT1G70820, AT5G13930, AT1G03940, AT1G43160, AT3G27170, AT2G46100, AT1G64900	1335	469	22556	1.29691	1	0.850536	0.810174
GOTERM_BP_DIRECT	GO:0005978~glycogen biosynthetic process	3	0.199336	0.0954106	AT5G19220, AT3G20440, AT5G48300	1335	9	22556	5.63196	1	0.863913	0.822916
GOTERM_BP_DIRECT	GO:0009411~response to UV	5	0.332226	0.0984596	AT3G55120, AT5G59920, AT5G63310, AT1G65060, AT3G15620	1335	30	22556	2.81598	1	0.88461	0.842631
