# Supplementary material for: The phosphorylation of carboxyl-terminal eIF2α by SPA kinases contributes to enhanced translation efficiency during photomorphogenesis
Source: Nat Commun. 2024 Apr 24;15:3467. doi: 10.1038/s41467-024-47848-7 (PMC11043401; doi:10.1038/s41467-024-47848-7)
Supplement: Supplementary file 11 — Supplementary Data 8 [file 41467_2024_47848_MOESM11_ESM.xlsx]

## Sheet: Cluster 4
Category	Term	Count	%	PValue	Genes	List Total	Pop Hits	Pop Total	Fold Enrichment	Bonferroni	Benjamini	FDR
GOTERM_BP_DIRECT	GO:0042742~defense response to bacterium	97	12.8647	1.34607e-26	AT4G05018, AT4G22030, AT5G22520, AT5G24660, AT5G40990, AT5G57220, AT4G16820, AT1G53970, AT4G22710, AT4G12500, AT1G80840, AT3G50260, AT2G35730, AT3G21080, AT3G04640, AT5G27765, AT3G29000, AT4G28703, AT5G27760, AT1G66780, AT3G18250, AT5G45090, AT5G14730, AT2G47950, AT2G23321, AT1G02930, AT4G11480, AT4G02520, AT1G67920, AT5G52750, AT2G30770, AT5G57123, AT1G60730, AT2G02010, AT2G28400, AT5G42830, AT1…	604	1053	22556	3.44008	8.15718e-24	8.15718e-24	7.51106e-24
GOTERM_BP_DIRECT	GO:0009751~response to salicylic acid	51	6.76393	4.39256e-23	AT4G22030, AT5G22520, AT4G23280, AT5G40990, AT1G13520, AT2G44070, AT4G12500, AT2G03760, AT3G48640, AT4G39580, AT1G80840, AT1G79680, AT3G04640, AT2G04070, AT4G23170, AT3G29000, AT1G55450, AT3G25240, AT4G28703, AT3G18250, AT2G32140, AT3G13950, AT1G05560, AT3G13433, AT1G06137, AT5G25930, AT1G15520, AT1G67920, AT3G04210, AT5G52750, AT1G61340, AT2G14560, AT1G66550, AT4G21840, AT1G28480, AT4G22530, AT5…	604	338	22556	5.6348	2.66189e-20	1.33095e-20	1.22553e-20
GOTERM_BP_DIRECT	GO:0071456~cellular response to hypoxia	41	5.43767	2.07176e-20	AT3G25250, AT2G32210, AT1G14550, AT1G59860, AT1G61340, AT1G26380, AT4G26270, AT5G25250, AT5G35735, AT1G26410, AT5G57220, AT2G47520, AT1G76650, AT5G62520, AT1G74310, AT5G12030, AT2G23270, AT2G41100, AT5G37670, AT5G54490, AT2G26560, AT5G42380, AT3G46080, AT3G04640, AT5G27420, AT1G57630, AT2G36220, AT1G66090, AT4G10250, AT1G73010, AT1G19020, AT1G76640, AT5G12020, AT3G46230, AT4G31970, AT1G76680, AT1…	604	243	22556	6.3009	1.25548e-17	4.18495e-18	3.85347e-18
GOTERM_BP_DIRECT	GO:0010200~response to chitin	49	6.49867	1.68709e-17	AT2G32210, AT5G22520, AT5G47220, AT3G23230, AT1G71520, AT2G38470, AT1G47130, AT5G10695, AT3G16530, AT5G11140, AT4G22710, AT4G39580, AT1G80840, AT1G25422, AT3G50260, AT3G04640, AT3G29000, AT1G55450, AT4G28703, AT4G28140, AT2G32140, AT4G17500, AT1G24145, AT5G13210, AT3G13950, AT2G26150, AT5G25930, AT3G04210, AT3G23250, AT5G52750, AT5G35735, AT2G20562, AT2G25297, AT2G28400, AT2G23110, AT1G76070, AT5…	604	420	22556	4.35684	1.02237e-14	2.55594e-15	2.35349e-15
GOTERM_BP_DIRECT	GO:0009737~response to abscisic acid	75	9.94695	3.38265e-16	AT5G51760, AT4G10720, AT5G53820, AT5G67310, AT1G13520, AT3G60415, AT5G10695, AT4G11890, AT2G44070, AT1G52560, AT4G12500, AT4G39580, AT3G14630, AT1G23200, AT1G25422, AT5G44120, AT5G50600, AT2G35730, AT3G04640, AT1G03070, AT3G29000, AT3G25240, AT4G28703, AT5G64750, AT4G12735, AT5G14730, AT5G45690, AT2G36780, AT2G32140, AT5G62490, AT2G32020, AT2G47950, AT1G01560, AT1G24145, AT5G54165, AT5G13210, AT1…	604	967	22556	2.89641	2.01839e-13	4.09977e-14	3.77504e-14
GOTERM_BP_DIRECT	GO:0002376~immune system process	35	4.64191	2.17333e-15	AT4G01870, AT4G22030, AT5G25930, AT1G67920, AT3G04210, AT5G67310, AT1G13520, AT1G47130, AT4G16820, AT2G04515, AT2G44070, AT4G22710, AT4G12500, AT3G48640, AT4G39360, AT4G39580, AT1G76070, AT5G39050, AT1G56240, AT3G29000, AT4G28703, AT1G66780, AT3G18250, AT3G02800, AT1G51920, AT4G22980, AT1G53625, AT2G32140, AT2G23321, AT5G03390, AT3G13950, AT5G52760, AT3G13433, AT1G06137, AT1G02230	604	241	22556	5.42346	1.34559e-12	2.19506e-13	2.0212e-13
GOTERM_BP_DIRECT	GO:0031347~regulation of defense response	50	6.6313	3.61408e-14	AT5G22520, AT5G24660, AT1G13520, AT5G67350, AT1G47130, AT2G45760, AT4G16820, AT1G22110, AT4G22710, AT4G12500, AT3G48640, AT4G39580, AT1G80840, AT3G21080, AT3G04640, AT2G29350, AT3G29000, AT1G55450, AT4G28703, AT1G66780, AT3G18250, AT4G12735, AT2G32140, AT2G47950, AT1G24145, AT3G13950, AT1G06137, AT3G15534, AT5G25930, AT4G01870, AT3G04210, AT3G26200, AT5G52750, AT4G21840, AT4G22530, AT5G35735, AT2…	604	527	22556	3.54311	2.19331e-11	3.12876e-12	2.88094e-12
GOTERM_BP_DIRECT	GO:0009408~response to heat	31	4.11141	2.1832e-13	AT1G15520, AT3G08970, AT1G59860, AT4G21320, AT2G38470, AT2G20560, AT3G15340, AT1G51670, AT5G59720, AT1G74310, AT5G12030, AT3G09350, AT5G37670, AT2G32120, AT1G55230, AT5G52640, AT4G28140, AT4G29770, AT4G27670, AT4G10250, AT3G63350, AT1G53540, AT1G16030, AT5G12020, AT3G46230, AT3G12960, AT2G29500, AT2G26150, AT2G46240, AT1G54050, AT1G07400	604	219	22556	5.28619	1.32272e-10	1.65377e-11	1.52278e-11		GO:0042742~defense response to bacterium	1.34607e-26
GOTERM_BP_DIRECT	GO:0050832~defense response to fungus	69	9.15119	1.36671e-12	AT4G05018, AT5G22520, AT1G15385, AT5G40990, AT2G38470, AT1G13520, AT5G67350, AT5G57220, AT5G38900, AT4G16820, AT1G22110, AT2G44070, AT4G22710, AT1G52560, AT4G12500, AT3G48640, AT4G39580, AT1G80840, AT2G35730, AT3G21080, AT3G04640, AT2G04070, AT3G49110, AT3G29000, AT1G55450, AT3G25240, AT5G27760, AT5G64750, AT3G18250, AT2G32140, AT2G23321, AT3G13950, AT3G13433, AT2G02120, AT5G25930, AT4G01870, AT1…	604	997	22556	2.58452	8.28211e-10	9.20249e-11	8.47358e-11		GO:0009751~response to salicylic acid	4.39256e-23
GOTERM_BP_DIRECT	GO:0051259~protein oligomerization	11	1.45889	2.84561e-12	AT4G10250, AT1G59860, AT1G53540, AT5G59720, AT5G12020, AT3G46230, AT5G12030, AT2G29500, AT5G37670, AT1G54050, AT1G07400	604	17	22556	24.164	1.72444e-09	1.72444e-10	1.58785e-10		GO:0071456~cellular response to hypoxia	2.07176e-20
GOTERM_BP_DIRECT	GO:0009404~toxin metabolic process	16	2.12202	5.24048e-12	AT4G05018, AT4G01870, AT5G27765, AT3G18250, AT5G45090, AT3G02800, AT1G51920, AT1G68390, AT2G03505, AT2G20562, AT2G01379, AT3G13950, AT2G25297, AT2G02010, AT1G06137, AT5G39050	604	53	22556	11.2738	3.17573e-09	2.88703e-10	2.65835e-10		GO:0010200~response to chitin	1.68709e-17
GOTERM_BP_DIRECT	GO:0042542~response to hydrogen peroxide	17	2.25464	1.77721e-11	AT1G59860, AT5G24640, AT5G24110, AT1G16420, AT4G10250, AT1G53540, AT5G59720, AT5G12020, AT5G12030, AT3G46230, AT2G41730, AT2G29500, AT5G37670, AT5G05300, AT2G26150, AT1G54050, AT1G07400	604	67	22556	9.47544	1.07699e-08	8.9749e-10	8.26402e-10		GO:0009737~response to abscisic acid	3.38265e-16
GOTERM_BP_DIRECT	GO:0009414~response to water deprivation	63	8.35544	1.1174e-10	AT5G53820, AT5G67310, AT2G38470, AT1G13520, AT2G18340, AT1G47130, AT4G11890, AT5G05220, AT4G22710, AT3G48640, AT4G39580, AT1G25422, AT2G35730, AT3G04640, AT4G31830, AT1G03070, AT3G29000, AT1G55450, AT4G12735, AT5G45690, AT2G36780, AT2G32140, AT2G47950, AT1G02930, AT5G54165, AT5G58840, AT3G13950, AT3G13433, AT4G18990, AT5G58680, AT1G53080, AT3G15534, AT1G15520, AT1G67920, AT3G23250, AT3G05260, AT4…	604	955	22556	2.46356	6.77143e-08	5.20879e-09	4.79621e-09		GO:0009408~response to heat	2.1832e-13
GOTERM_BP_DIRECT	GO:0009620~response to fungus	32	4.24403	4.63023e-10	AT4G06746, AT3G26200, AT5G40990, AT4G22530, AT3G15340, AT1G47130, AT2G03505, AT2G43580, AT2G04515, AT5G57123, AT5G08790, AT5G05220, AT5G11140, AT1G71000, AT1G22810, AT1G79680, AT3G21080, AT3G49570, AT5G27765, AT1G64065, AT1G55230, AT4G28703, AT5G45090, AT3G02800, AT5G14730, AT1G28190, AT5G59510, AT2G25125, AT2G01379, AT5G03390, AT2G29720, AT1G06137	604	314	22556	3.8058	2.80592e-07	2.00423e-08	1.84548e-08		GO:0009414~response to water deprivation	1.1174e-10
GOTERM_BP_DIRECT	GO:0009651~response to salt stress	44	5.83554	5.6589e-10	AT3G49580, AT2G32210, AT3G23250, AT1G59860, AT5G24660, AT1G61340, AT5G67310, AT2G38470, AT5G35735, AT5G10695, AT4G11890, AT2G18190, AT5G59720, AT5G62520, AT5G12030, AT2G03760, AT3G09350, AT1G47510, AT5G37670, AT5G05300, AT1G76070, AT5G39050, AT3G49570, AT5G14470, AT1G03070, AT3G29000, AT1G59950, AT2G38340, AT2G32140, AT4G10250, AT2G44460, AT5G54165, AT1G53540, AT3G60120, AT3G48850, AT5G12020, AT3…	604	557	22556	2.95	3.42929e-07	2.28619e-08	2.10511e-08		GO:0009651~response to salt stress	5.6589e-10
GOTERM_BP_DIRECT	GO:0009627~systemic acquired resistance	18	2.38727	3.12671e-09	AT3G04210, AT4G23170, AT1G56240, AT5G52750, AT5G40990, AT4G21840, AT3G18250, AT2G38470, AT2G18660, AT1G13520, AT2G44070, AT5G55410, AT3G13950, AT3G48640, AT3G13433, AT4G39580, AT2G25297, AT2G29720	604	106	22556	6.3415	1.89478e-06	1.18424e-07	1.09044e-07		GO:0006749~glutathione metabolic process	2.11575e-08
GOTERM_BP_DIRECT	GO:0006749~glutathione metabolic process	14	1.85676	2.11575e-08	AT5G44990, AT4G02520, AT2G29460, AT2G29470, AT2G02930, AT1G02940, AT1G17180, AT1G02930, AT1G17170, AT1G02920, AT5G02780, AT1G69930, AT1G69920, AT1G74590	604	67	22556	7.8033	1.28213e-05	7.54201e-07	6.94462e-07		GO:0006457~protein folding	5.06918e-06
GOTERM_BP_DIRECT	GO:0009407~toxin catabolic process	12	1.59151	2.59736e-08	AT4G02520, AT2G02930, AT2G29460, AT1G02940, AT1G17180, AT2G29470, AT1G02930, AT1G17170, AT1G02920, AT1G69930, AT1G69920, AT1G74590	604	46	22556	9.74201	1.57399e-05	8.74446e-07	8.05183e-07
GOTERM_BP_DIRECT	GO:0019748~secondary metabolic process	29	3.84615	2.90912e-07	AT4G06746, AT1G67920, AT1G15385, AT3G26200, AT4G21840, AT5G67310, AT4G22530, AT2G20560, AT4G16820, AT2G18193, AT1G60730, AT4G31960, AT5G42830, AT2G35730, AT3G49570, AT1G56240, AT1G03070, AT3G29000, AT1G59950, AT5G27760, AT3G18250, AT5G14730, AT4G27530, AT5G59510, AT3G21305, AT1G77730, AT5G58840, AT1G26240, AT4G18990	604	350	22556	3.09425	0.000176277	9.27857e-06	8.54363e-06
GOTERM_BP_DIRECT	GO:0042430~indole-containing compound metabolic process	12	1.59151	1.28868e-06	AT5G25930, AT2G20562, AT2G04515, AT1G24145, AT5G03390, AT1G56240, AT3G29000, AT1G76640, AT3G02800, AT1G25422, AT1G53625, AT1G53080	604	66	22556	6.78989	0.000780636	3.9047e-05	3.59542e-05
GOTERM_BP_DIRECT	GO:0006457~protein folding	17	2.25464	5.06918e-06	AT2G32120, AT1G59860, AT5G52640, AT4G27890, AT2G20560, AT4G10250, AT1G53540, AT5G59720, AT5G12020, AT1G16030, AT5G12030, AT3G46230, AT2G29500, AT5G37670, AT2G46240, AT1G54050, AT1G07400	604	157	22556	4.04366	0.00306721	0.000146282	0.000134695
GOTERM_BP_DIRECT	GO:0006979~response to oxidative stress	32	4.24403	5.49718e-06	AT5G25930, AT4G05018, AT3G25250, AT1G13340, AT1G14870, AT1G14550, AT3G09640, AT5G16960, AT1G66550, AT4G21840, AT1G13520, AT2G45760, AT2G18193, AT1G78410, AT2G48150, AT2G28400, AT1G76070, AT5G19880, AT3G04640, AT3G49110, AT1G16420, AT1G53625, AT5G57010, AT2G21640, AT1G24145, AT1G02930, AT1G19020, AT1G76640, AT2G24195, AT2G29500, AT1G72060, AT1G07400	604	476	22556	2.51055	0.00332576	0.000151422	0.000139428
GOTERM_BP_DIRECT	GO:0002237~response to molecule of bacterial origin	14	1.85676	7.74011e-06	AT5G25930, AT5G22520, AT3G29000, AT1G55450, AT5G52750, AT4G21840, AT1G53625, AT2G32140, AT4G12500, AT4G22710, AT3G48640, AT5G52760, AT1G80840, AT2G29720	604	110	22556	4.75292	0.00467954	0.000203935	0.000187782
GOTERM_BP_DIRECT	GO:0010243~response to organonitrogen compound	19	2.51989	1.41675e-05	AT3G21080, AT3G49570, AT1G67920, AT3G25240, AT4G12735, AT5G14730, AT1G13520, AT2G47950, AT2G45760, AT2G23321, AT2G44070, AT4G12500, AT2G24195, AT3G48640, AT3G13433, AT2G29720, AT5G58680, AT1G02230, AT1G53080	604	209	22556	3.39494	0.00854881	0.000348672	0.000321054
GOTERM_BP_DIRECT	GO:0009611~response to wounding	43	5.70292	1.43841e-05	AT3G25250, AT1G67920, AT5G22520, AT5G52750, AT1G61120, AT1G61340, AT5G35735, AT1G13520, AT5G08790, AT3G44860, AT1G76650, AT2G44070, AT4G22710, AT4G12500, AT4G33467, AT1G80840, AT2G28400, AT1G23200, AT1G03990, AT1G76070, AT1G25422, AT3G04640, AT3G49570, AT1G56240, AT3G29000, AT1G55450, AT3G53232, AT2G38900, AT3G18250, AT4G12735, AT1G53625, AT2G36780, AT2G32140, AT2G47950, AT5G57010, AT2G23321, AT1…	604	778	22556	2.06402	0.00867897	0.000348672	0.000321054
GOTERM_BP_DIRECT	GO:0009753~response to jasmonic acid	30	3.97878	2.85943e-05	AT4G01870, AT1G15520, AT1G61120, AT1G61340, AT4G21840, AT4G22530, AT5G35735, AT1G13520, AT1G72416, AT1G47130, AT2G45760, AT5G08790, AT2G18193, AT2G39030, AT3G44860, AT3G46660, AT1G47510, AT2G28400, AT1G03990, AT4G28703, AT5G27760, AT1G53625, AT2G32140, AT2G47950, AT5G59510, AT5G13210, AT1G76640, AT2G24195, AT1G21550, AT5G58680	604	469	22556	2.38877	0.0171791	0.000666467	0.000613678
GOTERM_BP_DIRECT	GO:0006970~response to osmotic stress	24	3.18302	6.16919e-05	AT4G01870, AT3G04640, AT1G67920, AT1G59860, AT1G03070, AT3G05260, AT1G61340, AT4G28703, AT5G52750, AT5G64750, AT4G12735, AT2G38470, AT3G02800, AT2G47950, AT3G22910, AT5G05220, AT2G44070, AT1G27461, AT3G13950, AT4G39580, AT2G40220, AT2G03020, AT5G39050, AT3G15534	604	345	22556	2.59787	0.0366962	0.00135382	0.00124659
GOTERM_BP_DIRECT	GO:0034605~cellular response to heat	10	1.32626	6.25528e-05	AT5G53680, AT3G63350, AT3G08970, AT5G52640, AT1G74310, AT2G38340, AT4G25380, AT2G38470, AT2G26150, AT5G54070	604	66	22556	5.65824	0.0371986	0.00135382	0.00124659
GOTERM_BP_DIRECT	GO:1901701~cellular response to oxygen-containing compound	26	3.44828	9.95757e-05	AT5G25930, AT4G05018, AT5G35735, AT1G13520, AT5G67350, AT3G60415, AT1G47130, AT4G16820, AT2G04515, AT2G44070, AT3G48640, AT3G46660, AT4G39580, AT5G39050, AT1G05675, AT3G04640, AT5G52400, AT3G29000, AT1G55450, AT3G53232, AT4G12735, AT2G32140, AT2G47950, AT3G22910, AT1G76640, AT3G13950	604	404	22556	2.40335	0.0585612	0.00208079	0.00191597
GOTERM_BP_DIRECT	GO:0009617~response to bacterium	18	2.38727	0.000106485	AT3G50260, AT1G61120, AT1G61340, AT3G26830, AT1G66550, AT4G04480, AT2G30750, AT5G67310, AT2G30770, AT5G57220, AT5G59510, AT4G37990, AT2G03505, AT2G23640, AT1G19020, AT1G71000, AT1G79680, AT1G53080	604	222	22556	3.02792	0.0624951	0.00215099	0.00198062
GOTERM_BP_DIRECT	GO:0048316~seed development	28	3.71353	0.000133324	AT2G28490, AT1G67920, AT5G52930, AT3G05260, AT5G66780, AT1G14930, AT1G65090, AT2G40170, AT1G52560, AT1G71000, AT3G07150, AT2G28420, AT4G16160, AT2G23110, AT1G03990, AT1G25422, AT4G31830, AT1G32710, AT3G58060, AT2G39510, AT5G25180, AT1G75830, AT1G03106, AT5G54165, AT2G27940, AT1G72100, AT2G40220, AT2G02120	604	461	22556	2.2682	0.0776215	0.00260626	0.00239983
GOTERM_BP_DIRECT	GO:0001666~response to hypoxia	12	1.59151	0.000192247	AT2G35730, AT5G57010, AT3G21305, AT5G49190, AT1G15385, AT1G76650, AT5G27760, AT2G34390, AT3G13433, AT4G18990, AT2G26150, AT1G53625	604	111	22556	4.03723	0.109981	0.00364067	0.0033523
GOTERM_BP_DIRECT	GO:0098542~defense response to other organism	35	4.64191	0.000339914	AT3G26200, AT3G23550, AT5G57920, AT4G04480, AT5G67310, AT3G04735, AT1G72416, AT2G45760, AT2G03505, AT5G57123, AT2G18193, AT5G05220, AT1G71000, AT4G19970, AT2G23270, AT2G28400, AT1G03990, AT1G25422, AT3G13500, AT3G49570, AT4G31950, AT5G27420, AT3G18250, AT4G12735, AT2G47950, AT5G59510, AT2G25125, AT1G24145, AT5G13210, AT1G76640, AT5G36970, AT2G24195, AT4G31970, AT1G02230, AT1G53080	604	675	22556	1.93637	0.186186	0.00624168	0.00574729
GOTERM_BP_DIRECT	GO:0009636~response to toxic substance	7	0.928382	0.000350193	AT4G02520, AT2G15490, AT1G02940, AT1G02930, AT1G02920, AT5G02780, AT5G39050	604	36	22556	7.26141	0.191241	0.00624168	0.00574729
GOTERM_BP_DIRECT	GO:0010120~camalexin biosynthetic process	5	0.66313	0.000545748	AT2G29460, AT3G26830, AT2G38470, AT2G30770, AT2G43000	604	15	22556	12.4481	0.281661	0.00944924	0.00870078
GOTERM_BP_DIRECT	GO:0006952~defense response	38	5.03979	0.000718547	AT3G25250, AT4G23280, AT2G30770, AT1G14930, AT2G15010, AT4G36010, AT2G45760, AT2G43580, AT4G11890, AT2G47520, AT5G55240, AT2G39030, AT1G42560, AT2G03760, AT1G79680, AT5G05600, AT4G26740, AT1G11572, AT4G19470, AT3G49110, AT4G17490, AT3G23240, AT1G57650, AT2G38900, AT1G70840, AT3G26830, AT4G28460, AT1G19610, AT2G15480, AT1G14940, AT1G66090, AT1G75830, AT4G17500, AT4G18253, AT2G40220, AT4G31970, AT2…	604	789	22556	1.79859	0.353121	0.0120955	0.0111375
GOTERM_BP_DIRECT	GO:0010344~seed oilbody biogenesis	4	0.530504	0.00141578	AT3G01570, AT3G27660, AT5G40420, AT4G25140	604	9	22556	16.5975	0.576234	0.0231882	0.0213516
GOTERM_BP_DIRECT	GO:0009755~hormone-mediated signaling pathway	21	2.78515	0.00151622	AT5G25930, AT4G06746, AT3G04640, AT1G64065, AT3G29000, AT1G55450, AT3G53232, AT4G28703, AT3G18250, AT3G02800, AT2G32140, AT5G35735, AT3G22910, AT2G20562, AT3G13950, AT4G39580, AT1G21320, AT4G33467, AT2G28400, AT1G76070, AT1G05675	604	355	22556	2.2091	0.601292	0.0241797	0.0222645
GOTERM_BP_DIRECT	GO:0071310~cellular response to organic substance	13	1.72414	0.0017418	AT3G04210, AT5G52400, AT5G67350, AT3G60415, AT1G47130, AT5G10695, AT4G16820, AT2G04515, AT3G48640, AT1G43000, AT2G02010, AT2G29720, AT5G58680	604	166	22556	2.92456	0.652312	0.0270649	0.0249211
GOTERM_BP_DIRECT	GO:0019379~sulfate assimilation, phosphoadenylyl sulfate reduction by phosphoadenylyl-sulfate reductase (thioredoxin)	3	0.397878	0.00210255	AT4G04610, AT1G62180, AT4G21990	604	3	22556	37.3444	0.720704	0.0318536	0.0293305
GOTERM_BP_DIRECT	GO:0002682~regulation of immune system process	8	1.06101	0.0022295	AT5G22520, AT1G55450, AT3G25240, AT5G52750, AT4G21840, AT2G29720, AT5G35735, AT5G67350	604	68	22556	4.39346	0.741429	0.0324147	0.0298472
GOTERM_BP_DIRECT	GO:0010150~leaf senescence	14	1.85676	0.00224656	AT4G01870, AT5G25930, AT5G24110, AT4G12735, AT3G60415, AT3G22910, AT5G08790, AT4G34060, AT4G12500, AT1G76680, AT1G02230, AT5G39050, AT2G43000, AT3G15534	604	194	22556	2.69495	0.744095	0.0324147	0.0298472
GOTERM_BP_DIRECT	GO:0019941~modification-dependent protein catabolic process	5	0.66313	0.00252121	AT1G53980, AT1G53945, AT1G23410	604	22	22556	8.48736	0.783417	0.0355315	0.0327171
GOTERM_BP_DIRECT	GO:0009415~response to water	8	1.06101	0.00334313	AT2G20560, AT2G23321, AT5G57123, AT1G22110, AT5G52750, AT1G70440, AT2G24195, AT2G21490	604	73	22556	4.09253	0.868577	0.0460092	0.0423649
GOTERM_BP_DIRECT	GO:0010230~alternative respiration	4	0.530504	0.00349245	AT1G32350, AT3G22370, AT3G22360, AT2G18660	604	12	22556	12.4481	0.879984	0.0460092	0.0423649
GOTERM_BP_DIRECT	GO:0010438~cellular response to sulfur starvation	4	0.530504	0.00349245	AT3G49580, AT3G49570, AT5G48850, AT5G24660	604	12	22556	12.4481	0.879984	0.0460092	0.0423649
GOTERM_BP_DIRECT	GO:0009873~ethylene-activated signaling pathway	14	1.85676	0.00393646	AT3G50260, AT4G06746, AT5G47220, AT4G17490, AT3G23230, AT3G23240, AT4G28140, AT5G64750, AT1G71520, AT2G47520, AT4G17500, AT1G22985, AT2G40220, AT1G22810	604	207	22556	2.52571	0.908389	0.0491975	0.0453007
GOTERM_BP_DIRECT	GO:0007165~signal transduction	41	5.43767	0.00395378	AT4G05018, AT3G05660, AT3G04210, AT4G21840, AT5G67310, AT5G67350, AT3G60415, AT1G72416, AT5G10695, AT1G47130, AT2G45760, AT4G16820, AT2G04515, AT4G22710, AT3G48640, AT4G33465, AT3G46660, AT3G14630, AT5G39050, AT3G13500, AT3G21080, AT3G05650, AT5G52400, AT1G59950, AT2G38823, AT1G57630, AT4G12735, AT5G45090, AT5G14730, AT4G22980, AT2G32140, AT2G47950, AT1G66090, AT5G57010, AT1G01560, AT1G77730, AT1…	604	961	22556	1.59326	0.909349	0.0491975	0.0453007
GOTERM_BP_DIRECT	GO:0097305~response to alcohol	10	1.32626	0.00397801	AT3G21080, AT2G32210, AT1G22110, AT1G76640, AT1G59950, AT4G22710, AT3G48640, AT3G13950, AT5G58680, AT3G13500	604	116	22556	3.21934	0.910676	0.0491975	0.0453007
GOTERM_BP_DIRECT	GO:0019419~sulfate reduction	3	0.397878	0.00413056	AT4G04610, AT1G62180, AT4G21990	604	4	22556	28.0083	0.918594	0.0500624	0.046097
GOTERM_BP_DIRECT	GO:0042435~indole-containing compound biosynthetic process	4	0.530504	0.00445069	AT2G01379, AT5G27765, AT1G51920, AT3G27415	604	13	22556	11.4906	0.933005	0.0528847	0.0486958
GOTERM_BP_DIRECT	GO:0019915~lipid storage	5	0.66313	0.0047358	AT3G01570, AT3G18570, AT3G27660, AT5G40420, AT4G25140	604	26	22556	7.18161	0.94368	0.0551903	0.0508188
GOTERM_BP_DIRECT	GO:0009266~response to temperature stimulus	11	1.45889	0.00569336	AT5G10695, AT1G67920, AT1G64065, AT5G13210, AT4G33930, AT1G71000, AT1G48700, AT2G41100, AT5G67310, AT1G76070, AT5G25180	604	145	22556	2.83302	0.968571	0.0650977	0.0599414
GOTERM_BP_DIRECT	GO:0010286~heat acclimation	7	0.928382	0.00616284	AT1G51670, AT5G59720, AT4G29770, AT4G17250, AT4G21320, AT2G26150, AT2G40340	604	62	22556	4.2163	0.976394	0.0691608	0.0636827
GOTERM_BP_DIRECT	GO:0034620~cellular response to unfolded protein	4	0.530504	0.00977483	AT2G32120, AT1G16030, AT2G26150, AT4G02690	604	17	22556	8.78691	0.997401	0.107701	0.0991701
GOTERM_BP_DIRECT	GO:1990961~drug transmembrane export	6	0.795756	0.0105672	AT2G04050, AT2G04070, AT1G66780, AT3G23550, AT1G73700, AT1G15160	604	50	22556	4.48132	0.9984	0.114353	0.105295
GOTERM_BP_DIRECT	GO:0072659~protein localization to plasma membrane	4	0.530504	0.0133896	AT1G03050, AT1G42560, AT2G20700, AT5G25250	604	19	22556	7.86197	0.999717	0.142353	0.131077
GOTERM_BP_DIRECT	GO:0009682~induced systemic resistance	4	0.530504	0.0176681	AT5G57220, AT1G32960, AT2G30750, AT2G30770	604	21	22556	7.11321	0.99998	0.184601	0.169979
GOTERM_BP_DIRECT	GO:0000302~response to reactive oxygen species	5	0.66313	0.0198528	AT4G17490, AT1G19020, AT3G09640, AT5G37670, AT1G13520	604	39	22556	4.78774	0.999995	0.202603	0.186555
GOTERM_BP_DIRECT	GO:0000103~sulfate assimilation	4	0.530504	0.0200597	AT4G04610, AT1G62180, AT5G64000, AT4G21990	604	22	22556	6.78989	0.999995	0.202603	0.186555
GOTERM_BP_DIRECT	GO:0014070~response to organic cyclic compound	12	1.59151	0.0204613	AT1G47130, AT4G01870, AT2G45760, AT1G22110, AT5G52400, AT1G52560, AT2G24195, AT2G28400, AT2G29720, AT5G14730, AT5G58680, AT1G76070	604	202	22556	2.21848	0.999996	0.203272	0.187171
GOTERM_BP_DIRECT	GO:0009061~anaerobic respiration	3	0.397878	0.0226772	AT5G10040, AT2G41730, AT2G36220	604	9	22556	12.4481	0.999999	0.221651	0.204095
GOTERM_BP_DIRECT	GO:0031408~oxylipin biosynthetic process	4	0.530504	0.0253503	AT4G26740, AT5G55240, AT1G76680, AT2G26560	604	24	22556	6.22406	1	0.243846	0.224532
GOTERM_BP_DIRECT	GO:2000280~regulation of root development	6	0.795756	0.02649	AT2G47520, AT3G30350, AT4G37290, AT4G28460, AT5G60810, AT1G13620	604	63	22556	3.55661	1	0.250827	0.23096
GOTERM_BP_DIRECT	GO:0052746~inositol phosphorylation	3	0.397878	0.0278509	AT1G58936, AT1G59312, AT1G58643	604	10	22556	11.2033	1	0.255507	0.235269
GOTERM_BP_DIRECT	GO:0032958~inositol phosphate biosynthetic process	3	0.397878	0.0278509	AT1G58936, AT1G59312, AT1G58643	604	10	22556	11.2033	1	0.255507	0.235269
GOTERM_BP_DIRECT	GO:0050826~response to freezing	4	0.530504	0.0282491	AT3G01570, AT3G27660, AT5G40420, AT4G25140	604	25	22556	5.9751	1	0.255507	0.235269
GOTERM_BP_DIRECT	GO:0009845~seed germination	7	0.928382	0.0291173	AT5G35600, AT3G22490, AT3G27660, AT5G40420, AT4G25140, AT3G58060, AT5G04500	604	87	22556	3.00472	1	0.259456	0.238905
GOTERM_BP_DIRECT	GO:0010431~seed maturation	5	0.66313	0.029542	AT5G44120, AT4G26740, AT5G49190, AT1G03890, AT4G28520	604	44	22556	4.24368	1	0.259456	0.238905
GOTERM_BP_DIRECT	GO:0002239~response to oomycetes	4	0.530504	0.0313161	AT4G11890, AT4G02520, AT3G16530, AT2G02930	604	26	22556	5.74529	1	0.271108	0.249634
GOTERM_BP_DIRECT	GO:0009628~response to abiotic stimulus	3	0.397878	0.0334462	AT5G09570, AT1G19020, AT3G46230	604	11	22556	10.1848	1	0.28547	0.262859
GOTERM_BP_DIRECT	GO:0071407~cellular response to organic cyclic compound	6	0.795756	0.0353008	AT4G05018, AT2G47950, AT5G25930, AT1G24145, AT3G29000, AT4G12735	604	68	22556	3.29509	1	0.297115	0.273581
GOTERM_BP_DIRECT	GO:0006694~steroid biosynthetic process	3	0.397878	0.0457981	AT5G50600, AT5G50700, AT4G10020	604	13	22556	8.61793	1	0.380187	0.350073
GOTERM_BP_DIRECT	GO:0046256~2,4,6-trinitrotoluene catabolic process	2	0.265252	0.0527534	AT1G17180, AT1G17170	604	2	22556	37.3444	1	0.429597	0.39557
GOTERM_BP_DIRECT	GO:0008284~positive regulation of cell proliferation	4	0.530504	0.053168	AT2G33880, AT3G30350, AT5G60810, AT1G13620	604	32	22556	4.66805	1	0.429597	0.39557
GOTERM_BP_DIRECT	GO:0009738~abscisic acid-activated signaling pathway	13	1.72414	0.0581108	AT1G15520, AT1G67920, AT1G66600, AT3G05260, AT2G38340, AT5G64750, AT1G66360, AT5G66780, AT2G40180, AT5G05220, AT2G40220, AT2G40340, AT1G21970	604	268	22556	1.81148	1	0.463358	0.426656
GOTERM_BP_DIRECT	GO:0019344~cysteine biosynthetic process	3	0.397878	0.0595364	AT4G04610, AT1G62180, AT4G21990	604	15	22556	7.46887	1	0.46856	0.431446
GOTERM_BP_DIRECT	GO:0010193~response to ozone	4	0.530504	0.0617149	AT1G15520, AT5G42380, AT5G24110, AT3G02840	604	34	22556	4.39346	1	0.473408	0.43591
GOTERM_BP_DIRECT	GO:0002213~defense response to insect	4	0.530504	0.0617149	AT5G57220, AT2G29350, AT3G28740, AT5G44567	604	34	22556	4.39346	1	0.473408	0.43591
GOTERM_BP_DIRECT	GO:0010035~response to inorganic substance	26	3.44828	0.063837	AT4G01870, AT5G25930, AT2G32210, AT5G22140, AT4G10720, AT4G22530, AT1G13520, AT5G67350, AT3G60415, AT3G15340, AT2G18193, AT1G48325, AT1G76070, AT3G49570, AT5G27765, AT5G27760, AT4G08555, AT3G02800, AT5G14730, AT4G22980, AT1G53625, AT1G24145, AT5G03390, AT5G13210, AT1G43000, AT1G02230	604	674	22556	1.44058	1	0.48241	0.444199
GOTERM_BP_DIRECT	GO:0006790~sulfur compound metabolic process	6	0.795756	0.0658448	AT3G49570, AT1G67920, AT1G56240, AT3G29000, AT2G02010, AT5G64000	604	81	22556	2.76625	1	0.48241	0.444199
GOTERM_BP_DIRECT	GO:0010162~seed dormancy process	4	0.530504	0.066213	AT2G41280, AT1G27461, AT3G12960, AT4G11040	604	35	22556	4.26793	1	0.48241	0.444199
GOTERM_BP_DIRECT	GO:0090693~plant organ senescence	3	0.397878	0.0668687	AT4G21840, AT4G22530, AT2G32140	604	16	22556	7.00207	1	0.48241	0.444199
GOTERM_BP_DIRECT	GO:0016104~triterpenoid biosynthetic process	3	0.397878	0.0668687	AT1G78955, AT1G78500, AT3G45130	604	16	22556	7.00207	1	0.48241	0.444199
GOTERM_BP_DIRECT	GO:0098869~cellular oxidant detoxification	3	0.397878	0.0744812	AT3G49580, AT3G49570, AT5G24660	604	17	22556	6.59018	1	0.531007	0.488947
GOTERM_BP_DIRECT	GO:1901698~response to nitrogen compound	6	0.795756	0.0805585	AT4G16820, AT5G03390, AT4G33467, AT2G13275, AT1G53625, AT5G67350	604	86	22556	2.60542	1	0.567657	0.522694
GOTERM_BP_DIRECT	GO:0045087~innate immune response	7	0.928382	0.0940297	AT1G61440, AT3G04210, AT5G52640, AT4G37290, AT2G23270, AT4G28460, AT1G61610	604	117	22556	2.23428	1	0.654966	0.603087
