# Supplementary material for: The phosphorylation of carboxyl-terminal eIF2α by SPA kinases contributes to enhanced translation efficiency during photomorphogenesis
Source: Nat Commun. 2024 Apr 24;15:3467. doi: 10.1038/s41467-024-47848-7 (PMC11043401; doi:10.1038/s41467-024-47848-7)
Supplement: Supplementary file 13 — Source data [file 41467_2024_47848_MOESM13_ESM.xlsx]

## Sheet: fig 1
b. RNA in polysome (%)
Dark			Light
Col-0; D	cop1-4; D	spaQ; D	Col-0; L4h	cop1-4; L4h	spaQ; L4h
17.9	28.8	29.5	33.8	29.9	18.4
19.1	35	32.2	36.9	27.6	19.9
18.3	32.1	30.4	37.8	31.2	15.2
Dark
Test for equal means
	Sum of sqrs	df	Mean square	F	p (same)			A	B	C
Between groups:	335.227	2	167.613	42.3	0.0002904		A		0.0003995	0.0006865
Within groups:	23.7733	6	3.96222	Permutation p (n=99999)			B	11.78		0.7283
Total:	359	8	0.02604				C	10.67	1.102
omega2:	0.9018
Levene´s test for homogeneity of variance, from means	p (same):	0.229
Levene´s test, from medians	p (same):	0.2843
Welch F test in the case of unequal variances: F=98.94, df=3.173, p=0.001384
Light
Test for equal means								A	B	C
							A		0.02069	0.000103
	Sum of sqrs	df	Mean square	F	p (same)		B	5.391		0.00123
Between groups:	517.342	2	258.671	57.53	0.0001218		C	14.97	9.584
Within groups:	26.98	6	4.49667	Permutation p (n=99999)
Total:	544.322	8	0.0037
omega2:	0.9263
Levene´s test for homogeneity of variance, from means	p (same):	0.8426
Levene´s test, from medians	p (same):	0.9533
Welch F test in the case of unequal variances: F=42.83, df=3.951, p=0.002099

## Sheet: fig 3
b. Co-IP
IB: Anti-cMyc						IB: Anti-GFP							TAP-SPA1 Input
c. Nu-Cyt protein Co-IP
IB: Anti-eIF2α						IB: Anti-cMyc							IB: Anti-tubulin								IB: Anti-H3

## Sheet: fig 5
b. semi-in vivo kinase assay: eIF2α.1 group										b. semi-in vivo kinase assay: eIF2α.2 group
c. semi-in vivo kinase assay										d.15 μM Phos-tag gel (in vivo kinase assay)
										anti-eIF2α						anti-p56-eIF2α						anti-Rpt5

## Sheet: fig 6
b. RNA in polysome (%)
Col-0; D	Col-0; L4h	LUC-SPA1/spaQ; D	LUC-SPA1/spaQ; L4h	LUC-mSPA1/spaQ; D	LUC-mSPA1/spaQ; L4h
17.5	35.2	16.2	37.6	28.6	16.5
19.8	37.9	15.3	35.8	33.2	11.1
18.2	37.6	16.8	38.9	32.9	17.2
Dark
Test for equal means								A	B	C
							A		0.2675	0.0001953
	Sum of sqrs	df	Mean square	F	p (same)		B	2.458		7.469e-05
Between groups:	415.716	2	207.858	72.65	6.237e-05		C	13.38	15.84
Within groups:	17.1667	6	2.86111	Permutation p (n=99999)
Total:	432.882	8	0.00227
omega2:	0.9409
Levene´s test for homogeneity of variance, from means	p (same):	0.06587
Levene´s test, from medians	p (same):	0.6922
Welch F test in the case of unequal variances: F=42.8, df=3.497, p=0.003478
Light
Test for equal means
	Sum of sqrs	df	Mean square	F	p (same)			A	B	C
Between groups:	989.069	2	494.534	94.16	2.944e-05		A		0.9565	5.691e-05
Within groups:	31.5133	6	5.25222	Permutation p (n=99999)			B	0.4031		4.952e-05
Total:	1020.58	8	0.02578				C	16.6	17
omega2:	0.9539
Levene´s test for homogeneity of variance, from means	p (same):	0.14
Levene´s test, from medians	p (same):	0.7456
Welch F test in the case of unequal variances: F=51.24, df=3.754, p=0.001884

## Sheet: fig 7
b. RNA in polysome (%)								d. RNA in polysome (%)
Dark			Light					Dark			Light
eIF2α.2-WT	eIF2α.2-8A	eIF2α.2-8D	eIF2α.2-WT	eIF2α.2-8A	eIF2α.2-8D			eIF2α.2-WT/spaQ	eIF2α.2-8A/spaQ	eIF2α.2-8D/spaQ	eIF2α.2-WT/spaQ	eIF2α.2-8A/spaQ	eIF2α.2-8D/spaQ
20.1	11.8	33.5	37.8	17.5	50.2			32.5	28.4	31.8	17.2	15.8	37.2
22.7	13	37.9	37.2	17.9	51.1			34.4	31.5	34.1	14.8	16.1	35.5
22.5	12.9	38.9	40.2	14.9	47.3			33.1	29.1	33.5	15.9	14.2	34.8
Dark								Dark
Test for equal means								Test for equal means
	Sum of sqrs	df	Mean square	F	p (same)				Sum of sqrs	df	Mean square	F	p (same)
Between groups:	895.28	2	447.64	124.5	1.304e-05			Between groups:	25.5022	2	12.7511	7.635	0.02244
Within groups:	21.58	6	3.59667	Permutation p (n=99999)				Within groups:	10.02	6	1.67	Permutation p (n=99999)
Total:	916.86	8	0.00362					Total:	35.5222	8	0.03977
omega2:	0.9648							omega2:	0.5959
Levene´s test for homogeneity of variance, from means	p (same):	0.06457						Levene´s test for homogeneity of variance, from means	p (same):	0.5186
Levene´s test, from medians	p (same):	0.5726						Levene´s test, from medians	p (same):	0.8731
Welch F test in the case of unequal variances: F=115.1, df=3.224, p=0.001005								Welch F test in the case of unequal variances: F=5.146, df=3.853, p=0.08163
	A	B	C						A	B	C
A		0.002459	0.0001709					A		0.03059	0.9805
B	8.402		1.031e-05					B	4.914		0.03837
C	13.7	22.1						C	0.2681	4.646
Light								Light
Test for equal means								Test for equal means
	Sum of sqrs	df	Mean square	F	p (same)				Sum of sqrs	df	Mean square	F	p (same)
Between groups:	1665.61	2	832.803	274	1.27e-06			Between groups:	813.929	2	406.964	304.5	9.289e-07
Within groups:	18.2333	6	3.03889	Permutation p (n=99999)				Within groups:	8.02	6	1.33667	Permutation p (n=99999)
Total:	1683.84	8	0.00239					Total:	821.949	8	0.01721
omega2:	0.9838							omega2:	0.9854
Levene´s test for homogeneity of variance, from means	p (same):	0.8505						Levene´s test for homogeneity of variance, from means	p (same):	0.9524
Levene´s test, from medians	p (same):	0.9636						Levene´s test, from medians	p (same):	0.9583
Welch F test in the case of unequal variances: F=231.4, df=3.966, p=7.831E-05								Welch F test in the case of unequal variances: F=246.7, df=3.97, p=6.855E-05
	A	B	C						A	B	C
A		1.225e-05	0.0005645					A		0.8068	1.794e-06
B	21.49		1.197e-06					B	0.8989		1.558e-06
C	11.06	32.56						C	29.76	30.66

## Sheet: fig 8
a. dark conditon		(hypocotyl length)					b. long day conditon		(hypocotyl length)					c. red light conditon		(hypocotyl length)					d. chlorophyll content				e. protochlorophyllide
eIF2α.2-WT		eIF2α.2-8A		eIF2α.2-8D			eIF2α.2-WT		eIF2α.2-8A		eIF2α.2-8D			eIF2α.2-WT		eIF2α.2-8A		eIF2α.2-8D			eIF2α.2-WT	eIF2α.2-8A	eIF2α.2-8D		(wavelength)	eIF2α.2-WT	eIF2α.2-8A	eIF2α.2-8D
No.2	No.3	No.5	No.8	No.1	No.4		No.2	No.3	No.5	No.8	No.1	No.4		No.2	No.3	No.5	No.8	No.1	No.4		2.79	1.53	2.89		600	285.031	214.927	303.172
7.8	7.889	9.368	9.267	5.981	5.768		0.631	0.627	0.974	0.97	0.579	0.692		1.887	1.899	2.49	2.25	0.902	0.912		2.91	1.49	2.83		610	1273.87	1064.71	1325.62
7.411	7.72	9.735	9.315	6.045	5.639		0.632	0.592	0.933	0.962	0.632	0.61		1.911	1.735	1.993	2.683	0.935	0.803		2.81	1.76	2.74		620	6320.99	5162.02	6631.01
7.6	7.65	9.423	9.538	5.93	5.839		0.641	0.602	0.926	0.96	0.736	0.742		1.832	1.873	2.59	2.396	0.899	0.999		2.62	1.23	2.59		630	12898	10319.9	14037.7
7.933	7.991	9.134	9.283	5.793	5.445		0.629	0.642	1.003	1.145	0.726	0.638		1.935	1.925	2.739	2.536	0.978	0.936		2.72	1.32	2.68		640	8782.58	6999.13	9869.82
8.035	8.001	9.156	9.458	5.721	5.93		0.702	0.687	0.959	1.064	0.698	0.623		1.873	1.736	2.693	2.36	0.872	0.967						650	3544.28	2945.03	4128.57
8.052	7.81	9.25	9.586	5.938	6.193		0.61	0.639	1.024	0.935	0.665	0.702		1.901	1.966	2.204	2.67	0.983	0.933		eIF2α.2-WT v.s. 8A				660	2128.06	1901.96	2462.68
8.03	7.7	9.389	9.193	5.823	6.105		0.628	0.658	0.958	1.068	0.66	0.702		1.857	1.837	2.429	2.306	0.836	0.971		Tests for equal means				670	2015.03	1867.39	2363.72
7.576	7.523	9.351	9.045	6.149	5.83		0.634	0.639	0.972	0.962	0.701	0.653		1.923	1.947	2.607	2.036	0.969	0.835						680	1864.42	1618.05	2124.14
7.553	8.052	9.539	9.386	6.119	5.93		0.649	0.622	1.035	0.92	0.683	0.638		1.84	1.746	2.836	1.935	0.988	0.867		S	T			690	1496.96	1231.22	1652.11
7.439	7.803	9.391	9.319	6.193	5.693		0.615	0.638	1.039	0.936	0.71	0.655		1.836	1.836	2.492	2.436	0.932	0.931		N:	5	N:	5	700	1021.97	809.766	1135.12
7.89	7.936	9.596	9.301	5.689	5.794		0.667	0.679	1.103	1.068	0.678	0.693		1.899	1.935	2.51	2.369	0.993	0.92		Mean:	2.77	Mean:	1.466
7.952	7.993	9.693	9.592	6.139	5.793		0.639	0.628	0.953	0.967	0.637	0.73		1.823	1.835	2.639	2.671	0.867	0.856		95% conf.:	(2.636 2.904)	95% conf.:	(1.2114 1.7206)	Excitation 440 nm
7.643	7.9	9.259	9.438	5.89	5.831		0.674	0.636	0.895	0.947	0.659	0.738		1.935	1.946	2.736	2.035	0.831	0.937		Variance:	0.01165	Variance:	0.04203	Emission start-600 to stop-700 nm (10nm)
7.531	7.859	9.239	9.056	6.035	5.934		0.599	0.668	1.032	0.916	0.702	0.724		1.901	1.699	2.136	2.169	0.936	0.947
7.73	8.038	9.483	9.168	6.032	6.031		0.629	0.593	1.098	1.047	0.699	0.645		1.856	1.836	2.369	2.462	0.978	0.836		Difference between means:	1.304
7.266	7.62	9.488	9.114	5.871	5.972		0.69	0.659	0.971	0.986	0.673	0.729		1.839	1.739	2.739	2.891	0.943	1.003		95% conf. interval (parametric):	(1.0651 1.5429)
7.717	7.753	9.054	9.387	5.978	5.535		0.636	0.561	0.969	0.97	0.714	0.715		1.942	1.92	2.359	2.059	0.851	0.872		95% conf. interval (bootstrap):	(1.128 1.49)
7.47	8.064	9.347	9.233	5.841	5.636		0.671	0.634	1.154	0.938	0.749	0.665		1.839	1.901	2.201	2.349	1.011	0.895
7.358	7.795	9.486	8.851	5.769	5.635		0.59	0.607	1.073	0.945	0.739	0.629		1.938	1.736	2.093	2.193	0.893	0.943		t :	12.585	p (same mean):	1.4904e-06
7.779	7.725	9.448	9.459	6.129	5.91		0.606	0.647	0.944	0.971	0.711	0.646		1.868	1.82	2.693	2.208	0.883	0.91		Uneq. var. t :	12.585	p (same mean):	1.4313e-05
7.903	7.832	9.521	10.009	6.982	6.089		0.647	0.671	0.857	1.036	0.678	0.699		1.883	1.947	2.783	2.369	0.946	0.896		Monte Carlo permutation:	p (same mean):	0.0073
8.13	7.676	9.832	9.55	5.748	5.487		0.659	0.626	0.983	0.941	0.695	0.635		1.955	1.769	2.593	2.591	0.997	0.987		Exact permutation:	p (same mean):	0.0079365
7.878	7.855	9.034	9.407	5.893	5.776		0.634	0.674	0.971	1.027	0.722	0.714		1.935	1.839	2.86	2.619	0.957	0.825
7.654	7.885	9.278	9.63	5.89	5.873		0.674	0.604	0.83	1.015	0.69	0.714		1.793	1.842	2.293	2.043	0.885	0.934
7.38	7.775	9.391	9.375	5.986	5.772		0.719	0.671	0.846	1.091	0.649	0.729		1.882	1.73	2.348	2.153	0.862	0.952		eIF2α.2-WT v.s. 8D
8.108	8.076	9.565	9.096	6.051	5.681		0.671	0.69	1.077	0.892	0.671	0.636		1.885	1.823	2.35	2.31	0.879	0.882		Tests for equal means
7.557	7.869	10.014	8.963	5.547	5.881		0.596	0.624	0.978	0.883	0.711	0.684		1.784	1.842	2.89	2.362	0.935	0.842
7.489	7.81	9.231	9.678	5.997	5.872		0.604	0.59	0.877	1.02	0.714	0.721		1.836	1.859	2.319	2.538	0.943	0.997		S	T
7.678	7.717	9.253	9.285	6.077	6.235		0.624	0.606	0.979	1.086	0.592	0.622		1.869	1.932	2.493	2.224	0.956	0.921		N:	5	N:	5
8.011	8.066	9.334	9.137	6.093	6.147		0.561	0.636	0.826	0.984	0.645	0.754		1.793	1.836	2.284	2.298	0.849	0.854		Mean:	2.77	Mean:	2.746
																					95% conf.:	(2.636 2.904)	95% conf.:	(2.5984 2.8936)
																					Variance:	0.01165	Variance:	0.01413
Test for equal means							Test for equal means							Test for equal means							Difference between means:	0.024
																					95% conf. interval (parametric):	(-0.14158 0.18958)
	Sum of sqrs	df	Mean square	F	p (same)			Sum of sqrs	df	Mean square	F	p (same)			Sum of sqrs	df	Mean square	F	p (same)		95% conf. interval (bootstrap):	(-0.102 0.15)
Between groups:	371.875	5	74.3751	1530	2.184e-145		Between groups:	4.37026	5	0.874052	325	4.354e-88		Between groups:	76.7962	5	15.3592	772.7	4.478e-125
Within groups:	8.75035	180	0.0486131	Permutation p (n=99999)			Within groups:	0.484066	180	0.00268925	Permutation p (n=99999)			Within groups:	3.8164	192	0.0198771	Permutation p (n=99999)			t :	0.33424	p (same mean):	0.74679
Total:	380.626	185	1e-05				Total:	4.85433	185	1e-05				Total:	80.6126	197	1e-05				Uneq. var. t :	0.33424	p (same mean):	0.74687
																					Monte Carlo permutation:	p (same mean):	0.7478
omega2:	0.9762						omega2:	0.897						omega2:	0.9512						Exact permutation:	p (same mean):	0.7381
Levene´s test for homogeneity of variance, from means	p (same):	0.1453					Levene´s test for homogeneity of variance, from means	p (same):	1.536e-05					Levene´s test for homogeneity of variance, from means	p (same):	1.642e-17
Levene´s test, from medians	p (same):	0.1601					Levene´s test, from medians	p (same):	0.0001601					Levene´s test, from medians	p (same):	2.322e-17
Welch F test in the case of unequal variances: F=1469, df=83.41, p=1.023E-79							Welch F test in the case of unequal variances: F=240.8, df=83.1, p=6.862E-48							Welch F test in the case of unequal variances: F=1966, df=87.63, p=2.31E-88
	A	B	C	D	E	F		A	B	C	D	E	F		A	B	C	D	E	F
A		0.3998	0	0	0	0	A		0.9993	0	0	0.009497	0.01557	A		0.9849	0	0	0	0
B	2.7		0	0	0	0	B	0.4918		0	0	0.002871	0.004948	B	0.9495		0	0	0	0
C	42.2	39.5		0.812	0	0	C	36.05	36.54		0.8491	0	0	C	25.06	26.01		0.0008658	0	0
D	40.43	37.73	1.766		0	0	D	37.71	38.2	1.659		0	0	D	19.27	20.22	5.793		0	0
E	44.1	46.8	86.3	84.53		0.0913	E	4.856	5.347	31.19	32.85		1	E	38.74	37.79	63.8	58.01		0.992
F	47.85	50.55	90.04	88.28	3.745		F	4.637	5.129	31.41	33.07	0.2182		F	39.57	38.62	64.63	58.84	0.826
							b. long day conditon		(cotyledon opening angle)					c. red light conditon		s
							eIF2α.2-WT		eIF2α.2-8A		eIF2α.2-8D			eIF2α.2-WT		eIF2α.2-8A		eIF2α.2-8D
							No.2	No.3	No.5	No.8	No.1	No.4		No.2	No.3	No.5	No.8	No.1	No.4
							168.85	181.64	82.77	95.13	168.76	178.83		192.63	183.62	1.2	1.31	236.25	225.63
							170.92	190.33	83.77	91.77	171.55	175.57		201.35	189.26	0	0	226.35	231.15
							164.97	172.26	86.25	83.67	181.45	185.67		219.63	190.21	1.11	2	249.33	245.09
							179.62	168.73	93.33	87.21	187	184.42		183.26	204.23	2	2	233.92	248.89
							181.66	193.52	92.77	89.01	181.63	181.66		186.73	183.35	0	0.36	237.79	233.32
							170.08	184.27	93.78	93.36	183.6	165.53		193.63	179.35	0	0.94	241.99	219.98
							176.24	168.77	81.36	90.16	162.87	171.61		199.32	213.67	0	1	235.73	249.58
							175.46	179.32	89.36	84.31	167.56	166.26		189.02	192.63	1	2	229.36	258.93
							184.46	184.91	89.03	87.87	164.67	179.61		218.35	193.61	0	1	246.32	222.11
							165.56	174.36	79.17	90.26	177.6	183.6		193.72	188.31	2	1.1	253.63	235.66
							172.09	178.78	90.04	90.39	175.99	181.51		199.24	201.66	1.66	0	242.14	251.23
							177.32	183.22	86.36	97.23	186.65	168.56		180.25	195.63	0	0	238.33	215.35
							161.97	188.32	81.35	80.36	181.66	163.65		173.64	183.59	0	0.35	245.59	242.24
							169.46	161.27	87.36	75.37	185.65	175.88		184.26	199.36	0	0	227.72	253.62
							176.16	173.44	79.26	82.7	171.62	184.63		195.26	225.31	0	2	235.31	239.73
							172.18	179.94	75.19	95.01	192.73	172.84		183.91	196.65	1.02	0	233.25	230.82
							170.78	170.94	87.57	70.65	172	157.95		187.89	175.75	0	1.32	229.44	242.2
							176.06	170.4	85.38	77.98	176.69	171.3		188.92	206.66	0	0	236.7	261.25
							186.83	152.89	85.05	85.54	190.76	182.15		169.29	203.26	0	0	255.85	245.68
							181.87	165.06	88.6	85.67	176.34	192.25		202.07	196.41	1.13	0	243.45	232.34
							177.29	189.82	83.38	86.91	162.31	191		201.43	192.43	0	0	247.32	261.94
							156.59	176.52	75.28	96.6	177.89	176.32		206.77	226.72	1.63	0	226.42	237.99
							164.08	165.98	82.38	98.32	180.68	155.34		187.97	205.68	0	2.01	245.26	238.16
							170.08	198.56	77.37	75.64	190.58	160.25		177.67	181.05	0	1.01	218.83	247.51
							179.08	174.84	91.08	90.45	168.29	185.49		205.68	201.36	0	0	245.78	234.47
							160.18	192.5	98.16	92.25	166.68	188.24		206.68	201.11	1.22	0	235.88	248.02
							166.71	177.5	97.6	92.51	196.13	172.11		234.68	186.82	0	0	226.84	210.69
							171.94	187.55	86.06	93.4	172.35	178.19		196.31	183.07	1.97	1.09	220.47	224.24
							178.13	180.49	98.61	87.55	158.25	175.29		199.78	189.1	0	0	237.43	243.51
							183.45	176.96	86.19	79.59	155.36	173.23		207.11	180.07	0	0	251.52	239.81
							Test for equal means							Test for equal means
								Sum of sqrs	df	Mean square	F	p (same)			Sum of sqrs	df	Mean square	F	p (same)
							Between groups:	307277	5	61455.3	43.7	5.945e-30		Between groups:	1866820	5	373365	192.7	8.293e-73
							Within groups:	270035	192	1406.43	Permutation p (n=99999)			Within groups:	372079	192	1937.91	Permutation p (n=99999)
							Total:	577311	197	1e-05				Total:	2238900	197	1e-05
							omega2:	0.5188						omega2:	0.8288
							Levene´s test for homogeneity of variance, from means	p (same):	0.5378					Levene´s test for homogeneity of variance, from means	p (same):	0.001761
							Levene´s test, from medians	p (same):	0.8122					Levene´s test, from medians	p (same):	0.03338
							Welch F test in the case of unequal variances: F=63.76, df=87.81, p=9.544E-28							Welch F test in the case of unequal variances: F=365.5, df=82.97, p=6.073E-55
								A	B	C	D	E	F		A	B	C	D	E	F
							A		0.9931	0	0	0.9997	0.9999	A		1	0	0	0.002989	0.00374
							B	0.7993		0	0	0.9998	0.9995	B	0.01399		0	0	0.003097	0.003873
							C	12.46	13.26		1	0	0	C	23.85	23.87		1	0	0
							D	12.36	13.15	0.101		0	0	D	23.84	23.85	0.01467		0	0
							E	0.4086	0.3907	12.87	12.76		1	E	5.325	5.311	29.18	29.16		1
							F	0.3329	0.4664	12.79	12.69	0.07566		F	5.236	5.222	29.09	29.07	0.08881

## Sheet: fig 9
a. eIF2β
IB: Anti-His								IB: Anti-GFP							eIF2β-His Input	Anti-His							e.
																							eIF2β			eIF2γ
																							eIF2α.2-WT	eIF2α.2-8A	eIF2α.2-8D	eIF2α.2-WT	eIF2α.2-8A	eIF2α.2-8D
																							1	0.89	1.91	1	0	0.97
																							1	0.95	1.59	1	0	1.18
																							1	0.85	1.83	1	0	1.02
																							eIF2β											eIF2γ
																							Test for equal means							A	B	C		Test for equal means									A	B	C
																													A		0.4454	0.0001997										A		2.773e-06	0.5868
																								Sum of sqrs	df	Mean square	F	p (same)	B	1.838		9.576e-05			Sum of sqrs	df	Mean square	F	p (same)			B	27.4		2.095e-06
																							Between groups:	1.38382	2	0.691911	68.51	7.385e-05	C	13.33	15.17			Between groups:	2.12593	2	1.06296	264.3	1.414e-06			C	1.457	28.86
																							Within groups:	0.0606	6	0.0101	Permutation p (n=99999)							Within groups:	0.0241333	6	0.00402222	Permutation p (n=99999)
																							Total:	1.44442	8	0.00374								Total:	2.15006	8	0.02546
b. eIF2γ
IB: Anti-His								IB: Anti-GFP							eIF2β-His Input	Anti-His							omega2:	0.9375										omega2:	0.9832
																							Levene´s test for homogeneity of variance, from means	p (same):	0.02882									Levene´s test for homogeneity of variance, from means	p (same):	0.01189
																							Levene´s test, from medians	p (same):	0.2775									Levene´s test, from medians	p (same):	0.2056
																							Welch F test in the case of unequal variances: F=31.35, df=2.704, p=0.01347											Welch F test in the case of unequal variances: F=3.635E04, df=2.667, p=1.217E-06
																							f.
																							eIF2β				eIF2γ
																							Col-0 D	Col-0 L4h	spaQ D	spaQ L4h	Col-0 D	Col-0 L4h	spaQ D	spaQ L4h
																							1	3.30898	0.772536	0.958084	1	3.92934	0.179799	0.426295
																							1	3.30784	0.94887	1.27441	1	4.56046	0.09413	0.69624
																							1	3.33	0.90995	1.0563	1	4.0806	0.70412	0.71951
																							eIF2β
																							Test for equal means
c. eIF2β
IB: Anti-GFP								IB: Anti-eIF2α							eIF2α Input	Anti-eIF2α								Sum of sqrs	df	Mean square	F	p (same)			A	B	C	D
																							Between groups:	12.2182	3	4.07273	465.7	2.581e-09		A		1.037e-08	0.4047	0.6341
																							Within groups:	0.0699685	8	0.00874606	Permutation p (n=99999)			B	42.82		7.818e-09	1.269e-08
																							Total:	12.2881	11	0.00057				C	2.338	45.16		0.07993
																														D	1.721	41.1	4.059
																							omega2:	0.9915
																							Levene´s test for homogeneity of variance, from means	p (same):	0.02356
																							Levene´s test, from medians	p (same):	0.2574
																							Welch F test in the case of unequal variances: F=2.082E04, df=3.699, p=2.769E-08
																							eIF2γ
																							Test for equal means								A	B	C	D
																														A		1.248e-06	0.04024	0.289
																								Sum of sqrs	df	Mean square	F	p (same)		B	22.34		2.419e-07	4.835e-07
d. eIF2γ																							Between groups:	28.9267	3	9.64225	157.9	1.859e-07		C	4.748	27.09		0.5181
IB: Anti-GFP								IB: Anti-eIF2α							eIF2α Input	Anti-eIF2α							Within groups:	0.488461	8	0.0610576	Permutation p (n=99999)			D	2.729	25.07	2.019
																							Total:	29.4152	11	0.00067
																							omega2:	0.9751
																							Levene´s test for homogeneity of variance, from means	p (same):	0.03255
																							Levene´s test, from medians	p (same):	0.57
																							Welch F test in the case of unequal variances: F=73.92, df=3.337, p=0.001554

## Sheet: sup fig 3
anti-MBP						anti-GST						anti-MBP (MBP-SPA1/MBP Input)

## Sheet: sup fig 4
anti-cMyc								anti-eIF2α
anti-Tubulin								anti-H3

## Sheet: sup fig 9
a.
anti-GST								anti-cMyc
b.
anti-GFP								anti-cMyc								anti-cMyc (TAP-SAP1 Input)
c.
anti-GFP								anti-cMyc								anti-cMyc (TAP-SAP1 Input)

[truncated: 5 more sheets: sup fig 13, sup fig 14, sup fig 15, sup fig 17, sup fig 18]
